# Supplementary material for: Dysregulation of mitochondrial dynamics proteins are a targetable feature of human tumors
Source: Nat Commun. 2018 Apr 26;9:1677. doi: 10.1038/s41467-018-04033-x (PMC5919970; doi:10.1038/s41467-018-04033-x)
Supplement: Supplementary file 4 — Supplementary Data 1 [file 41467_2018_4033_MOESM4_ESM.xlsx]

## Sheet: Sheet1
Supplemental Data 1: Computational identification of drugs with differential potencies in cell lines with alterations in mitochondrial dynamics-regulating genes. NA values indicate cases where testing was not performed due to insufficient cell line numbers. Direction indicates whether cell lines with indicated amplifications are more sensitive or more resistant to the indicated agent.
Tissue	Gene	ID_Drug Name	p-value	p-value (BH)	Direction
Breast	DNM1L	1_Erlotinib	NA	NA	NA
Breast	DNM1L	3_Rapamycin	NA	NA	NA
Breast	DNM1L	5_Sunitinib	NA	NA	NA
Breast	DNM1L	6_PHA-665752	NA	NA	NA
Breast	DNM1L	9_MG-132	NA	NA	NA
Breast	DNM1L	11_Paclitaxel	NA	NA	NA
Breast	DNM1L	17_Cyclopamine	NA	NA	NA
Breast	DNM1L	29_AZ628	NA	NA	NA
Breast	DNM1L	30_Sorafenib	NA	NA	NA
Breast	DNM1L	32_VX-680	NA	NA	NA
Breast	DNM1L	34_Imatinib	NA	NA	NA
Breast	DNM1L	35_TAE684	NA	NA	NA
Breast	DNM1L	37_Crizotinib	NA	NA	NA
Breast	DNM1L	38_Saracatinib	NA	NA	NA
Breast	DNM1L	41_S-Trityl-L-cysteine	NA	NA	NA
Breast	DNM1L	45_Z-LLNle-CHO	NA	NA	NA
Breast	DNM1L	51_Dasatinib	NA	NA	NA
Breast	DNM1L	52_GNF-2	NA	NA	NA
Breast	DNM1L	53_CGP-60474	NA	NA	NA
Breast	DNM1L	54_CGP-082996	NA	NA	NA
Breast	DNM1L	55_A-770041	NA	NA	NA
Breast	DNM1L	56_WH-4-023	NA	NA	NA
Breast	DNM1L	59_WZ-1-84	NA	NA	NA
Breast	DNM1L	60_BI-2536	NA	NA	NA
Breast	DNM1L	62_BMS-536924	NA	NA	NA
Breast	DNM1L	63_BMS-509744	NA	NA	NA
Breast	DNM1L	64_CMK	NA	NA	NA
Breast	DNM1L	71_Pyrimethamine	NA	NA	NA
Breast	DNM1L	83_JW-7-52-1	NA	NA	NA
Breast	DNM1L	86_A-443654	NA	NA	NA
Breast	DNM1L	87_GW843682X	NA	NA	NA
Breast	DNM1L	88_MS-275	NA	NA	NA
Breast	DNM1L	89_Parthenolide	NA	NA	NA
Breast	DNM1L	91_KIN001-135	NA	NA	NA
Breast	DNM1L	94_TGX221	NA	NA	NA
Breast	DNM1L	104_Bortezomib	NA	NA	NA
Breast	DNM1L	106_XMD8-85	NA	NA	NA
Breast	DNM1L	110_Roscovitine	NA	NA	NA
Breast	DNM1L	111_Salubrinal	NA	NA	NA
Breast	DNM1L	119_Lapatinib	NA	NA	NA
Breast	DNM1L	127_GSK269962A	NA	NA	NA
Breast	DNM1L	133_Doxorubicin	0.39947	0.678465	Sensitive
Breast	DNM1L	134_Etoposide	0.200631	0.56387	Sensitive
Breast	DNM1L	135_Gemcitabine	0.433268	0.68681	Sensitive
Breast	DNM1L	136_Mitomycin C	0.290054	0.621295	Sensitive
Breast	DNM1L	140_Vinorelbine	0.354568	0.659975	Sensitive
Breast	DNM1L	147_NSC-87877	0.543928	0.755847	Sensitive
Breast	DNM1L	150_Bicalutamide	0.0631399	0.287488	Resistant
Breast	DNM1L	151_QS11	0.303065	0.623614	Sensitive
Breast	DNM1L	152_CP466722	0.220429	0.589647	Resistant
Breast	DNM1L	153_Midostaurin	0.39043	0.668417	Sensitive
Breast	DNM1L	154_CHIR-99021	0.771653	0.869125	Sensitive
Breast	DNM1L	155_AP-24534	0.564336	0.774153	Resistant
Breast	DNM1L	156_AZD6482	0.47841	0.715943	Resistant
Breast	DNM1L	157_JNK-9L	0.183044	0.529344	Sensitive
Breast	DNM1L	158_PF-562271	0.360507	0.659975	Sensitive
Breast	DNM1L	159_HG-6-64-1	0.413794	0.683372	Sensitive
Breast	DNM1L	163_JQ1	0.343422	0.659975	Resistant
Breast	DNM1L	164_JQ12	0.635679	0.809734	Sensitive
Breast	DNM1L	165_DMOG	0.123765	0.413839	Sensitive
Breast	DNM1L	166_FTI-277	0.374138	0.659975	Sensitive
Breast	DNM1L	167_OSU-03012	0.290325	0.621295	Sensitive
Breast	DNM1L	170_Shikonin	0.467947	0.710218	Sensitive
Breast	DNM1L	171_AKT inhibitor VIII	0.130384	0.429264	Resistant
Breast	DNM1L	172_Embelin	0.000101527	0.00241408	Sensitive
Breast	DNM1L	173_FH535	0.142149	0.447351	Sensitive
Breast	DNM1L	175_PAC-1	0.418495	0.683372	Resistant
Breast	DNM1L	176_IPA-3	0.357282	0.659975	Sensitive
Breast	DNM1L	177_GSK-650394	0.301896	0.623614	Sensitive
Breast	DNM1L	178_BAY 61-3606	0.38229	0.659975	Sensitive
Breast	DNM1L	179_5-Fluorouracil	0.0787148	0.33253	Resistant
Breast	DNM1L	180_Thapsigargin	0.00085494	0.0107622	Sensitive
Breast	DNM1L	182_Obatoclax Mesylate	0.269687	0.612317	Sensitive
Breast	DNM1L	184_BMS-754807	0.33437	0.659975	Sensitive
Breast	DNM1L	185_Lisitinib	0.948336	0.975692	Sensitive
Breast	DNM1L	186_Bexarotene	0.845212	0.932347	Sensitive
Breast	DNM1L	190_Bleomycin	0.340972	0.659975	Sensitive
Breast	DNM1L	192_LFM-A13	0.861842	0.937948	Sensitive
Breast	DNM1L	193_GW-2580	0.792509	0.883317	Resistant
Breast	DNM1L	194_AUY922	0.29644	0.623614	Sensitive
Breast	DNM1L	196_Phenformin	0.000115184	0.00246494	Resistant
Breast	DNM1L	197_Bryostatin 1	0.40691	0.683372	Sensitive
Breast	DNM1L	199_Pazopanib	0.463991	0.710218	Sensitive
Breast	DNM1L	200_LAQ824	0.652689	0.813196	Resistant
Breast	DNM1L	201_Epothilone B	0.272325	0.612317	Sensitive
Breast	DNM1L	202_GSK1904529A	0.333485	0.659975	Sensitive
Breast	DNM1L	203_BMS345541	0.0434486	0.216424	Resistant
Breast	DNM1L	204_Tipifarnib	0.277546	0.612317	Sensitive
Breast	DNM1L	205_BMS-708163	0.120094	0.413839	Resistant
Breast	DNM1L	206_Ruxolitinib	0.632439	0.809734	Resistant
Breast	DNM1L	207_AS601245	0.366443	0.659975	Sensitive
Breast	DNM1L	208_Ispinesib Mesylate	0.000577098	0.00823326	Resistant
Breast	DNM1L	211_TL-2-105	0.179875	0.527304	Resistant
Breast	DNM1L	219_AT-7519	0.00365752	0.029827	Resistant
Breast	DNM1L	221_TAK-715	0.173043	0.521567	Resistant
Breast	DNM1L	222_BX-912	0.00770268	0.0549458	Resistant
Breast	DNM1L	223_ZSTK474	0.365881	0.659975	Resistant
Breast	DNM1L	224_AS605240	0.00102193	0.0121496	Resistant
Breast	DNM1L	225_Genentech Cpd 10	3.96286e-05	0.0012115	Resistant
Breast	DNM1L	226_GSK1070916	0.014225	0.0915236	Resistant
Breast	DNM1L	228_KIN001-102	0.136956	0.437441	Resistant
Breast	DNM1L	229_LY317615	0.0434872	0.216424	Resistant
Breast	DNM1L	230_GSK429286A	0.00142226	0.0151272	Resistant
Breast	DNM1L	231_FMK	0.0166918	0.102059	Resistant
Breast	DNM1L	235_QL-XII-47	0.367028	0.659975	Resistant
Breast	DNM1L	238_CAL-101	0.000160023	0.00311317	Resistant
Breast	DNM1L	245_UNC0638	0.202888	0.56387	Resistant
Breast	DNM1L	249_XL-184	0.825628	0.915463	Resistant
Breast	DNM1L	252_WZ3105	1.15676e-09	2.47546e-07	Resistant
Breast	DNM1L	253_XMD14-99	0.0529306	0.246242	Resistant
Breast	DNM1L	254_AC220	0.0145411	0.0915236	Resistant
Breast	DNM1L	255_CP724714	0.00577235	0.0441173	Resistant
Breast	DNM1L	256_JW-7-24-1	0.0268889	0.15552	Resistant
Breast	DNM1L	257_NPK76-II-72-1	0.244973	0.612317	Resistant
Breast	DNM1L	258_STF-62247	0.00141165	0.0151272	Resistant
Breast	DNM1L	260_NG-25	0.0100047	0.0669067	Resistant
Breast	DNM1L	261_TL-1-85	0.000270452	0.00413405	Resistant
Breast	DNM1L	262_VX-11e	0.100251	0.369893	Resistant
Breast	DNM1L	263_FR-180204	0.366528	0.659975	Resistant
Breast	DNM1L	265_Tubastatin A	0.313932	0.633788	Resistant
Breast	DNM1L	266_Zibotentan	0.867821	0.937948	Resistant
Breast	DNM1L	268_YM155	0.873214	0.939034	Resistant
Breast	DNM1L	269_NSC-207895	0.259846	0.612317	Resistant
Breast	DNM1L	271_VNLG-124	0.42395	0.683372	Resistant
Breast	DNM1L	272_AR-42	0.20766	0.569735	Resistant
Breast	DNM1L	273_CUDC-101	0.147013	0.452121	Resistant
Breast	DNM1L	274_Belinostat	0.14789	0.452121	Resistant
Breast	DNM1L	275_I-BET-762	0.382394	0.659975	Resistant
Breast	DNM1L	276_CAY10603	0.26442	0.612317	Resistant
Breast	DNM1L	277_Linifanib	0.249988	0.612317	Resistant
Breast	DNM1L	279_BIX02189	0.133531	0.432965	Resistant
Breast	DNM1L	281_CH5424802	0.201889	0.56387	Resistant
Breast	DNM1L	282_EKB-569	4.90262e-05	0.00131145	Resistant
Breast	DNM1L	283_GSK2126458	7.79272e-06	0.000416911	Resistant
Breast	DNM1L	286_KIN001-236	0.697285	0.826569	Resistant
Breast	DNM1L	287_KIN001-244	0.42738	0.683372	Resistant
Breast	DNM1L	288_KIN001-055	0.0754441	0.329491	Resistant
Breast	DNM1L	290_KIN001-260	0.258728	0.612317	Resistant
Breast	DNM1L	291_KIN001-266	0.0983693	0.369316	Resistant
Breast	DNM1L	292_Masitinib	5.4696e-09	5.85247e-07	Resistant
Breast	DNM1L	293_MP470	0.00148445	0.0151272	Resistant
Breast	DNM1L	294_MPS-1-IN-1	0.937674	0.973097	Resistant
Breast	DNM1L	295_BHG712	0.0468982	0.228096	Resistant
Breast	DNM1L	298_OSI-930	0.677945	0.826569	Resistant
Breast	DNM1L	299_OSI-027	2.39491e-06	0.000170837	Resistant
Breast	DNM1L	300_CX-5461	0.427906	0.683372	Resistant
Breast	DNM1L	301_PHA-793887	1.23508e-05	0.000528615	Resistant
Breast	DNM1L	302_PI-103	0.00321011	0.0274785	Resistant
Breast	DNM1L	303_PIK-93	0.493868	0.733943	Resistant
Breast	DNM1L	304_SB52334	0.382416	0.659975	Resistant
Breast	DNM1L	305_TPCA-1	0.0966018	0.369316	Resistant
Breast	DNM1L	306_TG101348	0.0072479	0.0534845	Resistant
Breast	DNM1L	308_Foretinib	0.0347425	0.190638	Resistant
Breast	DNM1L	309_Y-39983	0.31175	0.633788	Resistant
Breast	DNM1L	310_YM201636	0.908518	0.953053	Resistant
Breast	DNM1L	312_Tivozanib	0.0792477	0.33253	Resistant
Breast	DNM1L	326_GSK690693	0.000176856	0.00315393	Resistant
Breast	DNM1L	328_SNX-2112	0.0490071	0.233056	Resistant
Breast	DNM1L	329_QL-XI-92	0.000792262	0.0105965	Resistant
Breast	DNM1L	330_XMD13-2	3.94965e-05	0.0012115	Resistant
Breast	DNM1L	331_QL-X-138	0.000238025	0.00391826	Resistant
Breast	DNM1L	332_XMD15-27	0.0358807	0.191962	Resistant
Breast	DNM1L	333_T0901317	0.426058	0.683372	Resistant
Breast	DNM1L	341_EX-527	0.0871421	0.351857	Resistant
Breast	DNM1L	344_THZ-2-49	0.748592	0.861283	Resistant
Breast	DNM1L	345_KIN001-270	0.753734	0.862162	Resistant
Breast	DNM1L	346_THZ-2-102-1	0.689933	0.826569	Resistant
Breast	DNM1L	1001_AICAR	0.00169516	0.0161811	Resistant
Breast	DNM1L	1003_Camptothecin	0.581985	0.788258	Sensitive
Breast	DNM1L	1004_Vinblastine	0.618478	0.809734	Sensitive
Breast	DNM1L	1005_Cisplatin	0.440862	0.69371	Sensitive
Breast	DNM1L	1006_Cytarabine	0.672221	0.826569	Sensitive
Breast	DNM1L	1007_Docetaxel	0.699108	0.826569	Resistant
Breast	DNM1L	1008_Methotrexate	0.629999	0.809734	Sensitive
Breast	DNM1L	1009_ATRA	0.558738	0.771419	Sensitive
Breast	DNM1L	1010_Gefitinib	0.00173909	0.0161811	Resistant
Breast	DNM1L	1011_Navitoclax	0.239097	0.612317	Resistant
Breast	DNM1L	1012_Vorinostat	0.472932	0.712728	Sensitive
Breast	DNM1L	1013_Nilotinib	NA	NA	NA
Breast	DNM1L	1014_RDEA119	0.959696	0.979649	Sensitive
Breast	DNM1L	1015_CI-1040	0.285548	0.621295	Resistant
Breast	DNM1L	1016_Temsirolimus	0.864688	0.937948	Sensitive
Breast	DNM1L	1017_Olaparib	0.509518	0.741392	Sensitive
Breast	DNM1L	1018_Veliparib	0.860135	0.937948	Resistant
Breast	DNM1L	1019_Bosutinib	0.510469	0.741392	Resistant
Breast	DNM1L	1020_Lenalidomide	0.0293719	0.16541	Resistant
Breast	DNM1L	1021_Axitinib	0.211364	0.572556	Resistant
Breast	DNM1L	1022_AZD7762	0.90373	0.953053	Resistant
Breast	DNM1L	1023_GW 441756	0.382284	0.659975	Resistant
Breast	DNM1L	1024_CEP-701	0.757414	0.862162	Sensitive
Breast	DNM1L	1025_SB 216763	0.634902	0.809734	Sensitive
Breast	DNM1L	1026_17-AAG	0.095543	0.369316	Sensitive
Breast	DNM1L	1028_VX-702	0.084155	0.34633	Resistant
Breast	DNM1L	1029_AMG-706	0.017465	0.10382	Resistant
Breast	DNM1L	1030_KU-55933	0.984953	0.985021	Resistant
Breast	DNM1L	1031_Elesclomol	0.589838	0.79387	Sensitive
Breast	DNM1L	1032_Afatinib	0.787076	0.881855	Sensitive
Breast	DNM1L	1033_GDC0449	0.925993	0.966647	Sensitive
Breast	DNM1L	1036_PLX4720	0.121302	0.413839	Resistant
Breast	DNM1L	1037_BX-795	0.594761	0.795493	Sensitive
Breast	DNM1L	1038_NU-7441	0.572084	0.779783	Sensitive
Breast	DNM1L	1039_SL 0101-1	0.69848	0.826569	Sensitive
Breast	DNM1L	1042_BIRB 0796	0.72647	0.849533	Resistant
Breast	DNM1L	1043_JNK Inhibitor VIII	0.0970325	0.369316	Resistant
Breast	DNM1L	1046_681640	NA	NA	NA
Breast	DNM1L	1047_Nutlin-3a (-)	0.272401	0.612317	Sensitive
Breast	DNM1L	1049_PD-173074	0.00997647	0.0669067	Resistant
Breast	DNM1L	1050_ZM-447439	NA	NA	NA
Breast	DNM1L	1052_RO-3306	0.0657738	0.293241	Resistant
Breast	DNM1L	1053_MK-2206	0.961466	0.979649	Resistant
Breast	DNM1L	1054_PD-0332991	0.628438	0.809734	Sensitive
Breast	DNM1L	1057_BEZ235	0.265249	0.612317	Sensitive
Breast	DNM1L	1058_GDC0941	0.623693	0.809734	Sensitive
Breast	DNM1L	1059_AZD8055	0.601604	0.799648	Sensitive
Breast	DNM1L	1060_PD-0325901	0.985021	0.985021	Resistant
Breast	DNM1L	1061_SB590885	0.465143	0.710218	Resistant
Breast	DNM1L	1062_selumetinib	0.507945	0.741392	Resistant
Breast	DNM1L	1066_AZD6482	0.737806	0.858101	Sensitive
Breast	DNM1L	1067_CCT007093	0.120563	0.413839	Resistant
Breast	DNM1L	1069_EHT 1864	0.00256881	0.0229052	Resistant
Breast	DNM1L	1072_BMS-708163	0.12254	0.413839	Resistant
Breast	DNM1L	1091_BMS-536924	0.532691	0.755499	Resistant
Breast	DNM1L	1114_Cetuximab	0.105437	0.382433	Resistant
Breast	DNM1L	1129_PF-4708671	0.518379	0.744518	Sensitive
Breast	DNM1L	1133_JNJ-26854165	0.965916	0.979649	Resistant
Breast	DNM1L	1142_HG-5-113-01	NA	NA	NA
Breast	DNM1L	1143_HG-5-88-01	NA	NA	NA
Breast	DNM1L	1149_TW 37	0.698225	0.826569	Sensitive
Breast	DNM1L	1158_XMD11-85h	NA	NA	NA
Breast	DNM1L	1161_ZG-10	NA	NA	NA
Breast	DNM1L	1164_XMD8-92	NA	NA	NA
Breast	DNM1L	1166_QL-VIII-58	NA	NA	NA
Breast	DNM1L	1170_CCT018159	0.903162	0.953053	Sensitive
Breast	DNM1L	1175_AG-014699	0.536654	0.755499	Sensitive
Breast	DNM1L	1192_GSK269962A	0.767844	0.869125	Sensitive
Breast	DNM1L	1194_SB 505124	0.00376322	0.029827	Sensitive
Breast	DNM1L	1199_Tamoxifen	0.230828	0.602406	Resistant
Breast	DNM1L	1203_QL-XII-61	NA	NA	NA
Breast	DNM1L	1218_JQ1	0.540146	0.755499	Sensitive
Breast	DNM1L	1219_PFI-1	0.229557	0.602406	Resistant
Breast	DNM1L	1230_IOX2	0.27294	0.612317	Resistant
Breast	DNM1L	1236_UNC0638	0.178684	0.527304	Resistant
Breast	DNM1L	1239_YK 4-279	0.248692	0.612317	Sensitive
Breast	DNM1L	1241_CHIR-99021	0.691257	0.826569	Resistant
Breast	DNM1L	1242_(5Z)-7-Oxozeaenol	0.302914	0.623614	Sensitive
Breast	DNM1L	1243_piperlongumine	0.348875	0.659975	Sensitive
Breast	DNM1L	1248_FK866	0.647517	0.813196	Sensitive
Breast	DNM1L	1259_Talazoparib	0.376886	0.659975	Sensitive
Breast	DNM1L	1261_rTRAIL	0.724082	0.849533	Sensitive
Breast	DNM1L	1262_UNC1215	0.893144	0.953053	Sensitive
Breast	DNM1L	1264_SGC0946	0.039802	0.207747	Resistant
Breast	DNM1L	1268_XAV939	0.655665	0.813196	Sensitive
Breast	DNM1L	1371_PLX4720	0.418643	0.683372	Resistant
Breast	DNM1L	1372_Trametinib	0.512738	0.741392	Resistant
Breast	DNM1L	1373_Dabrafenib	0.742742	0.859172	Sensitive
Breast	DNM1L	1375_Temozolomide	0.648494	0.813196	Resistant
Breast	DNM1L	1377_Afatinib	0.980073	0.985021	Resistant
Breast	DNM1L	1378_Bleomycin (50 uM)	0.456643	0.708127	Sensitive
Breast	DNM1L	1494_SN-38	0.445069	0.695217	Sensitive
Breast	DNM1L	1495_Olaparib	0.276112	0.612317	Sensitive
Breast	DNM1L	1498_selumetinib	0.534476	0.755499	Resistant
Breast	DNM1L	1502_Bicalutamide	0.941267	0.973097	Resistant
Breast	DNM1L	1526_RDEA119	0.262387	0.612317	Resistant
Breast	DNM1L	1527_GDC0941	0.657396	0.813196	Sensitive
Breast	DNM1L	1529_MLN4924	0.90417	0.953053	Sensitive
Lung	DNM1L	1_Erlotinib	0.706476	0.90288	Sensitive
Lung	DNM1L	3_Rapamycin	0.716243	0.90383	Resistant
Lung	DNM1L	5_Sunitinib	0.479136	0.861079	Resistant
Lung	DNM1L	6_PHA-665752	0.17045	0.861079	Resistant
Lung	DNM1L	9_MG-132	0.253204	0.861079	Sensitive
Lung	DNM1L	11_Paclitaxel	0.00239714	0.0705825	Resistant
Lung	DNM1L	17_Cyclopamine	0.954744	0.973104	Sensitive
Lung	DNM1L	29_AZ628	0.0528029	0.699639	Resistant
Lung	DNM1L	30_Sorafenib	0.135115	0.861079	Resistant
Lung	DNM1L	32_VX-680	0.311079	0.861079	Resistant
Lung	DNM1L	34_Imatinib	0.0735801	0.782316	Resistant
Lung	DNM1L	35_TAE684	0.42984	0.861079	Resistant
Lung	DNM1L	37_Crizotinib	0.018154	0.34363	Resistant
Lung	DNM1L	38_Saracatinib	0.779995	0.936804	Sensitive
Lung	DNM1L	41_S-Trityl-L-cysteine	0.0325034	0.453337	Resistant
Lung	DNM1L	45_Z-LLNle-CHO	0.596401	0.867063	Sensitive
Lung	DNM1L	51_Dasatinib	0.814537	0.94672	Sensitive
Lung	DNM1L	52_GNF-2	0.683346	0.900929	Sensitive
Lung	DNM1L	53_CGP-60474	0.735997	0.911398	Sensitive
Lung	DNM1L	54_CGP-082996	0.883358	0.960471	Sensitive
Lung	DNM1L	55_A-770041	0.679544	0.900929	Resistant
Lung	DNM1L	56_WH-4-023	0.562352	0.861079	Resistant
Lung	DNM1L	59_WZ-1-84	0.811044	0.94672	Resistant
Lung	DNM1L	60_BI-2536	0.463991	0.861079	Resistant
Lung	DNM1L	62_BMS-536924	0.149071	0.861079	Resistant
Lung	DNM1L	63_BMS-509744	0.0199837	0.353046	Resistant
Lung	DNM1L	64_CMK	0.000681034	0.025782	Resistant
Lung	DNM1L	71_Pyrimethamine	0.439423	0.861079	Resistant
Lung	DNM1L	83_JW-7-52-1	0.0282324	0.440094	Resistant
Lung	DNM1L	86_A-443654	0.146539	0.861079	Resistant
Lung	DNM1L	87_GW843682X	0.19276	0.861079	Resistant
Lung	DNM1L	88_MS-275	0.568646	0.861079	Sensitive
Lung	DNM1L	89_Parthenolide	0.727843	0.905532	Sensitive
Lung	DNM1L	91_KIN001-135	0.32269	0.861079	Resistant
Lung	DNM1L	94_TGX221	0.8003	0.938405	Sensitive
Lung	DNM1L	104_Bortezomib	0.0300958	0.443077	Sensitive
Lung	DNM1L	106_XMD8-85	0.144244	0.861079	Resistant
Lung	DNM1L	110_Roscovitine	0.524484	0.861079	Sensitive
Lung	DNM1L	111_Salubrinal	0.263512	0.861079	Resistant
Lung	DNM1L	119_Lapatinib	0.787143	0.936804	Sensitive
Lung	DNM1L	127_GSK269962A	0.860721	0.95686	Resistant
Lung	DNM1L	133_Doxorubicin	0.915251	0.966301	Sensitive
Lung	DNM1L	134_Etoposide	0.931018	0.970465	Sensitive
Lung	DNM1L	135_Gemcitabine	0.862979	0.95686	Sensitive
Lung	DNM1L	136_Mitomycin C	0.930813	0.970465	Resistant
Lung	DNM1L	140_Vinorelbine	0.748635	0.91557	Sensitive
Lung	DNM1L	147_NSC-87877	0.907387	0.965693	Resistant
Lung	DNM1L	150_Bicalutamide	0.265555	0.861079	Sensitive
Lung	DNM1L	151_QS11	0.845978	0.95686	Resistant
Lung	DNM1L	152_CP466722	0.149311	0.861079	Sensitive
Lung	DNM1L	153_Midostaurin	0.530154	0.861079	Resistant
Lung	DNM1L	154_CHIR-99021	0.584158	0.867063	Sensitive
Lung	DNM1L	155_AP-24534	0.239911	0.861079	Sensitive
Lung	DNM1L	156_AZD6482	0.647915	0.881294	Sensitive
Lung	DNM1L	157_JNK-9L	0.157162	0.861079	Sensitive
Lung	DNM1L	158_PF-562271	0.24469	0.861079	Sensitive
Lung	DNM1L	159_HG-6-64-1	0.532535	0.861079	Sensitive
Lung	DNM1L	163_JQ1	0.408692	0.861079	Sensitive
Lung	DNM1L	164_JQ12	0.707391	0.90288	Resistant
Lung	DNM1L	165_DMOG	0.0744943	0.782316	Sensitive
Lung	DNM1L	166_FTI-277	0.502569	0.861079	Sensitive
Lung	DNM1L	167_OSU-03012	0.0220476	0.365163	Sensitive
Lung	DNM1L	170_Shikonin	0.0639682	0.771085	Sensitive
Lung	DNM1L	171_AKT inhibitor VIII	0.91158	0.966275	Sensitive
Lung	DNM1L	172_Embelin	0.52282	0.861079	Sensitive
Lung	DNM1L	173_FH535	0.58962	0.867063	Sensitive
Lung	DNM1L	175_PAC-1	0.167573	0.861079	Sensitive
Lung	DNM1L	176_IPA-3	0.343491	0.861079	Sensitive
Lung	DNM1L	177_GSK-650394	0.547693	0.861079	Sensitive
Lung	DNM1L	178_BAY 61-3606	0.373389	0.861079	Sensitive
Lung	DNM1L	179_5-Fluorouracil	0.302455	0.861079	Sensitive
Lung	DNM1L	180_Thapsigargin	0.148803	0.861079	Sensitive
Lung	DNM1L	182_Obatoclax Mesylate	0.429218	0.861079	Sensitive
Lung	DNM1L	184_BMS-754807	0.569136	0.861079	Sensitive
Lung	DNM1L	185_Lisitinib	0.418347	0.861079	Sensitive
Lung	DNM1L	186_Bexarotene	0.694128	0.90288	Sensitive
Lung	DNM1L	190_Bleomycin	0.563533	0.861079	Sensitive
Lung	DNM1L	192_LFM-A13	0.857333	0.95686	Sensitive
Lung	DNM1L	193_GW-2580	0.0640146	0.771085	Resistant
Lung	DNM1L	194_AUY922	0.446356	0.861079	Sensitive
Lung	DNM1L	196_Phenformin	0.268997	0.861079	Sensitive
Lung	DNM1L	197_Bryostatin 1	0.0124305	0.272633	Resistant
Lung	DNM1L	199_Pazopanib	0.694986	0.90288	Resistant
Lung	DNM1L	200_LAQ824	0.72178	0.905532	Sensitive
Lung	DNM1L	201_Epothilone B	0.667202	0.898908	Sensitive
Lung	DNM1L	202_GSK1904529A	0.351102	0.861079	Resistant
Lung	DNM1L	203_BMS345541	0.247393	0.861079	Sensitive
Lung	DNM1L	204_Tipifarnib	0.945106	0.970465	Sensitive
Lung	DNM1L	205_BMS-708163	0.302872	0.861079	Sensitive
Lung	DNM1L	206_Ruxolitinib	0.262932	0.861079	Sensitive
Lung	DNM1L	207_AS601245	0.593538	0.867063	Sensitive
Lung	DNM1L	208_Ispinesib Mesylate	0.259575	0.861079	Sensitive
Lung	DNM1L	211_TL-2-105	0.395516	0.861079	Sensitive
Lung	DNM1L	219_AT-7519	0.0132491	0.272633	Sensitive
Lung	DNM1L	221_TAK-715	0.271552	0.861079	Sensitive
Lung	DNM1L	222_BX-912	0.373806	0.861079	Sensitive
Lung	DNM1L	223_ZSTK474	0.265126	0.861079	Sensitive
Lung	DNM1L	224_AS605240	0.883427	0.960471	Resistant
Lung	DNM1L	225_Genentech Cpd 10	0.588039	0.867063	Sensitive
Lung	DNM1L	226_GSK1070916	0.4822	0.861079	Sensitive
Lung	DNM1L	228_KIN001-102	0.158751	0.861079	Sensitive
Lung	DNM1L	229_LY317615	0.184294	0.861079	Sensitive
Lung	DNM1L	230_GSK429286A	0.712083	0.90288	Sensitive
Lung	DNM1L	231_FMK	0.252198	0.861079	Sensitive
Lung	DNM1L	235_QL-XII-47	0.085612	0.782316	Sensitive
Lung	DNM1L	238_CAL-101	0.297156	0.861079	Sensitive
Lung	DNM1L	245_UNC0638	0.240378	0.861079	Sensitive
Lung	DNM1L	249_XL-184	0.575136	0.861079	Resistant
Lung	DNM1L	252_WZ3105	0.21206	0.861079	Sensitive
Lung	DNM1L	253_XMD14-99	0.517241	0.861079	Sensitive
Lung	DNM1L	254_AC220	0.00045664	0.0201683	Resistant
Lung	DNM1L	255_CP724714	0.199028	0.861079	Sensitive
Lung	DNM1L	256_JW-7-24-1	0.648499	0.881294	Sensitive
Lung	DNM1L	257_NPK76-II-72-1	0.703495	0.90288	Sensitive
Lung	DNM1L	258_STF-62247	0.506077	0.861079	Sensitive
Lung	DNM1L	260_NG-25	0.948492	0.970465	Sensitive
Lung	DNM1L	261_TL-1-85	0.78754	0.936804	Sensitive
Lung	DNM1L	262_VX-11e	0.349231	0.861079	Sensitive
Lung	DNM1L	263_FR-180204	0.857635	0.95686	Resistant
Lung	DNM1L	265_Tubastatin A	0.171815	0.861079	Sensitive
Lung	DNM1L	266_Zibotentan	0.971649	0.985272	Resistant
Lung	DNM1L	268_YM155	7.18845e-11	1.90494e-08	Sensitive
Lung	DNM1L	269_NSC-207895	0.603781	0.867063	Sensitive
Lung	DNM1L	271_VNLG-124	0.487892	0.861079	Sensitive
Lung	DNM1L	272_AR-42	0.354302	0.861079	Sensitive
Lung	DNM1L	273_CUDC-101	0.496828	0.861079	Sensitive
Lung	DNM1L	274_Belinostat	0.368903	0.861079	Sensitive
Lung	DNM1L	275_I-BET-762	0.478688	0.861079	Sensitive
Lung	DNM1L	276_CAY10603	0.559063	0.861079	Sensitive
Lung	DNM1L	277_Linifanib	0.194876	0.861079	Sensitive
Lung	DNM1L	279_BIX02189	0.28473	0.861079	Sensitive
Lung	DNM1L	281_CH5424802	0.40972	0.861079	Sensitive
Lung	DNM1L	282_EKB-569	0.147804	0.861079	Sensitive
Lung	DNM1L	283_GSK2126458	0.274483	0.861079	Sensitive
Lung	DNM1L	286_KIN001-236	0.521767	0.861079	Sensitive
Lung	DNM1L	287_KIN001-244	0.515797	0.861079	Sensitive
Lung	DNM1L	288_KIN001-055	0.750446	0.91557	Sensitive
Lung	DNM1L	290_KIN001-260	0.304576	0.861079	Sensitive
Lung	DNM1L	291_KIN001-266	0.213591	0.861079	Sensitive
Lung	DNM1L	292_Masitinib	0.116315	0.861079	Sensitive
Lung	DNM1L	293_MP470	0.682555	0.900929	Resistant
Lung	DNM1L	294_MPS-1-IN-1	0.561743	0.861079	Sensitive
Lung	DNM1L	295_BHG712	0.844837	0.95686	Sensitive
Lung	DNM1L	298_OSI-930	0.284145	0.861079	Sensitive
Lung	DNM1L	299_OSI-027	0.404099	0.861079	Sensitive
Lung	DNM1L	300_CX-5461	0.378025	0.861079	Sensitive
Lung	DNM1L	301_PHA-793887	0.0677586	0.780697	Sensitive
Lung	DNM1L	302_PI-103	0.293743	0.861079	Sensitive
Lung	DNM1L	303_PIK-93	0.635856	0.879906	Sensitive
Lung	DNM1L	304_SB52334	0.303652	0.861079	Resistant
Lung	DNM1L	305_TPCA-1	0.385543	0.861079	Sensitive
Lung	DNM1L	306_TG101348	0.270889	0.861079	Sensitive
Lung	DNM1L	308_Foretinib	0.78833	0.936804	Resistant
Lung	DNM1L	309_Y-39983	0.464583	0.861079	Sensitive
Lung	DNM1L	310_YM201636	0.374848	0.861079	Resistant
Lung	DNM1L	312_Tivozanib	0.623621	0.87439	Sensitive
Lung	DNM1L	326_GSK690693	0.449031	0.861079	Sensitive
Lung	DNM1L	328_SNX-2112	0.326301	0.861079	Sensitive
Lung	DNM1L	329_QL-XI-92	0.233008	0.861079	Sensitive
Lung	DNM1L	330_XMD13-2	0.334436	0.861079	Sensitive
Lung	DNM1L	331_QL-X-138	0.186444	0.861079	Sensitive
Lung	DNM1L	332_XMD15-27	0.38429	0.861079	Sensitive
Lung	DNM1L	333_T0901317	0.705396	0.90288	Sensitive
Lung	DNM1L	341_EX-527	0.988421	0.990765	Sensitive
Lung	DNM1L	344_THZ-2-49	0.899941	0.96206	Sensitive
Lung	DNM1L	345_KIN001-270	0.893052	0.96206	Sensitive
Lung	DNM1L	346_THZ-2-102-1	0.294738	0.861079	Sensitive
Lung	DNM1L	1001_AICAR	0.160759	0.861079	Sensitive
Lung	DNM1L	1003_Camptothecin	0.756641	0.91557	Sensitive
Lung	DNM1L	1004_Vinblastine	0.48779	0.861079	Sensitive
Lung	DNM1L	1005_Cisplatin	0.608137	0.867063	Resistant
Lung	DNM1L	1006_Cytarabine	0.554718	0.861079	Sensitive
Lung	DNM1L	1007_Docetaxel	0.407476	0.861079	Sensitive
Lung	DNM1L	1008_Methotrexate	0.986749	0.990765	Sensitive
Lung	DNM1L	1009_ATRA	0.939016	0.970465	Sensitive
Lung	DNM1L	1010_Gefitinib	0.463863	0.861079	Sensitive
Lung	DNM1L	1011_Navitoclax	0.00214928	0.0705825	Resistant
Lung	DNM1L	1012_Vorinostat	0.506685	0.861079	Resistant
Lung	DNM1L	1013_Nilotinib	0.637266	0.879906	Sensitive
Lung	DNM1L	1014_RDEA119	0.15231	0.861079	Sensitive
Lung	DNM1L	1015_CI-1040	0.156063	0.861079	Sensitive
Lung	DNM1L	1016_Temsirolimus	0.798503	0.938405	Sensitive
Lung	DNM1L	1017_Olaparib	0.445543	0.861079	Sensitive
Lung	DNM1L	1018_Veliparib	0.437017	0.861079	Sensitive
Lung	DNM1L	1019_Bosutinib	0.427561	0.861079	Sensitive
Lung	DNM1L	1020_Lenalidomide	0.489336	0.861079	Sensitive
Lung	DNM1L	1021_Axitinib	0.726921	0.905532	Resistant
Lung	DNM1L	1022_AZD7762	0.367611	0.861079	Sensitive
Lung	DNM1L	1023_GW 441756	0.895897	0.96206	Resistant
Lung	DNM1L	1024_CEP-701	0.829901	0.95619	Sensitive
Lung	DNM1L	1025_SB 216763	0.491707	0.861079	Sensitive
Lung	DNM1L	1026_17-AAG	9.6691e-08	1.28116e-05	Sensitive
Lung	DNM1L	1028_VX-702	0.668245	0.898908	Resistant
Lung	DNM1L	1029_AMG-706	0.644681	0.881294	Sensitive
Lung	DNM1L	1030_KU-55933	0.368172	0.861079	Sensitive
Lung	DNM1L	1031_Elesclomol	0.884358	0.960471	Resistant
Lung	DNM1L	1032_Afatinib	0.620586	0.87439	Sensitive
Lung	DNM1L	1033_GDC0449	0.753346	0.91557	Sensitive
Lung	DNM1L	1036_PLX4720	0.317358	0.861079	Sensitive
Lung	DNM1L	1037_BX-795	0.900343	0.96206	Resistant
Lung	DNM1L	1038_NU-7441	0.351386	0.861079	Sensitive
Lung	DNM1L	1039_SL 0101-1	0.110412	0.861079	Resistant
Lung	DNM1L	1042_BIRB 0796	0.0133745	0.272633	Resistant
Lung	DNM1L	1043_JNK Inhibitor VIII	0.387818	0.861079	Resistant
Lung	DNM1L	1046_681640	0.129403	0.861079	Sensitive
Lung	DNM1L	1047_Nutlin-3a (-)	0.443542	0.861079	Sensitive
Lung	DNM1L	1049_PD-173074	0.599131	0.867063	Sensitive
Lung	DNM1L	1050_ZM-447439	0.300984	0.861079	Sensitive
Lung	DNM1L	1052_RO-3306	0.935757	0.970465	Sensitive
Lung	DNM1L	1053_MK-2206	0.882172	0.960471	Resistant
Lung	DNM1L	1054_PD-0332991	0.088616	0.782774	Sensitive
Lung	DNM1L	1057_BEZ235	0.339425	0.861079	Resistant
Lung	DNM1L	1058_GDC0941	0.829454	0.95619	Sensitive
Lung	DNM1L	1059_AZD8055	0.437064	0.861079	Resistant
Lung	DNM1L	1060_PD-0325901	0.204237	0.861079	Sensitive
Lung	DNM1L	1061_SB590885	0.375837	0.861079	Sensitive
Lung	DNM1L	1062_selumetinib	0.137154	0.861079	Sensitive
Lung	DNM1L	1066_AZD6482	0.00010789	0.00571816	Resistant
Lung	DNM1L	1067_CCT007093	0.536598	0.861079	Resistant
Lung	DNM1L	1069_EHT 1864	0.857011	0.95686	Sensitive
Lung	DNM1L	1072_BMS-708163	0.186853	0.861079	Resistant
Lung	DNM1L	1091_BMS-536924	0.451439	0.861079	Sensitive
Lung	DNM1L	1114_Cetuximab	0.756628	0.91557	Sensitive
Lung	DNM1L	1129_PF-4708671	0.557894	0.861079	Resistant
Lung	DNM1L	1133_JNJ-26854165	0.229315	0.861079	Sensitive
Lung	DNM1L	1142_HG-5-113-01	0.31026	0.861079	Sensitive
Lung	DNM1L	1143_HG-5-88-01	0.974118	0.985272	Sensitive
Lung	DNM1L	1149_TW 37	0.519667	0.861079	Sensitive
Lung	DNM1L	1158_XMD11-85h	0.573141	0.861079	Sensitive
Lung	DNM1L	1161_ZG-10	0.990765	0.990765	Resistant
Lung	DNM1L	1164_XMD8-92	0.282825	0.861079	Sensitive
Lung	DNM1L	1166_QL-VIII-58	0.56723	0.861079	Resistant
Lung	DNM1L	1170_CCT018159	0.54248	0.861079	Sensitive
Lung	DNM1L	1175_AG-014699	0.710591	0.90288	Sensitive
Lung	DNM1L	1192_GSK269962A	0.926388	0.970465	Resistant
Lung	DNM1L	1194_SB 505124	3.60132e-06	0.000318117	Resistant
Lung	DNM1L	1199_Tamoxifen	0.0798388	0.782316	Resistant
Lung	DNM1L	1203_QL-XII-61	0.677513	0.900929	Sensitive
Lung	DNM1L	1218_JQ1	4.2356e-05	0.00280608	Resistant
Lung	DNM1L	1219_PFI-1	0.111046	0.861079	Sensitive
Lung	DNM1L	1230_IOX2	0.385054	0.861079	Sensitive
Lung	DNM1L	1236_UNC0638	0.947574	0.970465	Resistant
Lung	DNM1L	1239_YK 4-279	0.426144	0.861079	Sensitive
Lung	DNM1L	1241_CHIR-99021	0.49812	0.861079	Sensitive
Lung	DNM1L	1242_(5Z)-7-Oxozeaenol	0.379332	0.861079	Sensitive
Lung	DNM1L	1243_piperlongumine	0.463177	0.861079	Resistant
Lung	DNM1L	1248_FK866	0.613591	0.869527	Resistant
Lung	DNM1L	1259_Talazoparib	0.795955	0.938405	Sensitive
Lung	DNM1L	1261_rTRAIL	0.844263	0.95686	Sensitive
Lung	DNM1L	1262_UNC1215	0.870924	0.960471	Resistant
Lung	DNM1L	1264_SGC0946	0.242353	0.861079	Sensitive
Lung	DNM1L	1268_XAV939	0.00285333	0.0756132	Resistant
Lung	DNM1L	1371_PLX4720	0.637517	0.879906	Sensitive
Lung	DNM1L	1372_Trametinib	0.0850834	0.782316	Sensitive
Lung	DNM1L	1373_Dabrafenib	0.480766	0.861079	Sensitive
Lung	DNM1L	1375_Temozolomide	0.410048	0.861079	Resistant
Lung	DNM1L	1377_Afatinib	0.302917	0.861079	Resistant
Lung	DNM1L	1378_Bleomycin (50 uM)	0.348782	0.861079	Sensitive
Lung	DNM1L	1494_SN-38	0.428024	0.861079	Sensitive
Lung	DNM1L	1495_Olaparib	0.60858	0.867063	Sensitive
Lung	DNM1L	1498_selumetinib	0.437041	0.861079	Sensitive
Lung	DNM1L	1502_Bicalutamide	0.532353	0.861079	Resistant
Lung	DNM1L	1526_RDEA119	0.177465	0.861079	Sensitive
Lung	DNM1L	1527_GDC0941	0.0799072	0.782316	Resistant
Lung	DNM1L	1529_MLN4924	0.838531	0.95686	Sensitive
Breast	FIS1	1_Erlotinib	NA	NA	NA
Breast	FIS1	3_Rapamycin	NA	NA	NA
Breast	FIS1	5_Sunitinib	NA	NA	NA
Breast	FIS1	6_PHA-665752	NA	NA	NA
Breast	FIS1	9_MG-132	NA	NA	NA
Breast	FIS1	11_Paclitaxel	NA	NA	NA
Breast	FIS1	17_Cyclopamine	NA	NA	NA
Breast	FIS1	29_AZ628	NA	NA	NA
Breast	FIS1	30_Sorafenib	NA	NA	NA
Breast	FIS1	32_VX-680	NA	NA	NA
Breast	FIS1	34_Imatinib	NA	NA	NA
Breast	FIS1	35_TAE684	NA	NA	NA
Breast	FIS1	37_Crizotinib	NA	NA	NA
Breast	FIS1	38_Saracatinib	NA	NA	NA
Breast	FIS1	41_S-Trityl-L-cysteine	NA	NA	NA
Breast	FIS1	45_Z-LLNle-CHO	NA	NA	NA
Breast	FIS1	51_Dasatinib	NA	NA	NA
Breast	FIS1	52_GNF-2	NA	NA	NA
Breast	FIS1	53_CGP-60474	NA	NA	NA
Breast	FIS1	54_CGP-082996	NA	NA	NA
Breast	FIS1	55_A-770041	NA	NA	NA
Breast	FIS1	56_WH-4-023	NA	NA	NA
Breast	FIS1	59_WZ-1-84	NA	NA	NA
Breast	FIS1	60_BI-2536	NA	NA	NA
Breast	FIS1	62_BMS-536924	NA	NA	NA
Breast	FIS1	63_BMS-509744	NA	NA	NA
Breast	FIS1	64_CMK	NA	NA	NA
Breast	FIS1	71_Pyrimethamine	NA	NA	NA
Breast	FIS1	83_JW-7-52-1	NA	NA	NA
Breast	FIS1	86_A-443654	NA	NA	NA
Breast	FIS1	87_GW843682X	NA	NA	NA
Breast	FIS1	88_MS-275	NA	NA	NA
Breast	FIS1	89_Parthenolide	NA	NA	NA
Breast	FIS1	91_KIN001-135	NA	NA	NA
Breast	FIS1	94_TGX221	NA	NA	NA
Breast	FIS1	104_Bortezomib	NA	NA	NA
Breast	FIS1	106_XMD8-85	NA	NA	NA
Breast	FIS1	110_Roscovitine	NA	NA	NA
Breast	FIS1	111_Salubrinal	NA	NA	NA
Breast	FIS1	119_Lapatinib	NA	NA	NA
Breast	FIS1	127_GSK269962A	NA	NA	NA
Breast	FIS1	133_Doxorubicin	8.06341e-07	8.54721e-05	Resistant
Breast	FIS1	134_Etoposide	0.342922	0.70582	Resistant
Breast	FIS1	135_Gemcitabine	0.189671	0.529082	Resistant
Breast	FIS1	136_Mitomycin C	0.00490486	0.0519915	Resistant
Breast	FIS1	140_Vinorelbine	0.271333	0.669737	Resistant
Breast	FIS1	147_NSC-87877	0.000879557	0.0124311	Resistant
Breast	FIS1	150_Bicalutamide	0.295045	0.69358	Resistant
Breast	FIS1	151_QS11	0.0451799	0.252056	Resistant
Breast	FIS1	152_CP466722	4.86972e-06	0.000258095	Resistant
Breast	FIS1	153_Midostaurin	3.60038e-06	0.000254427	Resistant
Breast	FIS1	154_CHIR-99021	0.137552	0.463242	Resistant
Breast	FIS1	155_AP-24534	0.00474766	0.0519915	Resistant
Breast	FIS1	156_AZD6482	0.196252	0.540331	Sensitive
Breast	FIS1	157_JNK-9L	0.414148	0.744062	Resistant
Breast	FIS1	158_PF-562271	0.00699159	0.0644442	Resistant
Breast	FIS1	159_HG-6-64-1	0.382054	0.733411	Resistant
Breast	FIS1	163_JQ1	0.810869	0.895334	Resistant
Breast	FIS1	164_JQ12	0.0145313	0.102688	Resistant
Breast	FIS1	165_DMOG	0.732958	0.878818	Resistant
Breast	FIS1	166_FTI-277	0.884916	0.923887	Sensitive
Breast	FIS1	167_OSU-03012	0.00124504	0.0155263	Resistant
Breast	FIS1	170_Shikonin	0.778385	0.878818	Sensitive
Breast	FIS1	171_AKT inhibitor VIII	0.073293	0.333203	Resistant
Breast	FIS1	172_Embelin	0.889024	0.923887	Resistant
Breast	FIS1	173_FH535	0.939404	0.959759	Sensitive
Breast	FIS1	175_PAC-1	9.8501e-06	0.000348037	Resistant
Breast	FIS1	176_IPA-3	3.70176e-05	0.000980967	Resistant
Breast	FIS1	177_GSK-650394	0.000251016	0.00483775	Resistant
Breast	FIS1	178_BAY 61-3606	0.0105189	0.079643	Resistant
Breast	FIS1	179_5-Fluorouracil	0.169862	0.486631	Resistant
Breast	FIS1	180_Thapsigargin	0.98689	0.991567	Resistant
Breast	FIS1	182_Obatoclax Mesylate	0.300832	0.69358	Resistant
Breast	FIS1	184_BMS-754807	0.000297266	0.00484772	Resistant
Breast	FIS1	185_Lisitinib	0.0167545	0.10962	Resistant
Breast	FIS1	186_Bexarotene	0.145072	0.463242	Resistant
Breast	FIS1	190_Bleomycin	0.156796	0.46818	Resistant
Breast	FIS1	192_LFM-A13	0.550322	0.795168	Resistant
Breast	FIS1	193_GW-2580	0.148587	0.463242	Sensitive
Breast	FIS1	194_AUY922	0.0105161	0.079643	Resistant
Breast	FIS1	196_Phenformin	0.398317	0.737234	Resistant
Breast	FIS1	197_Bryostatin 1	0.095652	0.391157	Resistant
Breast	FIS1	199_Pazopanib	0.0275969	0.162515	Resistant
Breast	FIS1	200_LAQ824	0.494943	0.788932	Resistant
Breast	FIS1	201_Epothilone B	0.155013	0.46818	Resistant
Breast	FIS1	202_GSK1904529A	0.647857	0.817534	Sensitive
Breast	FIS1	203_BMS345541	0.384795	0.733411	Resistant
Breast	FIS1	204_Tipifarnib	0.429544	0.746583	Resistant
Breast	FIS1	205_BMS-708163	0.335198	0.70582	Resistant
Breast	FIS1	206_Ruxolitinib	0.339733	0.70582	Resistant
Breast	FIS1	207_AS601245	0.145522	0.463242	Resistant
Breast	FIS1	208_Ispinesib Mesylate	0.710217	0.865322	Resistant
Breast	FIS1	211_TL-2-105	0.134501	0.463242	Resistant
Breast	FIS1	219_AT-7519	0.842847	0.902443	Resistant
Breast	FIS1	221_TAK-715	0.120744	0.442651	Resistant
Breast	FIS1	222_BX-912	0.000283119	0.00484772	Resistant
Breast	FIS1	223_ZSTK474	0.93092	0.958034	Resistant
Breast	FIS1	224_AS605240	0.00642527	0.0644442	Resistant
Breast	FIS1	225_Genentech Cpd 10	0.483886	0.788932	Resistant
Breast	FIS1	226_GSK1070916	0.00752744	0.0664924	Resistant
Breast	FIS1	228_KIN001-102	0.984579	0.991567	Sensitive
Breast	FIS1	229_LY317615	2.15809e-05	0.000653592	Resistant
Breast	FIS1	230_GSK429286A	0.0584056	0.29311	Resistant
Breast	FIS1	231_FMK	0.215426	0.585516	Resistant
Breast	FIS1	235_QL-XII-47	0.430131	0.746583	Resistant
Breast	FIS1	238_CAL-101	0.743592	0.878818	Sensitive
Breast	FIS1	245_UNC0638	0.625854	0.808505	Sensitive
Breast	FIS1	249_XL-184	0.310607	0.695937	Resistant
Breast	FIS1	252_WZ3105	0.16005	0.471257	Resistant
Breast	FIS1	253_XMD14-99	0.136495	0.463242	Resistant
Breast	FIS1	254_AC220	0.00837381	0.0710099	Resistant
Breast	FIS1	255_CP724714	0.00339669	0.0400055	Resistant
Breast	FIS1	256_JW-7-24-1	0.354007	0.714758	Resistant
Breast	FIS1	257_NPK76-II-72-1	0.614178	0.804598	Sensitive
Breast	FIS1	258_STF-62247	0.138981	0.463242	Resistant
Breast	FIS1	260_NG-25	0.541854	0.795168	Sensitive
Breast	FIS1	261_TL-1-85	0.588383	0.804598	Sensitive
Breast	FIS1	262_VX-11e	0.333345	0.70582	Resistant
Breast	FIS1	263_FR-180204	0.0496952	0.263384	Resistant
Breast	FIS1	265_Tubastatin A	0.992459	0.992459	Resistant
Breast	FIS1	266_Zibotentan	0.435176	0.746583	Resistant
Breast	FIS1	268_YM155	0.276744	0.669737	Sensitive
Breast	FIS1	269_NSC-207895	0.443964	0.748685	Sensitive
Breast	FIS1	271_VNLG-124	0.147653	0.463242	Resistant
Breast	FIS1	272_AR-42	0.848282	0.903697	Sensitive
Breast	FIS1	273_CUDC-101	0.835421	0.899032	Sensitive
Breast	FIS1	274_Belinostat	0.833461	0.899032	Sensitive
Breast	FIS1	275_I-BET-762	0.599787	0.804598	Sensitive
Breast	FIS1	276_CAY10603	0.767046	0.878818	Sensitive
Breast	FIS1	277_Linifanib	0.386842	0.733411	Resistant
Breast	FIS1	279_BIX02189	0.61863	0.804598	Resistant
Breast	FIS1	281_CH5424802	0.448505	0.748685	Sensitive
Breast	FIS1	282_EKB-569	7.21598e-06	0.000305958	Resistant
Breast	FIS1	283_GSK2126458	0.618385	0.804598	Resistant
Breast	FIS1	286_KIN001-236	0.831866	0.899032	Resistant
Breast	FIS1	287_KIN001-244	0.36866	0.733411	Sensitive
Breast	FIS1	288_KIN001-055	0.152522	0.46818	Resistant
Breast	FIS1	290_KIN001-260	0.49294	0.788932	Sensitive
Breast	FIS1	291_KIN001-266	0.629261	0.808505	Sensitive
Breast	FIS1	292_Masitinib	0.77643	0.878818	Resistant
Breast	FIS1	293_MP470	0.00693939	0.0644442	Resistant
Breast	FIS1	294_MPS-1-IN-1	0.278618	0.669737	Sensitive
Breast	FIS1	295_BHG712	0.595503	0.804598	Resistant
Breast	FIS1	298_OSI-930	0.546095	0.795168	Resistant
Breast	FIS1	299_OSI-027	0.346561	0.706452	Resistant
Breast	FIS1	300_CX-5461	0.56569	0.804598	Resistant
Breast	FIS1	301_PHA-793887	0.300988	0.69358	Resistant
Breast	FIS1	302_PI-103	0.887475	0.923887	Sensitive
Breast	FIS1	303_PIK-93	0.594638	0.804598	Sensitive
Breast	FIS1	304_SB52334	0.33188	0.70582	Sensitive
Breast	FIS1	305_TPCA-1	0.548374	0.795168	Sensitive
Breast	FIS1	306_TG101348	0.502565	0.794832	Resistant
Breast	FIS1	308_Foretinib	0.875004	0.922889	Sensitive
Breast	FIS1	309_Y-39983	0.277534	0.669737	Sensitive
Breast	FIS1	310_YM201636	0.681303	0.844657	Sensitive
Breast	FIS1	312_Tivozanib	0.24907	0.63618	Resistant
Breast	FIS1	326_GSK690693	0.612142	0.804598	Resistant
Breast	FIS1	328_SNX-2112	0.335999	0.70582	Resistant
Breast	FIS1	329_QL-XI-92	0.0682247	0.321414	Resistant
Breast	FIS1	330_XMD13-2	0.000219034	0.00464351	Resistant
Breast	FIS1	331_QL-X-138	0.186988	0.528553	Resistant
Breast	FIS1	332_XMD15-27	0.225946	0.588603	Resistant
Breast	FIS1	333_T0901317	0.753595	0.878818	Resistant
Breast	FIS1	341_EX-527	0.387462	0.733411	Resistant
Breast	FIS1	344_THZ-2-49	0.00101367	0.0134312	Sensitive
Breast	FIS1	345_KIN001-270	0.0594515	0.29311	Sensitive
Breast	FIS1	346_THZ-2-102-1	0.0187193	0.114558	Sensitive
Breast	FIS1	1001_AICAR	0.102712	0.403238	Resistant
Breast	FIS1	1003_Camptothecin	0.40411	0.737234	Sensitive
Breast	FIS1	1004_Vinblastine	0.494118	0.788932	Sensitive
Breast	FIS1	1005_Cisplatin	0.400443	0.737234	Sensitive
Breast	FIS1	1006_Cytarabine	0.0968262	0.391157	Sensitive
Breast	FIS1	1007_Docetaxel	0.545296	0.795168	Sensitive
Breast	FIS1	1008_Methotrexate	0.342317	0.70582	Resistant
Breast	FIS1	1009_ATRA	0.529833	0.795168	Resistant
Breast	FIS1	1010_Gefitinib	0.14643	0.463242	Resistant
Breast	FIS1	1011_Navitoclax	0.00959812	0.0782616	Resistant
Breast	FIS1	1012_Vorinostat	0.733576	0.878818	Sensitive
Breast	FIS1	1013_Nilotinib	NA	NA	NA
Breast	FIS1	1014_RDEA119	0.906952	0.937921	Resistant
Breast	FIS1	1015_CI-1040	0.570412	0.804598	Resistant
Breast	FIS1	1016_Temsirolimus	0.667755	0.832729	Sensitive
Breast	FIS1	1017_Olaparib	0.941651	0.959759	Resistant
Breast	FIS1	1018_Veliparib	0.311859	0.695937	Resistant
Breast	FIS1	1019_Bosutinib	0.66233	0.830851	Resistant
Breast	FIS1	1020_Lenalidomide	0.223371	0.588603	Resistant
Breast	FIS1	1021_Axitinib	0.436681	0.746583	Resistant
Breast	FIS1	1022_AZD7762	0.773859	0.878818	Resistant
Breast	FIS1	1023_GW 441756	0.743229	0.878818	Resistant
Breast	FIS1	1024_CEP-701	0.316414	0.698747	Sensitive
Breast	FIS1	1025_SB 216763	NA	NA	NA
Breast	FIS1	1026_17-AAG	0.281163	0.669737	Sensitive
Breast	FIS1	1028_VX-702	0.262461	0.662403	Resistant
Breast	FIS1	1029_AMG-706	0.873423	0.922889	Sensitive
Breast	FIS1	1030_KU-55933	0.601508	0.804598	Sensitive
Breast	FIS1	1031_Elesclomol	0.551367	0.795168	Sensitive
Breast	FIS1	1032_Afatinib	9.24711e-05	0.00217821	Resistant
Breast	FIS1	1033_GDC0449	0.0738706	0.333203	Resistant
Breast	FIS1	1036_PLX4720	0.125071	0.449407	Resistant
Breast	FIS1	1037_BX-795	0.835396	0.899032	Sensitive
Breast	FIS1	1038_NU-7441	0.457474	0.757691	Sensitive
Breast	FIS1	1039_SL 0101-1	0.011915	0.0871027	Resistant
Breast	FIS1	1042_BIRB 0796	1.73382e-07	3.67569e-05	Sensitive
Breast	FIS1	1043_JNK Inhibitor VIII	0.43494	0.746583	Resistant
Breast	FIS1	1046_681640	NA	NA	NA
Breast	FIS1	1047_Nutlin-3a (-)	0.466539	0.766716	Resistant
Breast	FIS1	1049_PD-173074	0.0170635	0.10962	Resistant
Breast	FIS1	1050_ZM-447439	NA	NA	NA
Breast	FIS1	1052_RO-3306	0.611187	0.804598	Sensitive
Breast	FIS1	1053_MK-2206	0.549952	0.795168	Sensitive
Breast	FIS1	1054_PD-0332991	0.0977257	0.391157	Resistant
Breast	FIS1	1057_BEZ235	0.445339	0.748685	Sensitive
Breast	FIS1	1058_GDC0941	0.402977	0.737234	Sensitive
Breast	FIS1	1059_AZD8055	0.550893	0.795168	Sensitive
Breast	FIS1	1060_PD-0325901	0.79685	0.884462	Sensitive
Breast	FIS1	1061_SB590885	0.0402664	0.230716	Resistant
Breast	FIS1	1062_selumetinib	0.000843511	0.0124311	Resistant
Breast	FIS1	1066_AZD6482	0.40687	0.737234	Sensitive
Breast	FIS1	1067_CCT007093	0.226652	0.588603	Resistant
Breast	FIS1	1069_EHT 1864	0.748306	0.878818	Resistant
Breast	FIS1	1072_BMS-708163	0.38191	0.733411	Resistant
Breast	FIS1	1091_BMS-536924	0.744189	0.878818	Resistant
Breast	FIS1	1114_Cetuximab	0.0977892	0.391157	Resistant
Breast	FIS1	1129_PF-4708671	0.0169856	0.10962	Resistant
Breast	FIS1	1133_JNJ-26854165	0.768321	0.878818	Resistant
Breast	FIS1	1142_HG-5-113-01	NA	NA	NA
Breast	FIS1	1143_HG-5-88-01	NA	NA	NA
Breast	FIS1	1149_TW 37	0.0189129	0.114558	Sensitive
Breast	FIS1	1158_XMD11-85h	NA	NA	NA
Breast	FIS1	1161_ZG-10	NA	NA	NA
Breast	FIS1	1164_XMD8-92	NA	NA	NA
Breast	FIS1	1166_QL-VIII-58	NA	NA	NA
Breast	FIS1	1170_CCT018159	0.420066	0.746583	Resistant
Breast	FIS1	1175_AG-014699	0.307874	0.695937	Resistant
Breast	FIS1	1192_GSK269962A	0.121103	0.442651	Resistant
Breast	FIS1	1194_SB 505124	0.370179	0.733411	Sensitive
Breast	FIS1	1199_Tamoxifen	0.114161	0.440037	Resistant
Breast	FIS1	1203_QL-XII-61	NA	NA	NA
Breast	FIS1	1218_JQ1	0.638901	0.81106	Sensitive
Breast	FIS1	1219_PFI-1	0.696039	0.857909	Sensitive
Breast	FIS1	1230_IOX2	0.0486767	0.263384	Resistant
Breast	FIS1	1236_UNC0638	0.981515	0.991567	Resistant
Breast	FIS1	1239_YK 4-279	0.517396	0.795168	Sensitive
Breast	FIS1	1241_CHIR-99021	0.0758473	0.334992	Resistant
Breast	FIS1	1242_(5Z)-7-Oxozeaenol	0.509422	0.794832	Sensitive
Breast	FIS1	1243_piperlongumine	0.635036	0.811009	Sensitive
Breast	FIS1	1248_FK866	0.0828692	0.358536	Resistant
Breast	FIS1	1259_Talazoparib	0.509892	0.794832	Sensitive
Breast	FIS1	1261_rTRAIL	0.707918	0.865322	Sensitive
Breast	FIS1	1262_UNC1215	0.608946	0.804598	Resistant
Breast	FIS1	1264_SGC0946	0.227667	0.588603	Resistant
Breast	FIS1	1268_XAV939	0.755682	0.878818	Sensitive
Breast	FIS1	1371_PLX4720	0.617355	0.804598	Resistant
Breast	FIS1	1372_Trametinib	0.783475	0.878818	Resistant
Breast	FIS1	1373_Dabrafenib	0.117723	0.442651	Resistant
Breast	FIS1	1375_Temozolomide	0.822167	0.899032	Resistant
Breast	FIS1	1377_Afatinib	0.0557033	0.288027	Resistant
Breast	FIS1	1378_Bleomycin (50 uM)	0.0646903	0.31169	Sensitive
Breast	FIS1	1494_SN-38	0.165843	0.481625	Sensitive
Breast	FIS1	1495_Olaparib	0.519409	0.795168	Sensitive
Breast	FIS1	1498_selumetinib	0.78144	0.878818	Resistant
Breast	FIS1	1502_Bicalutamide	0.788406	0.879696	Resistant
Breast	FIS1	1526_RDEA119	0.592901	0.804598	Resistant
Breast	FIS1	1527_GDC0941	0.617817	0.804598	Sensitive
Breast	FIS1	1529_MLN4924	NA	NA	NA
Lung	FIS1	1_Erlotinib	NA	NA	NA
Lung	FIS1	3_Rapamycin	NA	NA	NA
Lung	FIS1	5_Sunitinib	NA	NA	NA
Lung	FIS1	6_PHA-665752	NA	NA	NA
Lung	FIS1	9_MG-132	NA	NA	NA
Lung	FIS1	11_Paclitaxel	NA	NA	NA
Lung	FIS1	17_Cyclopamine	NA	NA	NA
Lung	FIS1	29_AZ628	NA	NA	NA
Lung	FIS1	30_Sorafenib	NA	NA	NA
Lung	FIS1	32_VX-680	NA	NA	NA
Lung	FIS1	34_Imatinib	NA	NA	NA
Lung	FIS1	35_TAE684	NA	NA	NA
Lung	FIS1	37_Crizotinib	NA	NA	NA
Lung	FIS1	38_Saracatinib	NA	NA	NA
Lung	FIS1	41_S-Trityl-L-cysteine	NA	NA	NA
Lung	FIS1	45_Z-LLNle-CHO	NA	NA	NA
Lung	FIS1	51_Dasatinib	NA	NA	NA
Lung	FIS1	52_GNF-2	NA	NA	NA
Lung	FIS1	53_CGP-60474	NA	NA	NA
Lung	FIS1	54_CGP-082996	NA	NA	NA
Lung	FIS1	55_A-770041	NA	NA	NA
Lung	FIS1	56_WH-4-023	NA	NA	NA
Lung	FIS1	59_WZ-1-84	NA	NA	NA
Lung	FIS1	60_BI-2536	NA	NA	NA
Lung	FIS1	62_BMS-536924	NA	NA	NA
Lung	FIS1	63_BMS-509744	NA	NA	NA
Lung	FIS1	64_CMK	NA	NA	NA
Lung	FIS1	71_Pyrimethamine	NA	NA	NA
Lung	FIS1	83_JW-7-52-1	NA	NA	NA
Lung	FIS1	86_A-443654	NA	NA	NA
Lung	FIS1	87_GW843682X	NA	NA	NA
Lung	FIS1	88_MS-275	NA	NA	NA
Lung	FIS1	89_Parthenolide	NA	NA	NA
Lung	FIS1	91_KIN001-135	NA	NA	NA
Lung	FIS1	94_TGX221	NA	NA	NA
Lung	FIS1	104_Bortezomib	NA	NA	NA
Lung	FIS1	106_XMD8-85	NA	NA	NA
Lung	FIS1	110_Roscovitine	NA	NA	NA
Lung	FIS1	111_Salubrinal	NA	NA	NA
Lung	FIS1	119_Lapatinib	NA	NA	NA
Lung	FIS1	127_GSK269962A	NA	NA	NA
Lung	FIS1	133_Doxorubicin	0.861333	0.999256	Sensitive
Lung	FIS1	134_Etoposide	0.816702	0.999256	Sensitive
Lung	FIS1	135_Gemcitabine	0.422985	0.999256	Sensitive
Lung	FIS1	136_Mitomycin C	0.545948	0.999256	Sensitive
Lung	FIS1	140_Vinorelbine	0.438553	0.999256	Sensitive
Lung	FIS1	147_NSC-87877	0.645416	0.999256	Sensitive
Lung	FIS1	150_Bicalutamide	0.484871	0.999256	Sensitive
Lung	FIS1	151_QS11	0.895836	0.999256	Sensitive
Lung	FIS1	152_CP466722	0.688117	0.999256	Resistant
Lung	FIS1	153_Midostaurin	0.62408	0.999256	Resistant
Lung	FIS1	154_CHIR-99021	0.35916	0.999256	Sensitive
Lung	FIS1	155_AP-24534	0.552222	0.999256	Resistant
Lung	FIS1	156_AZD6482	0.396482	0.999256	Resistant
Lung	FIS1	157_JNK-9L	0.517936	0.999256	Resistant
Lung	FIS1	158_PF-562271	0.809061	0.999256	Sensitive
Lung	FIS1	159_HG-6-64-1	0.0948313	0.843653	Resistant
Lung	FIS1	163_JQ1	0.933361	0.999256	Sensitive
Lung	FIS1	164_JQ12	0.3487	0.999256	Sensitive
Lung	FIS1	165_DMOG	0.576923	0.999256	Resistant
Lung	FIS1	166_FTI-277	0.817924	0.999256	Sensitive
Lung	FIS1	167_OSU-03012	0.655774	0.999256	Resistant
Lung	FIS1	170_Shikonin	0.590252	0.999256	Resistant
Lung	FIS1	171_AKT inhibitor VIII	0.320976	0.999256	Resistant
Lung	FIS1	172_Embelin	0.826692	0.999256	Sensitive
Lung	FIS1	173_FH535	0.947667	0.999256	Resistant
Lung	FIS1	175_PAC-1	0.0455717	0.763461	Resistant
Lung	FIS1	176_IPA-3	0.432459	0.999256	Sensitive
Lung	FIS1	177_GSK-650394	0.382438	0.999256	Sensitive
Lung	FIS1	178_BAY 61-3606	0.910526	0.999256	Resistant
Lung	FIS1	179_5-Fluorouracil	0.693275	0.999256	Resistant
Lung	FIS1	180_Thapsigargin	0.948059	0.999256	Resistant
Lung	FIS1	182_Obatoclax Mesylate	0.872905	0.999256	Sensitive
Lung	FIS1	184_BMS-754807	0.535026	0.999256	Sensitive
Lung	FIS1	185_Lisitinib	0.833296	0.999256	Sensitive
Lung	FIS1	186_Bexarotene	0.730194	0.999256	Sensitive
Lung	FIS1	190_Bleomycin	0.635654	0.999256	Sensitive
Lung	FIS1	192_LFM-A13	0.752584	0.999256	Resistant
Lung	FIS1	193_GW-2580	0.196317	0.977224	Resistant
Lung	FIS1	194_AUY922	0.930006	0.999256	Sensitive
Lung	FIS1	196_Phenformin	0.548532	0.999256	Resistant
Lung	FIS1	197_Bryostatin 1	0.712463	0.999256	Sensitive
Lung	FIS1	199_Pazopanib	0.381084	0.999256	Resistant
Lung	FIS1	200_LAQ824	0.566071	0.999256	Sensitive
Lung	FIS1	201_Epothilone B	0.417475	0.999256	Sensitive
Lung	FIS1	202_GSK1904529A	0.00902568	0.336959	Resistant
Lung	FIS1	203_BMS345541	0.312184	0.999256	Resistant
Lung	FIS1	204_Tipifarnib	0.474078	0.999256	Sensitive
Lung	FIS1	205_BMS-708163	0.255649	0.999256	Resistant
Lung	FIS1	206_Ruxolitinib	0.341149	0.999256	Resistant
Lung	FIS1	207_AS601245	0.222429	0.999256	Sensitive
Lung	FIS1	208_Ispinesib Mesylate	0.701442	0.999256	Resistant
Lung	FIS1	211_TL-2-105	3.03803e-05	0.00680519	Resistant
Lung	FIS1	219_AT-7519	0.419811	0.999256	Resistant
Lung	FIS1	221_TAK-715	0.94486	0.999256	Resistant
Lung	FIS1	222_BX-912	0.899111	0.999256	Sensitive
Lung	FIS1	223_ZSTK474	0.62825	0.999256	Resistant
Lung	FIS1	224_AS605240	0.965134	0.999256	Sensitive
Lung	FIS1	225_Genentech Cpd 10	0.426375	0.999256	Resistant
Lung	FIS1	226_GSK1070916	0.898624	0.999256	Sensitive
Lung	FIS1	228_KIN001-102	0.0765515	0.82976	Resistant
Lung	FIS1	229_LY317615	0.793812	0.999256	Resistant
Lung	FIS1	230_GSK429286A	0.161573	0.977224	Resistant
Lung	FIS1	231_FMK	0.192046	0.977224	Resistant
Lung	FIS1	235_QL-XII-47	0.339563	0.999256	Resistant
Lung	FIS1	238_CAL-101	0.606878	0.999256	Resistant
Lung	FIS1	245_UNC0638	0.789999	0.999256	Resistant
Lung	FIS1	249_XL-184	0.423978	0.999256	Sensitive
Lung	FIS1	252_WZ3105	0.627497	0.999256	Resistant
Lung	FIS1	253_XMD14-99	0.00115569	0.0862916	Resistant
Lung	FIS1	254_AC220	6.43334e-05	0.00720534	Resistant
Lung	FIS1	255_CP724714	0.0931138	0.843653	Resistant
Lung	FIS1	256_JW-7-24-1	0.390769	0.999256	Resistant
Lung	FIS1	257_NPK76-II-72-1	0.523708	0.999256	Resistant
Lung	FIS1	258_STF-62247	0.545317	0.999256	Resistant
Lung	FIS1	260_NG-25	0.428483	0.999256	Resistant
Lung	FIS1	261_TL-1-85	0.473013	0.999256	Resistant
Lung	FIS1	262_VX-11e	0.396296	0.999256	Resistant
Lung	FIS1	263_FR-180204	0.817511	0.999256	Resistant
Lung	FIS1	265_Tubastatin A	0.737348	0.999256	Resistant
Lung	FIS1	266_Zibotentan	0.699411	0.999256	Resistant
Lung	FIS1	268_YM155	0.880644	0.999256	Sensitive
Lung	FIS1	269_NSC-207895	0.852078	0.999256	Sensitive
Lung	FIS1	271_VNLG-124	0.96059	0.999256	Resistant
Lung	FIS1	272_AR-42	0.86278	0.999256	Resistant
Lung	FIS1	273_CUDC-101	0.877936	0.999256	Sensitive
Lung	FIS1	274_Belinostat	0.892768	0.999256	Sensitive
Lung	FIS1	275_I-BET-762	0.0017882	0.0956814	Resistant
Lung	FIS1	276_CAY10603	0.968199	0.999256	Resistant
Lung	FIS1	277_Linifanib	0.73195	0.999256	Resistant
Lung	FIS1	279_BIX02189	0.148522	0.977224	Resistant
Lung	FIS1	281_CH5424802	0.998491	0.999569	Sensitive
Lung	FIS1	282_EKB-569	0.400139	0.999256	Resistant
Lung	FIS1	283_GSK2126458	0.765231	0.999256	Resistant
Lung	FIS1	286_KIN001-236	0.0304108	0.68388	Resistant
Lung	FIS1	287_KIN001-244	0.0643331	0.82976	Resistant
Lung	FIS1	288_KIN001-055	0.0730385	0.82976	Resistant
Lung	FIS1	290_KIN001-260	0.151001	0.977224	Resistant
Lung	FIS1	291_KIN001-266	0.170888	0.977224	Resistant
Lung	FIS1	292_Masitinib	0.219492	0.999256	Resistant
Lung	FIS1	293_MP470	0.694525	0.999256	Sensitive
Lung	FIS1	294_MPS-1-IN-1	0.713273	0.999256	Resistant
Lung	FIS1	295_BHG712	0.122233	0.977224	Resistant
Lung	FIS1	298_OSI-930	0.976741	0.999256	Sensitive
Lung	FIS1	299_OSI-027	0.28915	0.999256	Resistant
Lung	FIS1	300_CX-5461	0.543158	0.999256	Resistant
Lung	FIS1	301_PHA-793887	0.649385	0.999256	Resistant
Lung	FIS1	302_PI-103	0.579017	0.999256	Resistant
Lung	FIS1	303_PIK-93	0.149643	0.977224	Resistant
Lung	FIS1	304_SB52334	0.017842	0.570944	Resistant
Lung	FIS1	305_TPCA-1	0.0851985	0.82976	Resistant
Lung	FIS1	306_TG101348	0.306411	0.999256	Resistant
Lung	FIS1	308_Foretinib	0.599535	0.999256	Sensitive
Lung	FIS1	309_Y-39983	0.61273	0.999256	Resistant
Lung	FIS1	310_YM201636	0.0371293	0.69308	Resistant
Lung	FIS1	312_Tivozanib	0.348705	0.999256	Resistant
Lung	FIS1	326_GSK690693	0.145733	0.977224	Resistant
Lung	FIS1	328_SNX-2112	0.526713	0.999256	Resistant
Lung	FIS1	329_QL-XI-92	0.651499	0.999256	Resistant
Lung	FIS1	330_XMD13-2	0.998599	0.999569	Resistant
Lung	FIS1	331_QL-X-138	0.288989	0.999256	Resistant
Lung	FIS1	332_XMD15-27	0.179592	0.977224	Resistant
Lung	FIS1	333_T0901317	0.189052	0.977224	Resistant
Lung	FIS1	341_EX-527	0.89113	0.999256	Resistant
Lung	FIS1	344_THZ-2-49	0.615388	0.999256	Resistant
Lung	FIS1	345_KIN001-270	0.833978	0.999256	Resistant
Lung	FIS1	346_THZ-2-102-1	0.41556	0.999256	Resistant
Lung	FIS1	1001_AICAR	0.0553218	0.826139	Sensitive
Lung	FIS1	1003_Camptothecin	0.766931	0.999256	Resistant
Lung	FIS1	1004_Vinblastine	0.647621	0.999256	Sensitive
Lung	FIS1	1005_Cisplatin	0.0635682	0.82976	Resistant
Lung	FIS1	1006_Cytarabine	0.824306	0.999256	Sensitive
Lung	FIS1	1007_Docetaxel	0.222265	0.999256	Sensitive
Lung	FIS1	1008_Methotrexate	0.91503	0.999256	Sensitive
Lung	FIS1	1009_ATRA	0.482191	0.999256	Sensitive
Lung	FIS1	1010_Gefitinib	0.815737	0.999256	Sensitive
Lung	FIS1	1011_Navitoclax	0.871506	0.999256	Resistant
Lung	FIS1	1012_Vorinostat	0.989823	0.999569	Sensitive
Lung	FIS1	1013_Nilotinib	0.711429	0.999256	Resistant
Lung	FIS1	1014_RDEA119	0.412584	0.999256	Sensitive
Lung	FIS1	1015_CI-1040	0.0341839	0.69308	Sensitive
Lung	FIS1	1016_Temsirolimus	0.325819	0.999256	Sensitive
Lung	FIS1	1017_Olaparib	0.0841771	0.82976	Resistant
Lung	FIS1	1018_Veliparib	0.910943	0.999256	Sensitive
Lung	FIS1	1019_Bosutinib	0.933566	0.999256	Sensitive
Lung	FIS1	1020_Lenalidomide	0.632354	0.999256	Sensitive
Lung	FIS1	1021_Axitinib	0.0259853	0.68388	Resistant
Lung	FIS1	1022_AZD7762	0.161526	0.977224	Sensitive
Lung	FIS1	1023_GW 441756	0.808903	0.999256	Sensitive
Lung	FIS1	1024_CEP-701	0.76653	0.999256	Resistant
Lung	FIS1	1025_SB 216763	0.0305304	0.68388	Resistant
Lung	FIS1	1026_17-AAG	0.380707	0.999256	Sensitive
Lung	FIS1	1028_VX-702	0.711524	0.999256	Resistant
Lung	FIS1	1029_AMG-706	0.594453	0.999256	Resistant
Lung	FIS1	1030_KU-55933	0.62692	0.999256	Sensitive
Lung	FIS1	1031_Elesclomol	0.724604	0.999256	Resistant
Lung	FIS1	1032_Afatinib	0.715579	0.999256	Sensitive
Lung	FIS1	1033_GDC0449	0.977312	0.999256	Resistant
Lung	FIS1	1036_PLX4720	0.999569	0.999569	Sensitive
Lung	FIS1	1037_BX-795	0.160271	0.977224	Resistant
Lung	FIS1	1038_NU-7441	0.775293	0.999256	Sensitive
Lung	FIS1	1039_SL 0101-1	0.0785333	0.82976	Resistant
Lung	FIS1	1042_BIRB 0796	0.885232	0.999256	Sensitive
Lung	FIS1	1043_JNK Inhibitor VIII	0.969319	0.999256	Sensitive
Lung	FIS1	1046_681640	0.00213575	0.0956814	Resistant
Lung	FIS1	1047_Nutlin-3a (-)	0.803957	0.999256	Resistant
Lung	FIS1	1049_PD-173074	0.586565	0.999256	Resistant
Lung	FIS1	1050_ZM-447439	0.981116	0.999256	Sensitive
Lung	FIS1	1052_RO-3306	0.3052	0.999256	Resistant
Lung	FIS1	1053_MK-2206	0.717329	0.999256	Resistant
Lung	FIS1	1054_PD-0332991	0.425232	0.999256	Sensitive
Lung	FIS1	1057_BEZ235	0.864641	0.999256	Sensitive
Lung	FIS1	1058_GDC0941	0.972154	0.999256	Sensitive
Lung	FIS1	1059_AZD8055	0.591382	0.999256	Resistant
Lung	FIS1	1060_PD-0325901	0.375859	0.999256	Sensitive
Lung	FIS1	1061_SB590885	0.0706623	0.82976	Resistant
Lung	FIS1	1062_selumetinib	0.495622	0.999256	Sensitive
Lung	FIS1	1066_AZD6482	0.551681	0.999256	Resistant
Lung	FIS1	1067_CCT007093	0.875466	0.999256	Sensitive
Lung	FIS1	1069_EHT 1864	0.781947	0.999256	Sensitive
Lung	FIS1	1072_BMS-708163	0.179182	0.977224	Sensitive
Lung	FIS1	1091_BMS-536924	0.739679	0.999256	Resistant
Lung	FIS1	1114_Cetuximab	0.851486	0.999256	Resistant
Lung	FIS1	1129_PF-4708671	0.981412	0.999256	Sensitive
Lung	FIS1	1133_JNJ-26854165	0.178601	0.977224	Sensitive
Lung	FIS1	1142_HG-5-113-01	0.225621	0.999256	Sensitive
Lung	FIS1	1143_HG-5-88-01	0.356339	0.999256	Sensitive
Lung	FIS1	1149_TW 37	0.874014	0.999256	Sensitive
Lung	FIS1	1158_XMD11-85h	0.529053	0.999256	Sensitive
Lung	FIS1	1161_ZG-10	0.283502	0.999256	Sensitive
Lung	FIS1	1164_XMD8-92	0.509963	0.999256	Sensitive
Lung	FIS1	1166_QL-VIII-58	0.268903	0.999256	Sensitive
Lung	FIS1	1170_CCT018159	0.60797	0.999256	Sensitive
Lung	FIS1	1175_AG-014699	0.097924	0.843653	Resistant
Lung	FIS1	1192_GSK269962A	0.969109	0.999256	Resistant
Lung	FIS1	1194_SB 505124	0.173267	0.977224	Resistant
Lung	FIS1	1199_Tamoxifen	0.564649	0.999256	Sensitive
Lung	FIS1	1203_QL-XII-61	0.0477163	0.763461	Resistant
Lung	FIS1	1218_JQ1	0.768448	0.999256	Resistant
Lung	FIS1	1219_PFI-1	0.457299	0.999256	Sensitive
Lung	FIS1	1230_IOX2	0.510179	0.999256	Resistant
Lung	FIS1	1236_UNC0638	0.744501	0.999256	Resistant
Lung	FIS1	1239_YK 4-279	0.430042	0.999256	Sensitive
Lung	FIS1	1241_CHIR-99021	0.554418	0.999256	Sensitive
Lung	FIS1	1242_(5Z)-7-Oxozeaenol	0.393426	0.999256	Sensitive
Lung	FIS1	1243_piperlongumine	0.748496	0.999256	Sensitive
Lung	FIS1	1248_FK866	0.289634	0.999256	Resistant
Lung	FIS1	1259_Talazoparib	0.538046	0.999256	Resistant
Lung	FIS1	1261_rTRAIL	0.298149	0.999256	Sensitive
Lung	FIS1	1262_UNC1215	0.264872	0.999256	Resistant
Lung	FIS1	1264_SGC0946	0.116281	0.964702	Resistant
Lung	FIS1	1268_XAV939	0.304975	0.999256	Sensitive
Lung	FIS1	1371_PLX4720	0.212992	0.999256	Sensitive
Lung	FIS1	1372_Trametinib	0.187485	0.977224	Sensitive
Lung	FIS1	1373_Dabrafenib	0.319659	0.999256	Resistant
Lung	FIS1	1375_Temozolomide	0.913285	0.999256	Sensitive
Lung	FIS1	1377_Afatinib	0.43392	0.999256	Sensitive
Lung	FIS1	1378_Bleomycin (50 uM)	0.741079	0.999256	Sensitive
Lung	FIS1	1494_SN-38	0.591553	0.999256	Sensitive
Lung	FIS1	1495_Olaparib	0.605784	0.999256	Resistant
Lung	FIS1	1498_selumetinib	0.390752	0.999256	Sensitive
Lung	FIS1	1502_Bicalutamide	0.6832	0.999256	Sensitive
Lung	FIS1	1526_RDEA119	0.17605	0.977224	Sensitive
Lung	FIS1	1527_GDC0941	0.461328	0.999256	Sensitive
Lung	FIS1	1529_MLN4924	0.400853	0.999256	Sensitive
Breast	OPA1	1_Erlotinib	NA	NA	NA
Breast	OPA1	3_Rapamycin	NA	NA	NA
Breast	OPA1	5_Sunitinib	NA	NA	NA
Breast	OPA1	6_PHA-665752	NA	NA	NA
Breast	OPA1	9_MG-132	NA	NA	NA
Breast	OPA1	11_Paclitaxel	NA	NA	NA
Breast	OPA1	17_Cyclopamine	NA	NA	NA
Breast	OPA1	29_AZ628	NA	NA	NA
Breast	OPA1	30_Sorafenib	NA	NA	NA
Breast	OPA1	32_VX-680	NA	NA	NA
Breast	OPA1	34_Imatinib	NA	NA	NA
Breast	OPA1	35_TAE684	NA	NA	NA
Breast	OPA1	37_Crizotinib	NA	NA	NA
Breast	OPA1	38_Saracatinib	NA	NA	NA
Breast	OPA1	41_S-Trityl-L-cysteine	NA	NA	NA
Breast	OPA1	45_Z-LLNle-CHO	NA	NA	NA
Breast	OPA1	51_Dasatinib	NA	NA	NA
Breast	OPA1	52_GNF-2	NA	NA	NA
Breast	OPA1	53_CGP-60474	NA	NA	NA
Breast	OPA1	54_CGP-082996	NA	NA	NA
Breast	OPA1	55_A-770041	NA	NA	NA
Breast	OPA1	56_WH-4-023	NA	NA	NA
Breast	OPA1	59_WZ-1-84	NA	NA	NA
Breast	OPA1	60_BI-2536	NA	NA	NA
Breast	OPA1	62_BMS-536924	NA	NA	NA
Breast	OPA1	63_BMS-509744	NA	NA	NA
Breast	OPA1	64_CMK	NA	NA	NA
Breast	OPA1	71_Pyrimethamine	NA	NA	NA
Breast	OPA1	83_JW-7-52-1	NA	NA	NA
Breast	OPA1	86_A-443654	NA	NA	NA
Breast	OPA1	87_GW843682X	NA	NA	NA
Breast	OPA1	88_MS-275	NA	NA	NA
Breast	OPA1	89_Parthenolide	NA	NA	NA
Breast	OPA1	91_KIN001-135	NA	NA	NA
Breast	OPA1	94_TGX221	NA	NA	NA
Breast	OPA1	104_Bortezomib	NA	NA	NA
Breast	OPA1	106_XMD8-85	NA	NA	NA
Breast	OPA1	110_Roscovitine	NA	NA	NA
Breast	OPA1	111_Salubrinal	NA	NA	NA
Breast	OPA1	119_Lapatinib	NA	NA	NA
Breast	OPA1	127_GSK269962A	NA	NA	NA
Breast	OPA1	133_Doxorubicin	0.732843	0.992124	Sensitive
Breast	OPA1	134_Etoposide	0.816823	0.992124	Sensitive
Breast	OPA1	135_Gemcitabine	0.0691349	0.617219	Resistant
Breast	OPA1	136_Mitomycin C	0.43766	0.958174	Sensitive
Breast	OPA1	140_Vinorelbine	0.882524	0.992124	Resistant
Breast	OPA1	147_NSC-87877	0.48037	0.958174	Sensitive
Breast	OPA1	150_Bicalutamide	0.903091	0.992124	Resistant
Breast	OPA1	151_QS11	0.883985	0.992124	Sensitive
Breast	OPA1	152_CP466722	0.781541	0.992124	Resistant
Breast	OPA1	153_Midostaurin	0.78259	0.992124	Sensitive
Breast	OPA1	154_CHIR-99021	0.0071136	0.210377	Resistant
Breast	OPA1	155_AP-24534	0.967592	0.992124	Resistant
Breast	OPA1	156_AZD6482	0.535234	0.958174	Sensitive
Breast	OPA1	157_JNK-9L	0.637367	0.992124	Sensitive
Breast	OPA1	158_PF-562271	0.754714	0.992124	Sensitive
Breast	OPA1	159_HG-6-64-1	0.594222	0.992124	Sensitive
Breast	OPA1	163_JQ1	0.021814	0.325756	Resistant
Breast	OPA1	164_JQ12	0.656585	0.992124	Resistant
Breast	OPA1	165_DMOG	0.337109	0.958174	Sensitive
Breast	OPA1	166_FTI-277	0.0204009	0.325756	Resistant
Breast	OPA1	167_OSU-03012	0.239759	0.925964	Sensitive
Breast	OPA1	170_Shikonin	0.494199	0.958174	Sensitive
Breast	OPA1	171_AKT inhibitor VIII	0.426961	0.958174	Sensitive
Breast	OPA1	172_Embelin	0.23773	0.925964	Sensitive
Breast	OPA1	173_FH535	0.682295	0.992124	Sensitive
Breast	OPA1	175_PAC-1	0.654664	0.992124	Sensitive
Breast	OPA1	176_IPA-3	0.408533	0.958174	Sensitive
Breast	OPA1	177_GSK-650394	0.400786	0.958174	Sensitive
Breast	OPA1	178_BAY 61-3606	0.945314	0.992124	Sensitive
Breast	OPA1	179_5-Fluorouracil	0.0303067	0.335101	Resistant
Breast	OPA1	180_Thapsigargin	0.385774	0.958174	Sensitive
Breast	OPA1	182_Obatoclax Mesylate	0.634646	0.992124	Sensitive
Breast	OPA1	184_BMS-754807	0.940786	0.992124	Resistant
Breast	OPA1	185_Lisitinib	0.599442	0.992124	Resistant
Breast	OPA1	186_Bexarotene	0.377472	0.958174	Resistant
Breast	OPA1	190_Bleomycin	0.396784	0.958174	Sensitive
Breast	OPA1	192_LFM-A13	0.464523	0.958174	Sensitive
Breast	OPA1	193_GW-2580	0.983265	0.992124	Resistant
Breast	OPA1	194_AUY922	0.50171	0.958174	Sensitive
Breast	OPA1	196_Phenformin	0.790792	0.992124	Sensitive
Breast	OPA1	197_Bryostatin 1	0.907082	0.992124	Resistant
Breast	OPA1	199_Pazopanib	0.306907	0.958174	Sensitive
Breast	OPA1	200_LAQ824	0.741237	0.992124	Sensitive
Breast	OPA1	201_Epothilone B	0.981778	0.992124	Resistant
Breast	OPA1	202_GSK1904529A	0.446981	0.958174	Resistant
Breast	OPA1	203_BMS345541	0.371382	0.958174	Resistant
Breast	OPA1	204_Tipifarnib	0.338611	0.958174	Sensitive
Breast	OPA1	205_BMS-708163	0.528383	0.958174	Resistant
Breast	OPA1	206_Ruxolitinib	0.430379	0.958174	Resistant
Breast	OPA1	207_AS601245	0.428325	0.958174	Sensitive
Breast	OPA1	208_Ispinesib Mesylate	0.0646181	0.603102	Resistant
Breast	OPA1	211_TL-2-105	0.783357	0.992124	Resistant
Breast	OPA1	219_AT-7519	0.719995	0.992124	Resistant
Breast	OPA1	221_TAK-715	0.724999	0.992124	Resistant
Breast	OPA1	222_BX-912	0.368521	0.958174	Resistant
Breast	OPA1	223_ZSTK474	0.608216	0.992124	Resistant
Breast	OPA1	224_AS605240	0.723125	0.992124	Resistant
Breast	OPA1	225_Genentech Cpd 10	0.992546	0.992546	Sensitive
Breast	OPA1	226_GSK1070916	0.115956	0.749505	Resistant
Breast	OPA1	228_KIN001-102	0.379224	0.958174	Resistant
Breast	OPA1	229_LY317615	0.346016	0.958174	Resistant
Breast	OPA1	230_GSK429286A	0.618935	0.992124	Sensitive
Breast	OPA1	231_FMK	0.914993	0.992124	Sensitive
Breast	OPA1	235_QL-XII-47	0.801899	0.992124	Sensitive
Breast	OPA1	238_CAL-101	0.407482	0.958174	Sensitive
Breast	OPA1	245_UNC0638	0.950219	0.992124	Resistant
Breast	OPA1	249_XL-184	0.00634633	0.210377	Resistant
Breast	OPA1	252_WZ3105	0.311567	0.958174	Resistant
Breast	OPA1	253_XMD14-99	0.0270007	0.335101	Resistant
Breast	OPA1	254_AC220	0.11989	0.749505	Resistant
Breast	OPA1	255_CP724714	0.00496259	0.210377	Resistant
Breast	OPA1	256_JW-7-24-1	0.728358	0.992124	Resistant
Breast	OPA1	257_NPK76-II-72-1	0.137165	0.758567	Resistant
Breast	OPA1	258_STF-62247	0.647765	0.992124	Sensitive
Breast	OPA1	260_NG-25	0.713076	0.992124	Resistant
Breast	OPA1	261_TL-1-85	0.721166	0.992124	Resistant
Breast	OPA1	262_VX-11e	0.207645	0.894353	Resistant
Breast	OPA1	263_FR-180204	0.928771	0.992124	Resistant
Breast	OPA1	265_Tubastatin A	0.42017	0.958174	Resistant
Breast	OPA1	266_Zibotentan	0.825698	0.992124	Sensitive
Breast	OPA1	268_YM155	0.666159	0.992124	Resistant
Breast	OPA1	269_NSC-207895	0.0303856	0.335101	Resistant
Breast	OPA1	271_VNLG-124	0.22335	0.909068	Resistant
Breast	OPA1	272_AR-42	0.475119	0.958174	Resistant
Breast	OPA1	273_CUDC-101	0.497831	0.958174	Resistant
Breast	OPA1	274_Belinostat	0.536818	0.958174	Resistant
Breast	OPA1	275_I-BET-762	0.538794	0.958174	Resistant
Breast	OPA1	276_CAY10603	0.38613	0.958174	Resistant
Breast	OPA1	277_Linifanib	0.346764	0.958174	Resistant
Breast	OPA1	279_BIX02189	0.807487	0.992124	Resistant
Breast	OPA1	281_CH5424802	0.0716415	0.617219	Resistant
Breast	OPA1	282_EKB-569	0.030514	0.335101	Resistant
Breast	OPA1	283_GSK2126458	0.00751348	0.210377	Resistant
Breast	OPA1	286_KIN001-236	0.918824	0.992124	Sensitive
Breast	OPA1	287_KIN001-244	0.336584	0.958174	Resistant
Breast	OPA1	288_KIN001-055	0.758544	0.992124	Sensitive
Breast	OPA1	290_KIN001-260	0.267401	0.958174	Resistant
Breast	OPA1	291_KIN001-266	0.870298	0.992124	Resistant
Breast	OPA1	292_Masitinib	0.291811	0.958174	Resistant
Breast	OPA1	293_MP470	0.777223	0.992124	Sensitive
Breast	OPA1	294_MPS-1-IN-1	0.127289	0.749505	Resistant
Breast	OPA1	295_BHG712	0.0770073	0.63477	Resistant
Breast	OPA1	298_OSI-930	0.536826	0.958174	Sensitive
Breast	OPA1	299_OSI-027	0.0314157	0.335101	Resistant
Breast	OPA1	300_CX-5461	0.0139982	0.257629	Resistant
Breast	OPA1	301_PHA-793887	0.209538	0.894353	Resistant
Breast	OPA1	302_PI-103	0.319235	0.958174	Resistant
Breast	OPA1	303_PIK-93	0.619659	0.992124	Resistant
Breast	OPA1	304_SB52334	0.964246	0.992124	Sensitive
Breast	OPA1	305_TPCA-1	0.000887438	0.099393	Resistant
Breast	OPA1	306_TG101348	0.34192	0.958174	Resistant
Breast	OPA1	308_Foretinib	0.227267	0.909068	Resistant
Breast	OPA1	309_Y-39983	0.00011733	0.0262818	Resistant
Breast	OPA1	310_YM201636	0.684572	0.992124	Sensitive
Breast	OPA1	312_Tivozanib	0.162448	0.843517	Resistant
Breast	OPA1	326_GSK690693	0.129136	0.749505	Resistant
Breast	OPA1	328_SNX-2112	0.307343	0.958174	Resistant
Breast	OPA1	329_QL-XI-92	0.314803	0.958174	Resistant
Breast	OPA1	330_XMD13-2	0.383394	0.958174	Resistant
Breast	OPA1	331_QL-X-138	0.426392	0.958174	Resistant
Breast	OPA1	332_XMD15-27	0.130494	0.749505	Resistant
Breast	OPA1	333_T0901317	0.792284	0.992124	Sensitive
Breast	OPA1	341_EX-527	0.598915	0.992124	Resistant
Breast	OPA1	344_THZ-2-49	0.724658	0.992124	Sensitive
Breast	OPA1	345_KIN001-270	0.851058	0.992124	Sensitive
Breast	OPA1	346_THZ-2-102-1	0.488134	0.958174	Resistant
Breast	OPA1	1001_AICAR	0.538973	0.958174	Sensitive
Breast	OPA1	1003_Camptothecin	0.932873	0.992124	Resistant
Breast	OPA1	1004_Vinblastine	0.457339	0.958174	Resistant
Breast	OPA1	1005_Cisplatin	0.67241	0.992124	Sensitive
Breast	OPA1	1006_Cytarabine	0.2993	0.958174	Sensitive
Breast	OPA1	1007_Docetaxel	0.667814	0.992124	Resistant
Breast	OPA1	1008_Methotrexate	0.138845	0.758567	Resistant
Breast	OPA1	1009_ATRA	0.0974467	0.682127	Resistant
Breast	OPA1	1010_Gefitinib	0.0302503	0.335101	Resistant
Breast	OPA1	1011_Navitoclax	0.96545	0.992124	Sensitive
Breast	OPA1	1012_Vorinostat	0.445016	0.958174	Resistant
Breast	OPA1	1013_Nilotinib	0.71973	0.992124	Resistant
Breast	OPA1	1014_RDEA119	0.41562	0.958174	Resistant
Breast	OPA1	1015_CI-1040	0.205202	0.894353	Resistant
Breast	OPA1	1016_Temsirolimus	0.884987	0.992124	Sensitive
Breast	OPA1	1017_Olaparib	0.215603	0.894353	Sensitive
Breast	OPA1	1018_Veliparib	0.476352	0.958174	Sensitive
Breast	OPA1	1019_Bosutinib	0.935948	0.992124	Sensitive
Breast	OPA1	1020_Lenalidomide	0.823035	0.992124	Sensitive
Breast	OPA1	1021_Axitinib	0.0924976	0.682127	Sensitive
Breast	OPA1	1022_AZD7762	0.882461	0.992124	Sensitive
Breast	OPA1	1023_GW 441756	0.974787	0.992124	Sensitive
Breast	OPA1	1024_CEP-701	0.692907	0.992124	Resistant
Breast	OPA1	1025_SB 216763	0.645335	0.992124	Sensitive
Breast	OPA1	1026_17-AAG	0.886625	0.992124	Sensitive
Breast	OPA1	1028_VX-702	0.925985	0.992124	Resistant
Breast	OPA1	1029_AMG-706	0.652489	0.992124	Sensitive
Breast	OPA1	1030_KU-55933	0.950986	0.992124	Sensitive
Breast	OPA1	1031_Elesclomol	0.450418	0.958174	Sensitive
Breast	OPA1	1032_Afatinib	0.208206	0.894353	Resistant
Breast	OPA1	1033_GDC0449	0.337875	0.958174	Sensitive
Breast	OPA1	1036_PLX4720	0.448433	0.958174	Resistant
Breast	OPA1	1037_BX-795	0.874439	0.992124	Resistant
Breast	OPA1	1038_NU-7441	0.19614	0.894353	Sensitive
Breast	OPA1	1039_SL 0101-1	0.779919	0.992124	Resistant
Breast	OPA1	1042_BIRB 0796	0.581566	0.992124	Resistant
Breast	OPA1	1043_JNK Inhibitor VIII	0.836275	0.992124	Resistant
Breast	OPA1	1046_681640	0.0971811	0.682127	Resistant
Breast	OPA1	1047_Nutlin-3a (-)	0.802305	0.992124	Sensitive
Breast	OPA1	1049_PD-173074	0.0515554	0.502105	Resistant
Breast	OPA1	1050_ZM-447439	0.875421	0.992124	Resistant
Breast	OPA1	1052_RO-3306	0.00431356	0.210377	Resistant
Breast	OPA1	1053_MK-2206	0.915081	0.992124	Resistant
Breast	OPA1	1054_PD-0332991	0.83632	0.992124	Sensitive
Breast	OPA1	1057_BEZ235	0.978824	0.992124	Sensitive
Breast	OPA1	1058_GDC0941	0.980614	0.992124	Resistant
Breast	OPA1	1059_AZD8055	0.798774	0.992124	Sensitive
Breast	OPA1	1060_PD-0325901	0.165691	0.843517	Resistant
Breast	OPA1	1061_SB590885	0.529871	0.958174	Resistant
Breast	OPA1	1062_selumetinib	0.00171393	0.127974	Resistant
Breast	OPA1	1066_AZD6482	0.896014	0.992124	Sensitive
Breast	OPA1	1067_CCT007093	0.0109579	0.257629	Resistant
Breast	OPA1	1069_EHT 1864	0.01388	0.257629	Resistant
Breast	OPA1	1072_BMS-708163	0.611472	0.992124	Resistant
Breast	OPA1	1091_BMS-536924	0.431096	0.958174	Resistant
Breast	OPA1	1114_Cetuximab	0.991695	0.992546	Sensitive
Breast	OPA1	1129_PF-4708671	0.514104	0.958174	Sensitive
Breast	OPA1	1133_JNJ-26854165	0.332146	0.958174	Resistant
Breast	OPA1	1142_HG-5-113-01	0.08218	0.63477	Resistant
Breast	OPA1	1143_HG-5-88-01	0.421716	0.958174	Sensitive
Breast	OPA1	1149_TW 37	0.536833	0.958174	Resistant
Breast	OPA1	1158_XMD11-85h	0.127687	0.749505	Resistant
Breast	OPA1	1161_ZG-10	0.470706	0.958174	Resistant
Breast	OPA1	1164_XMD8-92	0.528485	0.958174	Resistant
Breast	OPA1	1166_QL-VIII-58	0.258296	0.958174	Resistant
Breast	OPA1	1170_CCT018159	0.895251	0.992124	Sensitive
Breast	OPA1	1175_AG-014699	0.466769	0.958174	Sensitive
Breast	OPA1	1192_GSK269962A	0.590124	0.992124	Resistant
Breast	OPA1	1194_SB 505124	0.414008	0.958174	Sensitive
Breast	OPA1	1199_Tamoxifen	0.27854	0.958174	Resistant
Breast	OPA1	1203_QL-XII-61	0.48471	0.958174	Resistant
Breast	OPA1	1218_JQ1	0.215117	0.894353	Sensitive
Breast	OPA1	1219_PFI-1	0.0145577	0.257629	Resistant
Breast	OPA1	1230_IOX2	0.382358	0.958174	Sensitive
Breast	OPA1	1236_UNC0638	0.927732	0.992124	Resistant
Breast	OPA1	1239_YK 4-279	0.972009	0.992124	Sensitive
Breast	OPA1	1241_CHIR-99021	0.736735	0.992124	Resistant
Breast	OPA1	1242_(5Z)-7-Oxozeaenol	0.807319	0.992124	Resistant
Breast	OPA1	1243_piperlongumine	0.618969	0.992124	Sensitive
Breast	OPA1	1248_FK866	0.916506	0.992124	Sensitive
Breast	OPA1	1259_Talazoparib	0.471497	0.958174	Sensitive
Breast	OPA1	1261_rTRAIL	0.0149517	0.257629	Resistant
Breast	OPA1	1262_UNC1215	0.434047	0.958174	Sensitive
Breast	OPA1	1264_SGC0946	0.206444	0.894353	Sensitive
Breast	OPA1	1268_XAV939	0.194377	0.894353	Sensitive
Breast	OPA1	1371_PLX4720	0.129887	0.749505	Resistant
Breast	OPA1	1372_Trametinib	0.0816882	0.63477	Resistant
Breast	OPA1	1373_Dabrafenib	0.826318	0.992124	Resistant
Breast	OPA1	1375_Temozolomide	0.0448159	0.456308	Resistant
Breast	OPA1	1377_Afatinib	0.654768	0.992124	Resistant
Breast	OPA1	1378_Bleomycin (50 uM)	0.693656	0.992124	Sensitive
Breast	OPA1	1494_SN-38	0.848743	0.992124	Sensitive
Breast	OPA1	1495_Olaparib	0.566542	0.992124	Sensitive
Breast	OPA1	1498_selumetinib	0.192816	0.894353	Resistant
Breast	OPA1	1502_Bicalutamide	0.69232	0.992124	Sensitive
Breast	OPA1	1526_RDEA119	0.153019	0.816102	Resistant
Breast	OPA1	1527_GDC0941	0.610859	0.992124	Resistant
Breast	OPA1	1529_MLN4924	0.833293	0.992124	Sensitive
Lung	OPA1	1_Erlotinib	0.410435	0.961286	Sensitive
Lung	OPA1	3_Rapamycin	0.538002	0.961286	Resistant
Lung	OPA1	5_Sunitinib	0.762803	0.961286	Resistant
Lung	OPA1	6_PHA-665752	0.158416	0.880875	Resistant
Lung	OPA1	9_MG-132	0.320928	0.961286	Resistant
Lung	OPA1	11_Paclitaxel	0.909496	0.975775	Resistant
Lung	OPA1	17_Cyclopamine	0.998604	0.998686	Resistant
Lung	OPA1	29_AZ628	0.483877	0.961286	Sensitive
Lung	OPA1	30_Sorafenib	0.379064	0.961286	Resistant
Lung	OPA1	32_VX-680	0.49698	0.961286	Resistant
Lung	OPA1	34_Imatinib	0.261066	0.961286	Resistant
Lung	OPA1	35_TAE684	0.597048	0.961286	Sensitive
Lung	OPA1	37_Crizotinib	0.647036	0.961286	Sensitive
Lung	OPA1	38_Saracatinib	0.51374	0.961286	Sensitive
Lung	OPA1	41_S-Trityl-L-cysteine	0.933014	0.979843	Resistant
Lung	OPA1	45_Z-LLNle-CHO	0.24877	0.961286	Resistant
Lung	OPA1	51_Dasatinib	0.596197	0.961286	Sensitive
Lung	OPA1	52_GNF-2	0.798293	0.961286	Sensitive
Lung	OPA1	53_CGP-60474	0.697376	0.961286	Resistant
Lung	OPA1	54_CGP-082996	0.943046	0.979843	Sensitive
Lung	OPA1	55_A-770041	0.5764	0.961286	Sensitive
Lung	OPA1	56_WH-4-023	0.616037	0.961286	Sensitive
Lung	OPA1	59_WZ-1-84	0.683246	0.961286	Sensitive
Lung	OPA1	60_BI-2536	0.812559	0.961286	Resistant
Lung	OPA1	62_BMS-536924	0.449126	0.961286	Sensitive
Lung	OPA1	63_BMS-509744	0.878505	0.970261	Sensitive
Lung	OPA1	64_CMK	0.159471	0.880875	Resistant
Lung	OPA1	71_Pyrimethamine	0.684142	0.961286	Resistant
Lung	OPA1	83_JW-7-52-1	0.755242	0.961286	Sensitive
Lung	OPA1	86_A-443654	0.704903	0.961286	Sensitive
Lung	OPA1	87_GW843682X	0.980935	0.992167	Resistant
Lung	OPA1	88_MS-275	0.0124006	0.234725	Resistant
Lung	OPA1	89_Parthenolide	0.398075	0.961286	Resistant
Lung	OPA1	91_KIN001-135	0.809048	0.961286	Sensitive
Lung	OPA1	94_TGX221	0.597643	0.961286	Resistant
Lung	OPA1	104_Bortezomib	0.769868	0.961286	Resistant
Lung	OPA1	106_XMD8-85	0.0106312	0.22088	Resistant
Lung	OPA1	110_Roscovitine	0.179499	0.880875	Resistant
Lung	OPA1	111_Salubrinal	0.433152	0.961286	Resistant
Lung	OPA1	119_Lapatinib	0.409068	0.961286	Sensitive
Lung	OPA1	127_GSK269962A	0.000491528	0.0325637	Resistant
Lung	OPA1	133_Doxorubicin	0.536715	0.961286	Sensitive
Lung	OPA1	134_Etoposide	0.210785	0.916356	Resistant
Lung	OPA1	135_Gemcitabine	0.707189	0.961286	Sensitive
Lung	OPA1	136_Mitomycin C	0.197339	0.916356	Sensitive
Lung	OPA1	140_Vinorelbine	0.838522	0.966963	Resistant
Lung	OPA1	147_NSC-87877	0.877116	0.970261	Sensitive
Lung	OPA1	150_Bicalutamide	0.240285	0.961286	Resistant
Lung	OPA1	151_QS11	0.655638	0.961286	Resistant
Lung	OPA1	152_CP466722	0.646667	0.961286	Sensitive
Lung	OPA1	153_Midostaurin	0.0379325	0.386619	Resistant
Lung	OPA1	154_CHIR-99021	0.0997867	0.644963	Resistant
Lung	OPA1	155_AP-24534	0.0865074	0.620202	Resistant
Lung	OPA1	156_AZD6482	0.498122	0.961286	Resistant
Lung	OPA1	157_JNK-9L	0.89763	0.970906	Resistant
Lung	OPA1	158_PF-562271	0.445881	0.961286	Resistant
Lung	OPA1	159_HG-6-64-1	0.115903	0.714287	Resistant
Lung	OPA1	163_JQ1	0.7413	0.961286	Sensitive
Lung	OPA1	164_JQ12	0.799819	0.961286	Sensitive
Lung	OPA1	165_DMOG	0.453902	0.961286	Resistant
Lung	OPA1	166_FTI-277	0.652929	0.961286	Sensitive
Lung	OPA1	167_OSU-03012	0.642375	0.961286	Resistant
Lung	OPA1	170_Shikonin	0.178838	0.880875	Resistant
Lung	OPA1	171_AKT inhibitor VIII	0.84235	0.966963	Sensitive
Lung	OPA1	172_Embelin	0.780922	0.961286	Sensitive
Lung	OPA1	173_FH535	0.952228	0.981869	Resistant
Lung	OPA1	175_PAC-1	0.280078	0.961286	Resistant
Lung	OPA1	176_IPA-3	0.0787483	0.620202	Resistant
Lung	OPA1	177_GSK-650394	0.75555	0.961286	Resistant
Lung	OPA1	178_BAY 61-3606	0.370362	0.961286	Sensitive
Lung	OPA1	179_5-Fluorouracil	0.558049	0.961286	Resistant
Lung	OPA1	180_Thapsigargin	0.677975	0.961286	Resistant
Lung	OPA1	182_Obatoclax Mesylate	0.693992	0.961286	Sensitive
Lung	OPA1	184_BMS-754807	0.497387	0.961286	Sensitive
Lung	OPA1	185_Lisitinib	0.209023	0.916356	Resistant
Lung	OPA1	186_Bexarotene	0.844654	0.966963	Sensitive
Lung	OPA1	190_Bleomycin	0.946565	0.979843	Sensitive
Lung	OPA1	192_LFM-A13	0.154541	0.880875	Resistant
Lung	OPA1	193_GW-2580	0.0983401	0.644963	Resistant
Lung	OPA1	194_AUY922	0.265896	0.961286	Sensitive
Lung	OPA1	196_Phenformin	0.289666	0.961286	Sensitive
Lung	OPA1	197_Bryostatin 1	0.959966	0.986012	Resistant
Lung	OPA1	199_Pazopanib	0.0529406	0.452557	Resistant
Lung	OPA1	200_LAQ824	0.531312	0.961286	Sensitive
Lung	OPA1	201_Epothilone B	0.737175	0.961286	Sensitive
Lung	OPA1	202_GSK1904529A	0.390566	0.961286	Sensitive
Lung	OPA1	203_BMS345541	0.970706	0.989373	Sensitive
Lung	OPA1	204_Tipifarnib	0.76207	0.961286	Resistant
Lung	OPA1	205_BMS-708163	0.662101	0.961286	Resistant
Lung	OPA1	206_Ruxolitinib	0.526077	0.961286	Resistant
Lung	OPA1	207_AS601245	0.673238	0.961286	Resistant
Lung	OPA1	208_Ispinesib Mesylate	0.430968	0.961286	Sensitive
Lung	OPA1	211_TL-2-105	0.188266	0.907099	Sensitive
Lung	OPA1	219_AT-7519	0.790535	0.961286	Sensitive
Lung	OPA1	221_TAK-715	0.894963	0.970906	Resistant
Lung	OPA1	222_BX-912	0.0511577	0.451893	Resistant
Lung	OPA1	223_ZSTK474	0.409498	0.961286	Sensitive
Lung	OPA1	224_AS605240	0.538966	0.961286	Sensitive
Lung	OPA1	225_Genentech Cpd 10	0.984819	0.992308	Sensitive
Lung	OPA1	226_GSK1070916	8.65448e-05	0.0114672	Resistant
Lung	OPA1	228_KIN001-102	0.326126	0.961286	Sensitive
Lung	OPA1	229_LY317615	0.689437	0.961286	Sensitive
Lung	OPA1	230_GSK429286A	0.000233053	0.0205863	Resistant
Lung	OPA1	231_FMK	0.214066	0.916356	Resistant
Lung	OPA1	235_QL-XII-47	0.534182	0.961286	Sensitive
Lung	OPA1	238_CAL-101	0.0215967	0.317951	Resistant
Lung	OPA1	245_UNC0638	0.0843712	0.620202	Resistant
Lung	OPA1	249_XL-184	0.321131	0.961286	Sensitive
Lung	OPA1	252_WZ3105	0.798574	0.961286	Sensitive
Lung	OPA1	253_XMD14-99	0.754097	0.961286	Sensitive
Lung	OPA1	254_AC220	0.516271	0.961286	Sensitive
Lung	OPA1	255_CP724714	0.534915	0.961286	Resistant
Lung	OPA1	256_JW-7-24-1	0.845369	0.966963	Sensitive
Lung	OPA1	257_NPK76-II-72-1	0.330109	0.961286	Resistant
Lung	OPA1	258_STF-62247	0.780454	0.961286	Sensitive
Lung	OPA1	260_NG-25	0.716961	0.961286	Resistant
Lung	OPA1	261_TL-1-85	0.316382	0.961286	Resistant
Lung	OPA1	262_VX-11e	0.686325	0.961286	Sensitive
Lung	OPA1	263_FR-180204	0.389983	0.961286	Resistant
Lung	OPA1	265_Tubastatin A	0.0889346	0.620202	Resistant
Lung	OPA1	266_Zibotentan	0.383307	0.961286	Resistant
Lung	OPA1	268_YM155	0.00269985	0.0894327	Sensitive
Lung	OPA1	269_NSC-207895	0.41753	0.961286	Resistant
Lung	OPA1	271_VNLG-124	0.855769	0.96914	Resistant
Lung	OPA1	272_AR-42	0.168133	0.880875	Sensitive
Lung	OPA1	273_CUDC-101	0.823413	0.965506	Sensitive
Lung	OPA1	274_Belinostat	0.249688	0.961286	Sensitive
Lung	OPA1	275_I-BET-762	0.429271	0.961286	Resistant
Lung	OPA1	276_CAY10603	0.214393	0.916356	Sensitive
Lung	OPA1	277_Linifanib	0.363389	0.961286	Resistant
Lung	OPA1	279_BIX02189	0.00968262	0.22088	Resistant
Lung	OPA1	281_CH5424802	0.582407	0.961286	Resistant
Lung	OPA1	282_EKB-569	0.617021	0.961286	Resistant
Lung	OPA1	283_GSK2126458	0.477054	0.961286	Sensitive
Lung	OPA1	286_KIN001-236	0.273806	0.961286	Sensitive
Lung	OPA1	287_KIN001-244	0.498294	0.961286	Resistant
Lung	OPA1	288_KIN001-055	0.854562	0.96914	Sensitive
Lung	OPA1	290_KIN001-260	0.0284907	0.359673	Resistant
Lung	OPA1	291_KIN001-266	0.535886	0.961286	Sensitive
Lung	OPA1	292_Masitinib	0.4522	0.961286	Sensitive
Lung	OPA1	293_MP470	0.865827	0.970261	Resistant
Lung	OPA1	294_MPS-1-IN-1	0.887765	0.970261	Sensitive
Lung	OPA1	295_BHG712	0.421694	0.961286	Resistant
Lung	OPA1	298_OSI-930	0.657973	0.961286	Sensitive
Lung	OPA1	299_OSI-027	0.56779	0.961286	Sensitive
Lung	OPA1	300_CX-5461	0.827375	0.965878	Resistant
Lung	OPA1	301_PHA-793887	0.788805	0.961286	Resistant
Lung	OPA1	302_PI-103	0.433234	0.961286	Sensitive
Lung	OPA1	303_PIK-93	0.9406	0.979843	Resistant
Lung	OPA1	304_SB52334	0.297985	0.961286	Resistant
Lung	OPA1	305_TPCA-1	0.030223	0.359673	Resistant
Lung	OPA1	306_TG101348	0.0962364	0.644963	Resistant
Lung	OPA1	308_Foretinib	0.206959	0.916356	Sensitive
Lung	OPA1	309_Y-39983	0.0373818	0.386619	Resistant
Lung	OPA1	310_YM201636	0.327192	0.961286	Sensitive
Lung	OPA1	312_Tivozanib	0.358463	0.961286	Resistant
Lung	OPA1	326_GSK690693	0.793469	0.961286	Resistant
Lung	OPA1	328_SNX-2112	0.639528	0.961286	Sensitive
Lung	OPA1	329_QL-XI-92	0.373703	0.961286	Resistant
Lung	OPA1	330_XMD13-2	0.969478	0.989373	Sensitive
Lung	OPA1	331_QL-X-138	0.926172	0.979843	Resistant
Lung	OPA1	332_XMD15-27	0.304451	0.961286	Resistant
Lung	OPA1	333_T0901317	0.598102	0.961286	Resistant
Lung	OPA1	341_EX-527	0.0312169	0.359673	Resistant
Lung	OPA1	344_THZ-2-49	0.773846	0.961286	Resistant
Lung	OPA1	345_KIN001-270	0.593027	0.961286	Sensitive
Lung	OPA1	346_THZ-2-102-1	0.935352	0.979843	Sensitive
Lung	OPA1	1001_AICAR	0.620937	0.961286	Sensitive
Lung	OPA1	1003_Camptothecin	0.62817	0.961286	Sensitive
Lung	OPA1	1004_Vinblastine	0.727593	0.961286	Resistant
Lung	OPA1	1005_Cisplatin	0.667703	0.961286	Resistant
Lung	OPA1	1006_Cytarabine	0.614628	0.961286	Resistant
Lung	OPA1	1007_Docetaxel	0.98015	0.992167	Resistant
Lung	OPA1	1008_Methotrexate	0.0879848	0.620202	Resistant
Lung	OPA1	1009_ATRA	0.22227	0.934946	Sensitive
Lung	OPA1	1010_Gefitinib	0.487299	0.961286	Resistant
Lung	OPA1	1011_Navitoclax	0.415224	0.961286	Sensitive
Lung	OPA1	1012_Vorinostat	0.749017	0.961286	Sensitive
Lung	OPA1	1013_Nilotinib	0.998686	0.998686	Resistant
Lung	OPA1	1014_RDEA119	0.606119	0.961286	Sensitive
Lung	OPA1	1015_CI-1040	0.592041	0.961286	Sensitive
Lung	OPA1	1016_Temsirolimus	0.300779	0.961286	Sensitive
Lung	OPA1	1017_Olaparib	0.88321	0.970261	Sensitive
Lung	OPA1	1018_Veliparib	0.549828	0.961286	Resistant
Lung	OPA1	1019_Bosutinib	0.00264067	0.0894327	Resistant
Lung	OPA1	1020_Lenalidomide	0.635528	0.961286	Resistant
Lung	OPA1	1021_Axitinib	0.0296059	0.359673	Resistant
Lung	OPA1	1022_AZD7762	0.163701	0.880875	Resistant
Lung	OPA1	1023_GW 441756	0.0465548	0.430604	Resistant
Lung	OPA1	1024_CEP-701	0.0250332	0.349147	Resistant
Lung	OPA1	1025_SB 216763	0.160634	0.880875	Resistant
Lung	OPA1	1026_17-AAG	0.751101	0.961286	Sensitive
Lung	OPA1	1028_VX-702	0.343058	0.961286	Sensitive
Lung	OPA1	1029_AMG-706	0.71202	0.961286	Sensitive
Lung	OPA1	1030_KU-55933	0.440166	0.961286	Sensitive
Lung	OPA1	1031_Elesclomol	0.902627	0.972342	Sensitive
Lung	OPA1	1032_Afatinib	0.175096	0.880875	Resistant
Lung	OPA1	1033_GDC0449	0.689077	0.961286	Sensitive
Lung	OPA1	1036_PLX4720	0.346253	0.961286	Sensitive
Lung	OPA1	1037_BX-795	0.214172	0.916356	Resistant
Lung	OPA1	1038_NU-7441	0.735064	0.961286	Resistant
Lung	OPA1	1039_SL 0101-1	0.803874	0.961286	Sensitive
Lung	OPA1	1042_BIRB 0796	0.729459	0.961286	Sensitive
Lung	OPA1	1043_JNK Inhibitor VIII	0.800408	0.961286	Sensitive
Lung	OPA1	1046_681640	0.000876749	0.0464677	Resistant
Lung	OPA1	1047_Nutlin-3a (-)	0.0144734	0.255696	Resistant
Lung	OPA1	1049_PD-173074	0.00395668	0.116502	Resistant
Lung	OPA1	1050_ZM-447439	0.533845	0.961286	Resistant
Lung	OPA1	1052_RO-3306	0.017955	0.279887	Resistant
Lung	OPA1	1053_MK-2206	0.822013	0.965506	Resistant
Lung	OPA1	1054_PD-0332991	0.654241	0.961286	Sensitive
Lung	OPA1	1057_BEZ235	0.61813	0.961286	Sensitive
Lung	OPA1	1058_GDC0941	0.710257	0.961286	Resistant
Lung	OPA1	1059_AZD8055	0.873301	0.970261	Resistant
Lung	OPA1	1060_PD-0325901	0.649798	0.961286	Sensitive
Lung	OPA1	1061_SB590885	0.79232	0.961286	Sensitive
Lung	OPA1	1062_selumetinib	0.539594	0.961286	Sensitive
Lung	OPA1	1066_AZD6482	0.805991	0.961286	Sensitive
Lung	OPA1	1067_CCT007093	0.25753	0.961286	Sensitive
Lung	OPA1	1069_EHT 1864	0.417555	0.961286	Sensitive
Lung	OPA1	1072_BMS-708163	0.552779	0.961286	Sensitive
Lung	OPA1	1091_BMS-536924	0.175987	0.880875	Resistant
Lung	OPA1	1114_Cetuximab	8.38355e-05	0.0114672	Resistant
Lung	OPA1	1129_PF-4708671	0.140542	0.846444	Sensitive
Lung	OPA1	1133_JNJ-26854165	0.325345	0.961286	Sensitive
Lung	OPA1	1142_HG-5-113-01	0.889711	0.970261	Resistant
Lung	OPA1	1143_HG-5-88-01	0.762842	0.961286	Sensitive
Lung	OPA1	1149_TW 37	0.944985	0.979843	Sensitive
Lung	OPA1	1158_XMD11-85h	0.0415359	0.407668	Resistant
Lung	OPA1	1161_ZG-10	0.0838648	0.620202	Resistant
Lung	OPA1	1164_XMD8-92	0.0108356	0.22088	Resistant
Lung	OPA1	1166_QL-VIII-58	0.26903	0.961286	Resistant
Lung	OPA1	1170_CCT018159	0.867595	0.970261	Sensitive
Lung	OPA1	1175_AG-014699	0.528077	0.961286	Sensitive
Lung	OPA1	1192_GSK269962A	0.289873	0.961286	Resistant
Lung	OPA1	1194_SB 505124	0.483142	0.961286	Resistant
Lung	OPA1	1199_Tamoxifen	0.641354	0.961286	Sensitive
Lung	OPA1	1203_QL-XII-61	0.07905	0.620202	Resistant
Lung	OPA1	1218_JQ1	0.00189132	0.0835334	Resistant
Lung	OPA1	1219_PFI-1	0.769784	0.961286	Sensitive
Lung	OPA1	1230_IOX2	0.0348767	0.385097	Resistant
Lung	OPA1	1236_UNC0638	0.010426	0.22088	Resistant
Lung	OPA1	1239_YK 4-279	0.917593	0.979843	Resistant
Lung	OPA1	1241_CHIR-99021	0.700225	0.961286	Resistant
Lung	OPA1	1242_(5Z)-7-Oxozeaenol	0.487003	0.961286	Resistant
Lung	OPA1	1243_piperlongumine	0.755326	0.961286	Resistant
Lung	OPA1	1248_FK866	0.784809	0.961286	Sensitive
Lung	OPA1	1259_Talazoparib	0.781225	0.961286	Resistant
Lung	OPA1	1261_rTRAIL	0.250314	0.961286	Sensitive
Lung	OPA1	1262_UNC1215	0.846548	0.966963	Resistant
Lung	OPA1	1264_SGC0946	0.377367	0.961286	Resistant
Lung	OPA1	1268_XAV939	0.774433	0.961286	Resistant
Lung	OPA1	1371_PLX4720	0.689662	0.961286	Sensitive
Lung	OPA1	1372_Trametinib	0.758922	0.961286	Sensitive
Lung	OPA1	1373_Dabrafenib	0.0471227	0.430604	Resistant
Lung	OPA1	1375_Temozolomide	0.925546	0.979843	Sensitive
Lung	OPA1	1377_Afatinib	0.479395	0.961286	Resistant
Lung	OPA1	1378_Bleomycin (50 uM)	0.0175748	0.279887	Resistant
Lung	OPA1	1494_SN-38	0.535869	0.961286	Sensitive
Lung	OPA1	1495_Olaparib	0.633162	0.961286	Sensitive
Lung	OPA1	1498_selumetinib	0.382592	0.961286	Sensitive
Lung	OPA1	1502_Bicalutamide	0.642326	0.961286	Sensitive
Lung	OPA1	1526_RDEA119	0.88839	0.970261	Resistant
Lung	OPA1	1527_GDC0941	0.520424	0.961286	Resistant
Lung	OPA1	1529_MLN4924	0.109141	0.688627	Sensitive
Ovary	MFF	258_STF-62247	4.70111e-05	0.0105305	Sensitive
Ovary	MFF	287_KIN001-244	0.00203936	0.115128	Sensitive
Ovary	MFF	303_PIK-93	0.00205586	0.115128	Sensitive
Ovary	MFF	1052_RO-3306	0.00153798	0.115128	Resistant
Ovary	MFF	1161_ZG-10	0.00438904	0.166925	Resistant
Ovary	MFF	1170_CCT018159	0.00521639	0.166925	Resistant
Ovary	MFF	1526_RDEA119	0.00512754	0.166925	Resistant
Ovary	MFF	1069_EHT 1864	0.00900849	0.183446	Resistant
Ovary	MFF	1166_QL-VIII-58	0.00844466	0.183446	Resistant
Ovary	MFF	1194_SB 505124	0.00852962	0.183446	Resistant
Ovary	MFF	1372_Trametinib	0.00721435	0.183446	Resistant
Ovary	MFF	273_CUDC-101	0.0177791	0.318907	Sensitive
Ovary	MFF	293_MP470	0.018508	0.318907	Resistant
Ovary	MFF	1050_ZM-447439	0.0221763	0.354821	Resistant
Ovary	MFF	1259_Talazoparib	0.0317916	0.433783	Resistant
Ovary	MFF	1261_rTRAIL	0.0327336	0.433783	Resistant
Ovary	MFF	1371_PLX4720	0.0329211	0.433783	Resistant
Ovary	MFF	1006_Cytarabine	0.0380372	0.473352	Resistant
Ovary	MFF	1037_BX-795	0.0417022	0.491647	Resistant
Ovary	MFF	134_Etoposide	0.0471441	0.503566	Resistant
Ovary	MFF	245_UNC0638	0.0493903	0.503566	Sensitive
Ovary	MFF	1003_Camptothecin	0.0517055	0.503566	Resistant
Ovary	MFF	1114_Cetuximab	0.0515438	0.503566	Resistant
Ovary	MFF	153_Midostaurin	0.0633911	0.59165	Resistant
Ovary	MFF	1060_PD-0325901	0.081398	0.725414	Resistant
Ovary	MFF	1129_PF-4708671	0.0841999	0.725414	Resistant
Ovary	MFF	157_JNK-9L	0.0890278	0.738422	Resistant
Ovary	MFF	1203_QL-XII-61	0.0923027	0.738422	Resistant
Ovary	MFF	1133_JNJ-26854165	0.0980273	0.757176	Resistant
Ovary	MFF	1013_Nilotinib	0.109255	0.815772	Resistant
Ovary	MFF	155_AP-24534	0.12888	0.824832	Resistant
Ovary	MFF	170_Shikonin	0.123878	0.824832	Resistant
Ovary	MFF	1091_BMS-536924	0.114914	0.824832	Resistant
Ovary	MFF	1199_Tamoxifen	0.117854	0.824832	Resistant
Ovary	MFF	1373_Dabrafenib	0.125769	0.824832	Resistant
Ovary	MFF	1021_Axitinib	0.153735	0.924193	Resistant
Ovary	MFF	1026_17-AAG	0.156783	0.924193	Resistant
Ovary	MFF	1248_FK866	0.153062	0.924193	Resistant
Ovary	MFF	192_LFM-A13	0.181648	0.946261	Sensitive
Ovary	MFF	252_WZ3105	0.169317	0.946261	Sensitive
Ovary	MFF	1192_GSK269962A	0.170754	0.946261	Resistant
Ovary	MFF	1378_Bleomycin (50 uM)	0.175983	0.946261	Resistant
Ovary	MFF	1494_SN-38	0.178988	0.946261	Resistant
Ovary	MFF	1498_selumetinib	0.187315	0.953604	Resistant
Ovary	MFF	1005_Cisplatin	0.193248	0.961947	Resistant
Ovary	MFF	150_Bicalutamide	0.254722	0.962588	Sensitive
Ovary	MFF	177_GSK-650394	0.262133	0.962588	Resistant
Ovary	MFF	231_FMK	0.237051	0.962588	Sensitive
Ovary	MFF	253_XMD14-99	0.236434	0.962588	Resistant
Ovary	MFF	271_VNLG-124	0.209129	0.962588	Sensitive
Ovary	MFF	305_TPCA-1	0.258483	0.962588	Sensitive
Ovary	MFF	312_Tivozanib	0.221975	0.962588	Sensitive
Ovary	MFF	326_GSK690693	0.237823	0.962588	Sensitive
Ovary	MFF	333_T0901317	0.259196	0.962588	Resistant
Ovary	MFF	1001_AICAR	0.24729	0.962588	Sensitive
Ovary	MFF	1054_PD-0332991	0.26119	0.962588	Resistant
Ovary	MFF	1062_selumetinib	0.232243	0.962588	Resistant
Ovary	MFF	1067_CCT007093	0.22888	0.962588	Resistant
Ovary	MFF	1241_CHIR-99021	0.21319	0.962588	Sensitive
Ovary	MFF	1242_(5Z)-7-Oxozeaenol	0.261045	0.962588	Resistant
Ovary	MFF	1529_MLN4924	0.228493	0.962588	Resistant
Ovary	MFF	263_FR-180204	0.275818	0.97118	Sensitive
Ovary	MFF	274_Belinostat	0.277462	0.97118	Sensitive
Ovary	MFF	1142_HG-5-113-01	0.27748	0.97118	Resistant
Ovary	MFF	222_BX-912	0.285878	0.985178	Resistant
Ovary	MFF	133_Doxorubicin	0.959201	0.993882	Sensitive
Ovary	MFF	135_Gemcitabine	0.53832	0.993882	Resistant
Ovary	MFF	136_Mitomycin C	0.412967	0.993882	Resistant
Ovary	MFF	140_Vinorelbine	0.731613	0.993882	Resistant
Ovary	MFF	147_NSC-87877	0.941713	0.993882	Sensitive
Ovary	MFF	151_QS11	0.38565	0.993882	Resistant
Ovary	MFF	152_CP466722	0.704445	0.993882	Sensitive
Ovary	MFF	154_CHIR-99021	0.756971	0.993882	Sensitive
Ovary	MFF	156_AZD6482	0.778068	0.993882	Sensitive
Ovary	MFF	158_PF-562271	0.978462	0.993882	Sensitive
Ovary	MFF	159_HG-6-64-1	0.567173	0.993882	Resistant
Ovary	MFF	163_JQ1	0.948804	0.993882	Sensitive
Ovary	MFF	164_JQ12	0.651775	0.993882	Resistant
Ovary	MFF	165_DMOG	0.902329	0.993882	Sensitive
Ovary	MFF	166_FTI-277	0.446922	0.993882	Sensitive
Ovary	MFF	167_OSU-03012	0.866117	0.993882	Resistant
Ovary	MFF	171_AKT inhibitor VIII	0.949498	0.993882	Sensitive
Ovary	MFF	172_Embelin	0.57765	0.993882	Resistant
Ovary	MFF	173_FH535	0.484645	0.993882	Resistant
Ovary	MFF	175_PAC-1	0.841494	0.993882	Sensitive
Ovary	MFF	176_IPA-3	0.631721	0.993882	Resistant
Ovary	MFF	178_BAY 61-3606	0.387784	0.993882	Resistant
Ovary	MFF	179_5-Fluorouracil	0.406014	0.993882	Resistant
Ovary	MFF	180_Thapsigargin	0.655618	0.993882	Resistant
Ovary	MFF	182_Obatoclax Mesylate	0.413612	0.993882	Resistant
Ovary	MFF	184_BMS-754807	0.375801	0.993882	Sensitive
Ovary	MFF	185_Lisitinib	0.859512	0.993882	Sensitive
Ovary	MFF	186_Bexarotene	0.648828	0.993882	Sensitive
Ovary	MFF	190_Bleomycin	0.306499	0.993882	Resistant
Ovary	MFF	193_GW-2580	0.603085	0.993882	Sensitive
Ovary	MFF	194_AUY922	0.99353	0.993882	Resistant
Ovary	MFF	196_Phenformin	0.432824	0.993882	Resistant
Ovary	MFF	197_Bryostatin 1	0.993882	0.993882	Resistant
Ovary	MFF	199_Pazopanib	0.94574	0.993882	Sensitive
Ovary	MFF	200_LAQ824	0.856261	0.993882	Resistant
Ovary	MFF	201_Epothilone B	0.4399	0.993882	Resistant
Ovary	MFF	202_GSK1904529A	0.963105	0.993882	Resistant
Ovary	MFF	203_BMS345541	0.916183	0.993882	Sensitive
Ovary	MFF	204_Tipifarnib	0.873043	0.993882	Resistant
Ovary	MFF	205_BMS-708163	0.461434	0.993882	Sensitive
Ovary	MFF	206_Ruxolitinib	0.460601	0.993882	Sensitive
Ovary	MFF	207_AS601245	0.430323	0.993882	Resistant
Ovary	MFF	208_Ispinesib Mesylate	0.770269	0.993882	Sensitive
Ovary	MFF	211_TL-2-105	0.487783	0.993882	Sensitive
Ovary	MFF	219_AT-7519	0.503577	0.993882	Sensitive
Ovary	MFF	221_TAK-715	0.938173	0.993882	Resistant
Ovary	MFF	223_ZSTK474	0.645449	0.993882	Sensitive
Ovary	MFF	224_AS605240	0.715251	0.993882	Resistant
Ovary	MFF	225_Genentech Cpd 10	0.96572	0.993882	Sensitive
Ovary	MFF	226_GSK1070916	0.447862	0.993882	Resistant
Ovary	MFF	228_KIN001-102	0.30954	0.993882	Sensitive
Ovary	MFF	229_LY317615	0.587342	0.993882	Sensitive
Ovary	MFF	230_GSK429286A	0.344291	0.993882	Resistant
Ovary	MFF	235_QL-XII-47	0.97505	0.993882	Sensitive
Ovary	MFF	238_CAL-101	0.982311	0.993882	Sensitive
Ovary	MFF	249_XL-184	0.805396	0.993882	Sensitive
Ovary	MFF	254_AC220	0.703124	0.993882	Sensitive
Ovary	MFF	255_CP724714	0.56721	0.993882	Resistant
Ovary	MFF	256_JW-7-24-1	0.425536	0.993882	Sensitive
Ovary	MFF	257_NPK76-II-72-1	0.845741	0.993882	Sensitive
Ovary	MFF	260_NG-25	0.485217	0.993882	Sensitive
Ovary	MFF	261_TL-1-85	0.497045	0.993882	Sensitive
Ovary	MFF	262_VX-11e	0.827938	0.993882	Resistant
Ovary	MFF	265_Tubastatin A	0.408701	0.993882	Sensitive
Ovary	MFF	266_Zibotentan	0.404843	0.993882	Sensitive
Ovary	MFF	268_YM155	0.608483	0.993882	Sensitive
Ovary	MFF	269_NSC-207895	0.984634	0.993882	Sensitive
Ovary	MFF	272_AR-42	0.624812	0.993882	Sensitive
Ovary	MFF	275_I-BET-762	0.368236	0.993882	Sensitive
Ovary	MFF	276_CAY10603	0.560195	0.993882	Sensitive
Ovary	MFF	277_Linifanib	0.437144	0.993882	Sensitive
Ovary	MFF	279_BIX02189	0.376561	0.993882	Sensitive
Ovary	MFF	281_CH5424802	0.431644	0.993882	Sensitive
Ovary	MFF	282_EKB-569	0.386417	0.993882	Sensitive
Ovary	MFF	283_GSK2126458	0.416614	0.993882	Sensitive
Ovary	MFF	286_KIN001-236	0.853432	0.993882	Sensitive
Ovary	MFF	288_KIN001-055	0.755904	0.993882	Sensitive
Ovary	MFF	290_KIN001-260	0.552063	0.993882	Sensitive
Ovary	MFF	291_KIN001-266	0.350406	0.993882	Resistant
Ovary	MFF	292_Masitinib	0.606053	0.993882	Sensitive
Ovary	MFF	294_MPS-1-IN-1	0.866575	0.993882	Sensitive
Ovary	MFF	295_BHG712	0.679156	0.993882	Sensitive
Ovary	MFF	298_OSI-930	0.7055	0.993882	Resistant
Ovary	MFF	299_OSI-027	0.810877	0.993882	Sensitive
Ovary	MFF	300_CX-5461	0.429327	0.993882	Resistant
Ovary	MFF	301_PHA-793887	0.613449	0.993882	Sensitive
Ovary	MFF	302_PI-103	0.381062	0.993882	Sensitive
Ovary	MFF	304_SB52334	0.685879	0.993882	Resistant
Ovary	MFF	306_TG101348	0.390537	0.993882	Sensitive
Ovary	MFF	308_Foretinib	0.915826	0.993882	Sensitive
Ovary	MFF	309_Y-39983	0.743888	0.993882	Resistant
Ovary	MFF	310_YM201636	0.426367	0.993882	Sensitive
Ovary	MFF	328_SNX-2112	0.912637	0.993882	Resistant
Ovary	MFF	329_QL-XI-92	0.3436	0.993882	Sensitive
Ovary	MFF	330_XMD13-2	0.516916	0.993882	Sensitive
Ovary	MFF	331_QL-X-138	0.53531	0.993882	Sensitive
Ovary	MFF	332_XMD15-27	0.853416	0.993882	Sensitive
Ovary	MFF	341_EX-527	0.604417	0.993882	Sensitive
Ovary	MFF	344_THZ-2-49	0.787243	0.993882	Resistant
Ovary	MFF	345_KIN001-270	0.759327	0.993882	Sensitive
Ovary	MFF	346_THZ-2-102-1	0.676805	0.993882	Sensitive
Ovary	MFF	1004_Vinblastine	0.891942	0.993882	Resistant
Ovary	MFF	1007_Docetaxel	0.55849	0.993882	Resistant
Ovary	MFF	1008_Methotrexate	0.828159	0.993882	Sensitive
Ovary	MFF	1009_ATRA	0.692762	0.993882	Resistant
Ovary	MFF	1010_Gefitinib	0.533269	0.993882	Sensitive
Ovary	MFF	1011_Navitoclax	0.547458	0.993882	Sensitive
Ovary	MFF	1012_Vorinostat	0.743164	0.993882	Resistant
Ovary	MFF	1014_RDEA119	0.327324	0.993882	Resistant
Ovary	MFF	1015_CI-1040	0.581764	0.993882	Resistant
Ovary	MFF	1016_Temsirolimus	0.533227	0.993882	Resistant
Ovary	MFF	1017_Olaparib	0.63767	0.993882	Resistant
Ovary	MFF	1018_Veliparib	0.933422	0.993882	Sensitive
Ovary	MFF	1019_Bosutinib	0.421927	0.993882	Sensitive
Ovary	MFF	1020_Lenalidomide	0.768211	0.993882	Resistant
Ovary	MFF	1022_AZD7762	0.686033	0.993882	Sensitive
Ovary	MFF	1023_GW 441756	0.658197	0.993882	Sensitive
Ovary	MFF	1024_CEP-701	0.912755	0.993882	Resistant
Ovary	MFF	1025_SB 216763	0.681065	0.993882	Resistant
Ovary	MFF	1028_VX-702	0.593052	0.993882	Sensitive
Ovary	MFF	1029_AMG-706	0.881499	0.993882	Resistant
Ovary	MFF	1030_KU-55933	0.764851	0.993882	Resistant
Ovary	MFF	1031_Elesclomol	0.85242	0.993882	Resistant
Ovary	MFF	1032_Afatinib	0.497668	0.993882	Sensitive
Ovary	MFF	1033_GDC0449	0.565723	0.993882	Resistant
Ovary	MFF	1036_PLX4720	0.847155	0.993882	Resistant
Ovary	MFF	1038_NU-7441	0.830031	0.993882	Resistant
Ovary	MFF	1039_SL 0101-1	0.809578	0.993882	Sensitive
Ovary	MFF	1042_BIRB 0796	0.449532	0.993882	Resistant
Ovary	MFF	1043_JNK Inhibitor VIII	0.795513	0.993882	Resistant
Ovary	MFF	1046_681640	0.401036	0.993882	Resistant
Ovary	MFF	1047_Nutlin-3a (-)	0.729188	0.993882	Sensitive
Ovary	MFF	1049_PD-173074	0.878168	0.993882	Resistant
Ovary	MFF	1053_MK-2206	0.599787	0.993882	Sensitive
Ovary	MFF	1057_BEZ235	0.409	0.993882	Resistant
Ovary	MFF	1058_GDC0941	0.48121	0.993882	Sensitive
Ovary	MFF	1059_AZD8055	0.953487	0.993882	Sensitive
Ovary	MFF	1061_SB590885	0.942705	0.993882	Sensitive
Ovary	MFF	1066_AZD6482	0.523147	0.993882	Resistant
Ovary	MFF	1072_BMS-708163	0.834424	0.993882	Resistant
Ovary	MFF	1143_HG-5-88-01	0.842882	0.993882	Resistant
Ovary	MFF	1149_TW 37	0.299979	0.993882	Resistant
Ovary	MFF	1158_XMD11-85h	0.68656	0.993882	Sensitive
Ovary	MFF	1164_XMD8-92	0.95669	0.993882	Sensitive
Ovary	MFF	1175_AG-014699	0.509955	0.993882	Resistant
Ovary	MFF	1218_JQ1	0.714521	0.993882	Resistant
Ovary	MFF	1219_PFI-1	0.534787	0.993882	Resistant
Ovary	MFF	1230_IOX2	0.573117	0.993882	Sensitive
Ovary	MFF	1236_UNC0638	0.892476	0.993882	Resistant
Ovary	MFF	1239_YK 4-279	0.69571	0.993882	Resistant
Ovary	MFF	1243_piperlongumine	0.348666	0.993882	Resistant
Ovary	MFF	1262_UNC1215	0.753013	0.993882	Resistant
Ovary	MFF	1264_SGC0946	0.750733	0.993882	Sensitive
Ovary	MFF	1268_XAV939	0.98635	0.993882	Resistant
Ovary	MFF	1375_Temozolomide	0.648299	0.993882	Resistant
Ovary	MFF	1377_Afatinib	0.954376	0.993882	Resistant
Ovary	MFF	1495_Olaparib	0.56575	0.993882	Resistant
Ovary	MFF	1502_Bicalutamide	0.856504	0.993882	Sensitive
Ovary	MFF	1527_GDC0941	0.620492	0.993882	Resistant
Breast	MFF	1_Erlotinib	NA	NA	NA
Breast	MFF	3_Rapamycin	NA	NA	NA
Breast	MFF	5_Sunitinib	NA	NA	NA
Breast	MFF	6_PHA-665752	NA	NA	NA
Breast	MFF	9_MG-132	NA	NA	NA
Breast	MFF	11_Paclitaxel	NA	NA	NA
Breast	MFF	17_Cyclopamine	NA	NA	NA
Breast	MFF	29_AZ628	NA	NA	NA
Breast	MFF	30_Sorafenib	NA	NA	NA
Breast	MFF	32_VX-680	NA	NA	NA
Breast	MFF	34_Imatinib	NA	NA	NA
Breast	MFF	35_TAE684	NA	NA	NA
Breast	MFF	37_Crizotinib	NA	NA	NA
Breast	MFF	38_Saracatinib	NA	NA	NA
Breast	MFF	41_S-Trityl-L-cysteine	NA	NA	NA
Breast	MFF	45_Z-LLNle-CHO	NA	NA	NA
Breast	MFF	51_Dasatinib	NA	NA	NA
Breast	MFF	52_GNF-2	NA	NA	NA
Breast	MFF	53_CGP-60474	NA	NA	NA
Breast	MFF	54_CGP-082996	NA	NA	NA
Breast	MFF	55_A-770041	NA	NA	NA
Breast	MFF	56_WH-4-023	NA	NA	NA
Breast	MFF	59_WZ-1-84	NA	NA	NA
Breast	MFF	60_BI-2536	NA	NA	NA
Breast	MFF	62_BMS-536924	NA	NA	NA
Breast	MFF	63_BMS-509744	NA	NA	NA
Breast	MFF	64_CMK	NA	NA	NA
Breast	MFF	71_Pyrimethamine	NA	NA	NA
Breast	MFF	83_JW-7-52-1	NA	NA	NA
Breast	MFF	86_A-443654	NA	NA	NA
Breast	MFF	87_GW843682X	NA	NA	NA
Breast	MFF	88_MS-275	NA	NA	NA
Breast	MFF	89_Parthenolide	NA	NA	NA
Breast	MFF	91_KIN001-135	NA	NA	NA
Breast	MFF	94_TGX221	NA	NA	NA
Breast	MFF	104_Bortezomib	NA	NA	NA
Breast	MFF	106_XMD8-85	NA	NA	NA
Breast	MFF	110_Roscovitine	NA	NA	NA
Breast	MFF	111_Salubrinal	NA	NA	NA
Breast	MFF	119_Lapatinib	NA	NA	NA
Breast	MFF	127_GSK269962A	NA	NA	NA
Breast	MFF	133_Doxorubicin	NA	NA	NA
Breast	MFF	134_Etoposide	NA	NA	NA
Breast	MFF	135_Gemcitabine	NA	NA	NA
Breast	MFF	136_Mitomycin C	NA	NA	NA
Breast	MFF	140_Vinorelbine	NA	NA	NA
Breast	MFF	147_NSC-87877	NA	NA	NA
Breast	MFF	150_Bicalutamide	NA	NA	NA
Breast	MFF	151_QS11	NA	NA	NA
Breast	MFF	152_CP466722	NA	NA	NA
Breast	MFF	153_Midostaurin	NA	NA	NA
Breast	MFF	154_CHIR-99021	NA	NA	NA
Breast	MFF	155_AP-24534	NA	NA	NA
Breast	MFF	156_AZD6482	NA	NA	NA
Breast	MFF	157_JNK-9L	NA	NA	NA
Breast	MFF	158_PF-562271	NA	NA	NA
Breast	MFF	159_HG-6-64-1	NA	NA	NA
Breast	MFF	163_JQ1	NA	NA	NA
Breast	MFF	164_JQ12	NA	NA	NA
Breast	MFF	165_DMOG	NA	NA	NA
Breast	MFF	166_FTI-277	NA	NA	NA
Breast	MFF	167_OSU-03012	NA	NA	NA
Breast	MFF	170_Shikonin	NA	NA	NA
Breast	MFF	171_AKT inhibitor VIII	NA	NA	NA
Breast	MFF	172_Embelin	NA	NA	NA
Breast	MFF	173_FH535	NA	NA	NA
Breast	MFF	175_PAC-1	NA	NA	NA
Breast	MFF	176_IPA-3	NA	NA	NA
Breast	MFF	177_GSK-650394	NA	NA	NA
Breast	MFF	178_BAY 61-3606	NA	NA	NA
Breast	MFF	179_5-Fluorouracil	NA	NA	NA
Breast	MFF	180_Thapsigargin	NA	NA	NA
Breast	MFF	182_Obatoclax Mesylate	NA	NA	NA
Breast	MFF	184_BMS-754807	NA	NA	NA
Breast	MFF	185_Lisitinib	NA	NA	NA
Breast	MFF	186_Bexarotene	NA	NA	NA
Breast	MFF	190_Bleomycin	NA	NA	NA
Breast	MFF	192_LFM-A13	NA	NA	NA
Breast	MFF	193_GW-2580	NA	NA	NA
Breast	MFF	194_AUY922	NA	NA	NA
Breast	MFF	196_Phenformin	NA	NA	NA
Breast	MFF	197_Bryostatin 1	NA	NA	NA
Breast	MFF	199_Pazopanib	NA	NA	NA
Breast	MFF	200_LAQ824	NA	NA	NA
Breast	MFF	201_Epothilone B	NA	NA	NA
Breast	MFF	202_GSK1904529A	NA	NA	NA
Breast	MFF	203_BMS345541	NA	NA	NA
Breast	MFF	204_Tipifarnib	NA	NA	NA
Breast	MFF	205_BMS-708163	NA	NA	NA
Breast	MFF	206_Ruxolitinib	NA	NA	NA
Breast	MFF	207_AS601245	NA	NA	NA
Breast	MFF	208_Ispinesib Mesylate	NA	NA	NA
Breast	MFF	211_TL-2-105	NA	NA	NA
Breast	MFF	219_AT-7519	NA	NA	NA
Breast	MFF	221_TAK-715	NA	NA	NA
Breast	MFF	222_BX-912	NA	NA	NA
Breast	MFF	223_ZSTK474	NA	NA	NA
Breast	MFF	224_AS605240	NA	NA	NA
Breast	MFF	225_Genentech Cpd 10	NA	NA	NA
Breast	MFF	226_GSK1070916	NA	NA	NA
Breast	MFF	228_KIN001-102	NA	NA	NA
Breast	MFF	229_LY317615	NA	NA	NA
Breast	MFF	230_GSK429286A	NA	NA	NA
Breast	MFF	231_FMK	NA	NA	NA
Breast	MFF	235_QL-XII-47	NA	NA	NA
Breast	MFF	238_CAL-101	NA	NA	NA
Breast	MFF	245_UNC0638	NA	NA	NA
Breast	MFF	249_XL-184	NA	NA	NA
Breast	MFF	252_WZ3105	NA	NA	NA
Breast	MFF	253_XMD14-99	NA	NA	NA
Breast	MFF	254_AC220	NA	NA	NA
Breast	MFF	255_CP724714	NA	NA	NA
Breast	MFF	256_JW-7-24-1	NA	NA	NA
Breast	MFF	257_NPK76-II-72-1	NA	NA	NA
Breast	MFF	258_STF-62247	NA	NA	NA
Breast	MFF	260_NG-25	NA	NA	NA
Breast	MFF	261_TL-1-85	NA	NA	NA
Breast	MFF	262_VX-11e	NA	NA	NA
Breast	MFF	263_FR-180204	NA	NA	NA
Breast	MFF	265_Tubastatin A	NA	NA	NA
Breast	MFF	266_Zibotentan	NA	NA	NA
Breast	MFF	268_YM155	NA	NA	NA
Breast	MFF	269_NSC-207895	NA	NA	NA
Breast	MFF	271_VNLG-124	NA	NA	NA
Breast	MFF	272_AR-42	NA	NA	NA
Breast	MFF	273_CUDC-101	NA	NA	NA
Breast	MFF	274_Belinostat	NA	NA	NA
Breast	MFF	275_I-BET-762	NA	NA	NA
Breast	MFF	276_CAY10603	NA	NA	NA
Breast	MFF	277_Linifanib	NA	NA	NA
Breast	MFF	279_BIX02189	NA	NA	NA
Breast	MFF	281_CH5424802	NA	NA	NA
Breast	MFF	282_EKB-569	NA	NA	NA
Breast	MFF	283_GSK2126458	NA	NA	NA
Breast	MFF	286_KIN001-236	NA	NA	NA
Breast	MFF	287_KIN001-244	NA	NA	NA
Breast	MFF	288_KIN001-055	NA	NA	NA
Breast	MFF	290_KIN001-260	NA	NA	NA
Breast	MFF	291_KIN001-266	NA	NA	NA
Breast	MFF	292_Masitinib	NA	NA	NA
Breast	MFF	293_MP470	NA	NA	NA
Breast	MFF	294_MPS-1-IN-1	NA	NA	NA
Breast	MFF	295_BHG712	NA	NA	NA
Breast	MFF	298_OSI-930	NA	NA	NA
Breast	MFF	299_OSI-027	NA	NA	NA
Breast	MFF	300_CX-5461	NA	NA	NA
Breast	MFF	301_PHA-793887	NA	NA	NA
Breast	MFF	302_PI-103	NA	NA	NA
Breast	MFF	303_PIK-93	NA	NA	NA
Breast	MFF	304_SB52334	NA	NA	NA
Breast	MFF	305_TPCA-1	NA	NA	NA
Breast	MFF	306_TG101348	NA	NA	NA
Breast	MFF	308_Foretinib	NA	NA	NA
Breast	MFF	309_Y-39983	NA	NA	NA
Breast	MFF	310_YM201636	NA	NA	NA
Breast	MFF	312_Tivozanib	NA	NA	NA
Breast	MFF	326_GSK690693	NA	NA	NA
Breast	MFF	328_SNX-2112	NA	NA	NA
Breast	MFF	329_QL-XI-92	NA	NA	NA
Breast	MFF	330_XMD13-2	NA	NA	NA
Breast	MFF	331_QL-X-138	NA	NA	NA
Breast	MFF	332_XMD15-27	NA	NA	NA
Breast	MFF	333_T0901317	NA	NA	NA
Breast	MFF	341_EX-527	NA	NA	NA
Breast	MFF	344_THZ-2-49	NA	NA	NA
Breast	MFF	345_KIN001-270	NA	NA	NA
Breast	MFF	346_THZ-2-102-1	NA	NA	NA
Breast	MFF	1001_AICAR	NA	NA	NA
Breast	MFF	1003_Camptothecin	NA	NA	NA
Breast	MFF	1004_Vinblastine	NA	NA	NA
Breast	MFF	1005_Cisplatin	NA	NA	NA
Breast	MFF	1006_Cytarabine	NA	NA	NA
Breast	MFF	1007_Docetaxel	NA	NA	NA
Breast	MFF	1008_Methotrexate	NA	NA	NA
Breast	MFF	1009_ATRA	NA	NA	NA
Breast	MFF	1010_Gefitinib	NA	NA	NA
Breast	MFF	1011_Navitoclax	NA	NA	NA
Breast	MFF	1012_Vorinostat	NA	NA	NA
Breast	MFF	1013_Nilotinib	NA	NA	NA
Breast	MFF	1014_RDEA119	NA	NA	NA
Breast	MFF	1015_CI-1040	NA	NA	NA
Breast	MFF	1016_Temsirolimus	NA	NA	NA
Breast	MFF	1017_Olaparib	NA	NA	NA
Breast	MFF	1018_Veliparib	NA	NA	NA
[truncated: 652 more rows]
