# Supplementary material for: Dysregulation of mitochondrial dynamics proteins are a targetable feature of human tumors
Source: Nat Commun. 2018 Apr 26;9:1677. doi: 10.1038/s41467-018-04033-x (PMC5919970; doi:10.1038/s41467-018-04033-x)
Supplement: Supplementary file 5 — Supplementary Data 2 [file 41467_2018_4033_MOESM5_ESM.xlsx]

## Sheet: DNM1L
Supplemental Data 2: Screening data for DNM1L and OPA1 knockout derivatives. For each drug treatment, fractional viability of control or knockout cells (relative to vehicle) is indicated.
Column	Well	Plate	Dose	Drug	TYKNU sgCTRLA1	sgDNM #1	DNM1_ratio	LOG2	Target	Pathway	Diff	ID
A	1	1	10uM	ABT-263 (Navitoclax)	0.729784	0.296236	0.405922	-1.30072	Bcl-2	Apoptosis	-0.433549	15
A	1	1	2uM	ABT-263 (Navitoclax)	0.976617	0.876581	0.897569	-0.155905	Bcl-2	Apoptosis	-0.100036	2257
A	1	2	10uM	SAR245409 (XL765)	0.942521	1.19924	1.27237	0.347518	PI3K, mTOR	PI3K/Akt/mTOR	0.256714	4342
A	1	2	2uM	SAR245409 (XL765)	0.985375	1.02513	1.04035	0.0570655	PI3K, mTOR	PI3K/Akt/mTOR	0.0397574	3586
A	1	3	10uM	KW-2449	0.499532	0.737125	1.47563	0.561332	Flt, Bcr-Abl, Aurora Kinase	Angiogenesis	0.237593	4476
A	1	3	2uM	KW-2449	0.903409	0.868785	0.961675	-0.0563793	Flt, Bcr-Abl, Aurora Kinase	Angiogenesis	-0.0346236	2938
A	1	4	10uM	LY411575	0.965649	0.924221	0.957099	-0.0632597	Gamma-secretase	Proteases	-0.0414272	2890
A	1	4	2uM	LY411575	1.11938	1.19252	1.06535	0.091321	Gamma-secretase	Proteases	0.0731459	3729
A	1	5	10uM	Timolol Maleate	1.02729	1.04527	1.0175	0.0250294	Adrenergic Receptor	Neuronal Signaling	0.0179781	3422
A	1	5	2uM	Timolol Maleate	1.09778	1.03509	0.942897	-0.0848282	Adrenergic Receptor	Neuronal Signaling	-0.0626868	2741
A	1	6	10uM	K-Ras(G12C) inhibitor 9	0.132217	0.155914	1.17923	0.237844	Rho	Cell Cycle	0.0236971	4174
A	1	6	2uM	K-Ras(G12C) inhibitor 9	0.804098	0.804038	0.999926	-0.0001073	Rho	Cell Cycle	-5.98e-05	3270
A	2	1	10uM	Palbociclib (PD-0332991) HCl	0.44469	0.599618	1.3484	0.431244	CDK	Others	0.154928	4422
A	2	1	2uM	Palbociclib (PD-0332991) HCl	0.864127	0.736475	0.852277	-0.230605	CDK	Others	-0.127651	1730
A	2	2	10uM	Flucytosine	0.991412	1.0561	1.06525	0.0911881	Others	Others	0.0646867	3725
A	2	2	2uM	Flucytosine	1.06113	1.05761	0.996683	-0.00479285	Others	Others	-0.00351939	3238
A	2	3	10uM	Gossypol	0.247003	0.25271	1.02311	0.0329564	Dehydrogenase	Others	0.00570737	3464
A	2	3	2uM	Gossypol	1.04464	0.899535	0.861097	-0.215752	Dehydrogenase	Others	-0.145103	1839
A	2	4	10uM	Carfilzomib (PR-171)	0.0569679	0.0558691	0.980711	-0.0281	Proteasome	Proteases	-0.00109885	3113
A	2	4	2uM	Carfilzomib (PR-171)	0.0586684	0.0773072	1.3177	0.398018	Proteasome	Proteases	0.0186387	4393
A	2	5	10uM	Cepharanthine	0.0947198	0.105025	1.1088	0.148997	Others	Others	0.0103054	3925
A	2	5	2uM	Cepharanthine	0.904004	0.78823	0.871932	-0.197713	Others	Others	-0.115774	1965
A	2	6	10uM	ML167	0.760989	0.871167	1.14478	0.195074	CDK	Cell Cycle	0.110178	4058
A	2	6	2uM	ML167	1.05714	1.18689	1.12274	0.167027	CDK	Cell Cycle	0.129755	3990
A	3	1	10uM	Nintedanib (BIBF 1120)	0.147351	0.151583	1.02872	0.0408452	VEGFR, PDGFR, FGFR	Protein Tyrosine Kinase	0.00423138	3506
A	3	1	2uM	Nintedanib (BIBF 1120)	0.889039	0.902567	1.01522	0.0217861	VEGFR, PDGFR, FGFR	Protein Tyrosine Kinase	0.0135273	3396
A	3	2	10uM	AZD7762	0.101947	0.101994	1.00046	0.000657287	Chk	Cell Cycle	4.65e-05	3276
A	3	2	2uM	AZD7762	0.151603	0.229323	1.51266	0.597086	Chk	Cell Cycle	0.0777203	4483
A	3	3	10uM	Rosuvastatin Calcium	0.791684	0.766792	0.968558	-0.0460893	HMG-CoA Reductase	Endocrinology & Hormones	-0.0248919	3001
A	3	3	2uM	Rosuvastatin Calcium	1.03018	1.01777	0.987949	-0.0174908	HMG-CoA Reductase	Endocrinology & Hormones	-0.0124143	3175
A	3	4	10uM	Dacomitinib (PF299804, PF299)	0.0521214	0.251194	4.81941	2.26886	EGFR	Protein Tyrosine Kinase	0.199073	4604
A	3	4	2uM	Dacomitinib (PF299804, PF299)	0.792024	0.8428	1.06411	0.0896459	EGFR	Protein Tyrosine Kinase	0.0507759	3718
A	3	5	10uM	Dropropizine	1.17141	0.995898	0.850168	-0.23418	Others	Others	-0.175515	1709
A	3	5	2uM	Dropropizine	1.071	0.972944	0.908448	-0.138525	Others	Others	-0.0980523	2399
A	3	6	10uM	Bay 11-7085	0.0216818	0.0417935	1.92758	0.946794	I__B/IKK	NF_KB	0.0201117	4551
A	3	6	2uM	Bay 11-7085	0.0909786	0.119317	1.31149	0.391203	I__B/IKK	NF_KB	0.0283386	4386
A	4	1	10uM	SRT1720	0.00960802	0.0197058	2.05097	1.03631	Sirtuin	Others	0.0100977	4560
A	4	1	2uM	SRT1720	0.844996	0.60763	0.719093	-0.475751	Sirtuin	Others	-0.237366	447
A	4	2	10uM	Flurbiprofen	1.04651	0.990052	0.946052	-0.0800091	Others	Others	-0.0564574	2778
A	4	2	2uM	Flurbiprofen	1.09991	1.01799	0.925521	-0.111662	Others	Others	-0.0819196	2578
A	4	3	10uM	Indole-3-carbinol	1.08316	1.08663	1.00321	0.00462233	Others	Others	0.00347594	3300
A	4	3	2uM	Indole-3-carbinol	1.0812	1.08555	1.00402	0.0057912	Others	Others	0.00434882	3308
A	4	4	10uM	CTEP (RO4956371)	0.974406	0.726947	0.746041	-0.422673	GluR	Neuronal Signaling	-0.247459	649
A	4	4	2uM	CTEP (RO4956371)	1.04285	1.11132	1.06565	0.0917358	GluR	Neuronal Signaling	0.0684649	3731
A	4	5	10uM	Prucalopride Succinat	1.06879	0.857525	0.802336	-0.317722	Others	Others	-0.211261	1169
A	4	5	2uM	Prucalopride Succinat	1.17958	1.03877	0.880634	-0.183385	Others	Others	-0.140801	2051
A	4	6	10uM	Darapladib (SB-480848)	0.00841765	0.0155914	1.85222	0.889258	Phospholipase (e.g. PLA)	Metabolism	0.00717372	4544
A	4	6	2uM	Darapladib (SB-480848)	0.569424	0.328934	0.577662	-0.791703	Phospholipase (e.g. PLA)	Metabolism	-0.24049	58
A	5	1	10uM	Dasatinib	0.223195	0.279995	1.25448	0.327095	Src, Bcr-Abl, c-Kit	Angiogenesis	0.0567997	4318
A	5	1	2uM	Dasatinib	0.55514	0.399529	0.719691	-0.474551	Src, Bcr-Abl, c-Kit	Angiogenesis	-0.155611	451
A	5	2	10uM	AM1241	0.927216	0.935915	1.00938	0.0134712	Cannabinoid Receptor	GPCR & G Protein	0.00869845	3347
A	5	2	2uM	AM1241	1.04175	0.997631	0.957651	-0.0624278	Cannabinoid Receptor	GPCR & G Protein	-0.0441167	2894
A	5	3	10uM	SB505124	0.422923	0.471422	1.11468	0.156625	TGF-beta/Smad	TGF-beta/Smad	0.0484993	3954
A	5	3	2uM	SB505124	0.980358	0.987237	1.00702	0.0100868	TGF-beta/Smad	TGF-beta/Smad	0.00687831	3331
A	5	4	10uM	PHA-767491	0.305501	0.285842	0.935649	-0.095961	CDK	Cell Cycle	-0.0196594	2678
A	5	4	2uM	PHA-767491	0.850097	0.853194	1.00364	0.00524608	CDK	Cell Cycle	0.00309684	3305
A	5	5	10uM	Amfenac Sodium Monohydrate	1.03418	0.930718	0.899957	-0.152072	Others	Others	-0.103462	2296
A	5	5	2uM	Amfenac Sodium Monohydrate	1.0278	0.89672	0.872463	-0.196834	Others	Others	-0.131083	1975
A	5	6	10uM	BRD7552	0.614743	0.615859	1.00181	0.0026158	Others	Others	0.00111562	3289
A	5	6	2uM	BRD7552	1.03571	0.821145	0.792833	-0.334912	Others	Others	-0.214565	1066
A	6	1	10uM	Andarine	1.03333	1.0535	1.01952	0.0278892	Androgen Receptor	Others	0.02017	3440
A	6	1	2uM	Andarine	1.09957	1.07104	0.974057	-0.0379213	Androgen Receptor	Others	-0.0285256	3049
A	6	2	10uM	Carbamazepine	1.067	0.922489	0.864563	-0.209957	Others	Transmembrane Transporters	-0.144511	1883
A	6	2	2uM	Carbamazepine	1.22872	1.00564	0.818447	-0.289039	Others	Transmembrane Transporters	-0.223078	1349
A	6	3	10uM	Morin Hydrate	1.13383	1.01322	0.893627	-0.162256	Others	Others	-0.120609	2215
A	6	3	2uM	Morin Hydrate	1.00553	1.02102	1.01541	0.0220575	Others	Others	0.0154917	3401
A	6	4	10uM	TG100713	0.427599	0.394115	0.921692	-0.117643	PI3K	PI3K/Akt/mTOR	-0.0334844	2535
A	6	4	2uM	TG100713	0.962843	1.08533	1.12722	0.172765	PI3K	PI3K/Akt/mTOR	0.122489	4004
A	6	5	10uM	Buspirone HCl	1.13783	1.07927	0.948535	-0.0762278	Others	Others	-0.0585588	2810
A	6	5	2uM	Buspirone HCl	1.14437	0.94999	0.830139	-0.268575	Others	Others	-0.194384	1467
A	6	6	10uM	EW-7197	0.87484	1.09616	1.25298	0.325367	TGF-beta/Smad	TGF-beta/Smad	0.221319	4316
A	6	6	2uM	EW-7197	1.0284	0.988319	0.961028	-0.0573501	TGF-beta/Smad	TGF-beta/Smad	-0.0400791	2931
A	7	1	10uM	Nilotinib (AMN-107)	1.05	1.28347	1.22236	0.28967	Bcr-Abl	Angiogenesis	0.233477	4266
A	7	1	2uM	Nilotinib (AMN-107)	1.08077	1.4199	1.31378	0.39372	Bcr-Abl	Angiogenesis	0.339122	4388
A	7	2	10uM	KRN 633	1.05833	1.07082	1.01181	0.0169343	VEGFR, PDGFR	Protein Tyrosine Kinase	0.0124958	3371
A	7	2	2uM	KRN 633	1.11904	1.08317	0.967946	-0.0470022	VEGFR, PDGFR	Protein Tyrosine Kinase	-0.0358701	2994
A	7	3	10uM	Aliskiren Hemifumarate	1.03205	0.879396	0.852083	-0.230934	Others	Endocrinology & Hormones	-0.152658	1728
A	7	3	2uM	Aliskiren Hemifumarate	1.10254	0.930934	0.844353	-0.244082	Others	Endocrinology & Hormones	-0.171607	1627
A	7	4	10uM	Milciclib (PHA-848125)	0.229487	0.306847	1.3371	0.419105	CDK	Cell Cycle	0.0773596	4411
A	7	4	2uM	Milciclib (PHA-848125)	0.386532	0.40884	1.05772	0.0809511	CDK	Cell Cycle	0.0223087	3685
A	7	5	10uM	Doxycycline Hyclate	0.409999	0.540284	1.31777	0.398098	Others	Others	0.130285	4394
A	7	5	2uM	Doxycycline Hyclate	1.1959	1.11673	0.933799	-0.0988156	Others	Others	-0.0791695	2658
A	7	6	10uM	PTC-209	0.102967	0.166524	1.61725	0.693547	Others	Others	0.0635571	4516
A	7	6	2uM	PTC-209	0.1431	0.165875	1.15915	0.213071	Others	Others	0.0227748	4111
A	8	1	10uM	Paclitaxel	0.348695	0.309445	0.887439	-0.17228	Microtubule Associated	Others	-0.0392494	2131
A	8	1	2uM	Paclitaxel	0.245642	0.265703	1.08167	0.113255	Microtubule Associated	Others	0.0200606	3805
A	8	2	10uM	Hydrochlorothiazide	1.11632	0.965149	0.864584	-0.209922	Others	Others	-0.151167	1884
A	8	2	2uM	Hydrochlorothiazide	1.19267	1.00781	0.845002	-0.242973	Others	Others	-0.184861	1633
A	8	3	10uM	Orotic acid (6-Carboxyuracil)	1.11929	1.01929	0.910652	-0.135028	Others	Others	-0.100006	2420
A	8	3	2uM	Orotic acid (6-Carboxyuracil)	1.04234	0.916426	0.879198	-0.18574	Others	Others	-0.125917	2041
A	8	4	10uM	Acesulfame Potassium	1.17073	0.791478	0.676054	-0.56479	Others	Others	-0.379255	246
A	8	4	2uM	Acesulfame Potassium	1.12541	1.16026	1.03096	0.0439893	Others	Others	0.0348435	3524
A	8	5	10uM	Brimonidine Tartrate	1.08741	0.888708	0.817273	-0.291111	Others	Others	-0.198699	1339
A	8	5	2uM	Brimonidine Tartrate	1.11997	0.977925	0.873169	-0.195667	Others	Others	-0.142047	1982
A	8	6	10uM	Erythromycin Cyclocarbonate	0.877476	0.92747	1.05697	0.0799406	Others	Others	0.0499938	3678
A	8	6	2uM	Erythromycin Cyclocarbonate	0.903069	0.805987	0.892498	-0.16408	Others	Others	-0.097082	2201
A	9	1	10uM	Trichostatin A (TSA)	0.152538	0.118235	0.775115	-0.367517	HDAC	Others	-0.0343034	890
A	9	1	2uM	Trichostatin A (TSA)	0.150752	0.100261	0.665072	-0.588418	HDAC	Others	-0.0504913	216
A	9	2	10uM	BS-181 HCl	0.97177	0.82959	0.85369	-0.228216	CDK	Cell Cycle	-0.14218	1753
A	9	2	2uM	BS-181 HCl	1.13256	1.0901	0.96251	-0.055127	CDK	Cell Cycle	-0.0424598	2946
A	9	3	10uM	DAPT (GSI-IX)	1.09642	0.856442	0.781126	-0.356372	Gamma-secretase, Beta Amyloid	Proteases	-0.239977	944
A	9	3	2uM	DAPT (GSI-IX)	1.17031	0.935265	0.799162	-0.323441	Gamma-secretase, Beta Amyloid	Proteases	-0.235043	1142
A	9	4	10uM	MK-2048	1.11598	0.792994	0.710584	-0.492924	Integrase	Microbiology	-0.322982	391
A	9	4	2uM	MK-2048	1.20449	1.07321	0.891005	-0.166494	Integrase	Microbiology	-0.131283	2181
A	9	5	10uM	Cetylpyridinium Chloride	0.0105433	0.0151583	1.43771	0.523777	Others	Others	0.00461496	4459
A	9	5	2uM	Cetylpyridinium Chloride	0.196412	0.215897	1.09921	0.136463	Others	Others	0.0194853	3896
A	9	6	10uM	Loxistatin Acid (E-64C)	0.801972	0.958869	1.19564	0.257781	Cysteine Protease	Proteases	0.156897	4213
A	9	6	2uM	Loxistatin Acid (E-64C)	0.93759	0.864671	0.922228	-0.116805	Cysteine Protease	Proteases	-0.0729187	2539
A	10	1	10uM	PA-824	1.12116	1.25489	1.11927	0.162564	Others	Others	0.133726	3977
A	10	1	2uM	PA-824	1.09497	1.20725	1.10254	0.140825	Others	Others	0.112274	3906
A	10	2	10uM	Zalcitabine	1.07117	0.927903	0.866254	-0.207138	Others	Microbiology	-0.143264	1902
A	10	2	2uM	Zalcitabine	1.06768	0.986803	0.92425	-0.113646	Others	Microbiology	-0.0808772	2555
A	10	3	10uM	Puerarin	1.14038	1.03444	0.907106	-0.140658	Others	Others	-0.105935	2384
A	10	3	2uM	Puerarin	1.10883	1.02665	0.925881	-0.111101	Others	Others	-0.0821856	2582
A	10	4	10uM	ZM 306416	1.16555	1.10092	0.944556	-0.0822922	VEGFR	Protein Tyrosine Kinase	-0.0646229	2762
A	10	4	2uM	ZM 306416	1.1891	1.43289	1.20502	0.269059	VEGFR	Protein Tyrosine Kinase	0.243791	4236
A	10	5	10uM	Carteolol HCl	1.13528	0.838252	0.738368	-0.437588	Adrenergic Receptor	GPCR & G Protein	-0.297025	584
A	10	5	2uM	Carteolol HCl	1.15806	0.875715	0.756189	-0.403182	Adrenergic Receptor	GPCR & G Protein	-0.282349	720
A	10	6	10uM	WH-4-023	0.666184	0.662416	0.994344	-0.00818319	Src	Angiogenesis	-0.003768	3215
A	10	6	2uM	WH-4-023	0.958166	0.822011	0.857901	-0.221118	Src	Angiogenesis	-0.136155	1806
A	11	1	10uM	AC480 (BMS-599626)	0.387212	0.515814	1.33212	0.413729	HER2	Neuronal Signaling	0.128603	4408
A	11	1	2uM	AC480 (BMS-599626)	1.03537	0.969263	0.936151	-0.0951868	HER2	Neuronal Signaling	-0.0661074	2686
A	11	2	10uM	TWS119	0.462035	0.435692	0.942984	-0.0846943	GSK-3	PI3K/Akt/mTOR	-0.0263432	2742
A	11	2	2uM	TWS119	1.24173	1.03293	0.831846	-0.265612	GSK-3	PI3K/Akt/mTOR	-0.208802	1485
A	11	3	10uM	TAME	1.09497	1.02881	0.939578	-0.0899155	APC	Cell Cycle	-0.0661607	2719
A	11	3	2uM	TAME	1.10169	0.991134	0.899648	-0.152568	APC	Cell Cycle	-0.110557	2288
A	11	4	10uM	CPI-613	1.07134	0.941978	0.879255	-0.185646	Dehydrogenase	Metabolism	-0.129359	2043
A	11	4	2uM	CPI-613	1.18519	1.06909	0.902044	-0.148731	Dehydrogenase	Metabolism	-0.116096	2325
A	11	5	10uM	Nifuroxazide	0.0163251	0.046341	2.83863	1.50519	Others	Others	0.0300159	4591
A	11	5	2uM	Nifuroxazide	1.1022	0.377657	0.342639	-1.54524	Others	Others	-0.724544	9
A	11	6	10uM	Caffeic Acid Phenethyl Ester	0.467137	0.493293	1.05599	0.0786008	NF-__B	NF_KB	0.0261566	3670
A	11	6	2uM	Caffeic Acid Phenethyl Ester	0.949493	0.971429	1.0231	0.0329498	NF-__B	NF_KB	0.0219351	3463
A	12	1	10uM	CYC116	0.249468	0.289956	1.1623	0.216977	Aurora Kinase, VEGFR	Cell Cycle	0.0404876	4123
A	12	1	2uM	CYC116	0.722387	0.618891	0.85673	-0.223088	Aurora Kinase, VEGFR	Cell Cycle	-0.103497	1788
A	12	2	10uM	Methylprednisolone	1.0704	1.07386	1.00323	0.00464742	Others	Others	0.0034537	3301
A	12	2	2uM	Methylprednisolone	1.15755	1.14661	0.99055	-0.0136984	Others	Others	-0.010939	3194
A	12	3	10uM	Silibinin	1.1743	1.10244	0.938802	-0.0911068	Others	Others	-0.0718648	2715
A	12	3	2uM	Silibinin	1.18638	1.05068	0.885624	-0.175234	Others	Others	-0.135693	2112
A	12	4	10uM	JNJ-7777120	1.16436	0.960818	0.825192	-0.277197	Histamine Receptor	Neuronal Signaling	-0.203538	1412
A	12	4	2uM	JNJ-7777120	1.22949	1.12929	0.918506	-0.122638	Histamine Receptor	Neuronal Signaling	-0.100195	2510
A	12	5	10uM	Chloroambucil	0.662273	0.49351	0.745176	-0.424347	DNA/RNA Synthesis	DNA Damage	-0.168763	640
A	12	5	2uM	Chloroambucil	1.20848	0.784116	0.648842	-0.624061	DNA/RNA Synthesis	DNA Damage	-0.424369	163
A	12	6	10uM	Ledipasvir (GS5885)	0.534053	0.484632	0.90746	-0.140094	HCV Protease	Microbiology	-0.0494213	2388
A	12	6	2uM	Ledipasvir (GS5885)	0.87348	0.604815	0.69242	-0.53028	HCV Protease	Microbiology	-0.268665	304
A	13	1	10uM	Crizotinib (PF-02341066)	0.125755	0.127979	1.01769	0.025298	c-Met, ALK	Others	0.00222458	3424
A	13	1	2uM	Crizotinib (PF-02341066)	0.73004	0.669129	0.916566	-0.125689	c-Met, ALK	Others	-0.0609101	2485
A	13	2	10uM	Pyridostigmine Bromide	1.0835	1.05805	0.976513	-0.0342892	Others	Neuronal Signaling	-0.0254483	3074
A	13	2	2uM	Pyridostigmine Bromide	1.10671	1.00348	0.906723	-0.141266	Others	Neuronal Signaling	-0.10323	2382
A	13	3	10uM	Esomeprazole Sodium	1.18391	1.31336	1.10934	0.149696	ATPase	Transmembrane Transporters	0.129444	3928
A	13	3	2uM	Esomeprazole Sodium	1.19471	1.26074	1.05526	0.0776039	ATPase	Transmembrane Transporters	0.0660244	3668
A	13	4	10uM	Laquinimod	1.0818	0.958436	0.885968	-0.174674	Others	Others	-0.123359	2116
A	13	4	2uM	Laquinimod	1.13791	1.22219	1.07406	0.103078	Others	Others	0.084277	3768
A	13	5	10uM	Betamipron	0.98563	0.922706	0.936158	-0.0951756	Others	Others	-0.0629243	2687
A	13	5	2uM	Betamipron	1.11062	0.921623	0.829828	-0.269116	Others	Others	-0.188996	1460
A	13	6	10uM	AR-A014418	0.790919	0.910579	1.15129	0.203255	GSK-3	PI3K/Akt/mTOR	0.11966	4084
A	13	6	2uM	AR-A014418	1.14361	1.15571	1.01058	0.0151847	GSK-3	PI3K/Akt/mTOR	0.0121003	3357
A	14	1	10uM	WZ8040	0.0336706	0.0378957	1.12548	0.170544	EGFR	Protein Tyrosine Kinase	0.00422509	4000
A	14	1	2uM	WZ8040	0.898222	0.964932	1.07427	0.103355	EGFR	Protein Tyrosine Kinase	0.0667098	3769
A	14	2	10uM	Rifabutin	0.932148	0.607847	0.652092	-0.616852	Others	Others	-0.324301	175
A	14	2	2uM	Rifabutin	1.10458	1.00781	0.912389	-0.132279	Others	Others	-0.0967738	2439
A	14	3	10uM	Troxerutin	1.12006	1.10612	0.987557	-0.0180635	Others	Others	-0.0139365	3169
A	14	3	2uM	Troxerutin	1.04829	1.01171	0.965097	-0.0512536	Others	Others	-0.0365883	2966
A	14	4	10uM	GW9662	0.988861	0.887408	0.897405	-0.156169	PPAR	DNA Damage	-0.101452	2254
A	14	4	2uM	GW9662	1.11844	1.19837	1.07146	0.099583	PPAR	DNA Damage	0.079928	3751
A	14	5	10uM	Salmeterol Xinafoate	0.583283	0.515165	0.883215	-0.179163	Adrenergic Receptor	GPCR & G Protein	-0.0681187	2079
A	14	5	2uM	Salmeterol Xinafoate	0.817107	0.547214	0.669696	-0.578421	Adrenergic Receptor	GPCR & G Protein	-0.269893	234
A	14	6	10uM	BRD4770	0.416801	0.384154	0.921672	-0.117674	Histone Methyltransferase	Epigenetics	-0.0326471	2534
A	14	6	2uM	BRD4770	1.05178	0.817897	0.777631	-0.362843	Histone Methyltransferase	Epigenetics	-0.233884	913
A	15	1	10uM	MK-2206 2HCl	0.227872	0.346258	1.51953	0.603627	Akt	Others	0.118387	4486
A	15	1	2uM	MK-2206 2HCl	0.852648	0.850379	0.997339	-0.00384442	Akt	Others	-0.00226907	3244
A	15	2	10uM	Prilocaine	1.15407	1.0483	0.908355	-0.138673	Others	Others	-0.105765	2396
A	15	2	2uM	Prilocaine	1.08197	1.09399	1.01112	0.0159509	Others	Others	0.0120289	3362
A	15	3	10uM	(+)-Usniacin	1.16835	0.984205	0.842387	-0.247445	Others	Others	-0.184147	1601
A	15	3	2uM	(+)-Usniacin	1.13791	1.06866	0.939139	-0.0905896	Others	Others	-0.0692546	2716
A	15	4	10uM	Lonafarnib	0.526741	0.395631	0.751092	-0.412938	Others	Metabolism	-0.13111	681
A	15	4	2uM	Lonafarnib	0.751551	0.705076	0.938161	-0.0920925	Others	Metabolism	-0.0464751	2704
A	15	5	10uM	Tolperisone HCl	0.915143	0.793427	0.866998	-0.205899	Others	Others	-0.121716	1913
A	15	5	2uM	Tolperisone HCl	1.19327	0.857308	0.718456	-0.477028	Others	Others	-0.335957	443
A	15	6	10uM	ZLN005	0.113171	0.172804	1.52694	0.61064	Others	Others	0.0596337	4490
A	15	6	2uM	ZLN005	0.675197	0.665015	0.98492	-0.0219222	Others	Others	-0.0101823	3143
A	16	1	10uM	Bicalutamide	1.07754	0.893255	0.828974	-0.270602	Androgen Receptor, P450	Endocrinology & Hormones	-0.184289	1449
A	16	1	2uM	Bicalutamide	1.1681	1.01994	0.873159	-0.195683	Androgen Receptor, P450	Endocrinology & Hormones	-0.148162	1981
A	16	2	10uM	Pitavastatin Calcium	0.216053	0.182332	0.843924	-0.244814	Others	Others	-0.0337206	1623
A	16	2	2uM	Pitavastatin Calcium	0.390953	0.328934	0.841366	-0.249195	Others	Others	-0.0620184	1585
A	16	3	10uM	Dioscin	0.0195561	0.0467741	2.39178	1.25809	Others	Others	0.0272179	4578
A	16	3	2uM	Dioscin	0.0816257	0.0558691	0.684455	-0.546973	Others	Others	-0.0257566	270
A	16	4	10uM	TDZD-8	0.00748235	0.0255525	3.41504	1.7719	GSK-3	PI3K/Akt/mTOR	0.0180702	4598
A	16	4	2uM	TDZD-8	0.734971	0.797108	1.08454	0.117089	GSK-3	PI3K/Akt/mTOR	0.0621374	3818
A	16	5	10uM	TTNPB (Arotinoid Acid)	1.1062	0.810101	0.73233	-0.449435	Others	Others	-0.296096	547
A	16	5	2uM	TTNPB (Arotinoid Acid)	1.13817	0.923572	0.811455	-0.301417	Others	Others	-0.214596	1265
A	16	6	10uM	BQU57	0.86013	0.886326	1.03046	0.0432816	Others	Others	0.0261953	3515
A	16	6	2uM	BQU57	1.08324	0.924005	0.853001	-0.229381	Others	Others	-0.159236	1744
A	17	1	10uM	PCI-24781 (Abexinostat)	0.132897	0.0877014	0.659921	-0.599634	HDAC	Others	-0.0451954	200
A	17	1	2uM	PCI-24781 (Abexinostat)	0.244452	0.183848	0.752083	-0.411036	HDAC	Others	-0.0606037	688
A	17	2	10uM	Orlistat	0.807159	0.498924	0.618123	-0.694033	Others	Others	-0.308235	106
A	17	2	2uM	Orlistat	0.965479	0.869652	0.900747	-0.150807	Others	Others	-0.0958269	2306
A	17	3	10uM	Arbutin	1.07406	1.06	0.986908	-0.0190123	Others	Others	-0.0140614	3164
A	17	3	2uM	Arbutin	1.02262	1.09183	1.06768	0.0944812	Others	Others	0.0692121	3738
A	17	4	10uM	INK 128 (MLN0128)	0.170989	0.181033	1.05874	0.0823517	mTOR	PI3K/Akt/mTOR	0.0100443	3693
A	17	4	2uM	INK 128 (MLN0128)	0.19063	0.194459	1.02009	0.0286911	mTOR	PI3K/Akt/mTOR	0.00382903	3443
A	17	5	10uM	Chromocarb	1.05025	0.922706	0.878558	-0.186791	Others	Others	-0.127545	2033
A	17	5	2uM	Chromocarb	1.06785	0.947825	0.887601	-0.172017	Others	Others	-0.120026	2136
A	17	6	10uM	VER-50589	0.134172	0.295586	2.20304	1.13949	HSP (e.g. HSP90)	Cytoskeletal Signaling	0.161414	4570
A	17	6	2uM	VER-50589	0.177281	0.213948	1.20683	0.271226	HSP (e.g. HSP90)	Cytoskeletal Signaling	0.0366674	4242
A	18	1	10uM	Irinotecan	0.314259	0.290822	0.925423	-0.111815	Topoisomerase	DNA Damage	-0.0234365	2574
A	18	1	2uM	Irinotecan	0.776124	0.561506	0.723474	-0.466987	Topoisomerase	DNA Damage	-0.214618	478
A	18	2	10uM	Chlorprothixene	0.947368	0.73366	0.77442	-0.368812	Others	Neuronal Signaling	-0.213708	886
A	18	2	2uM	Chlorprothixene	1.07465	1.08706	1.01155	0.0165669	Others	Neuronal Signaling	0.0124117	3366
A	18	3	10uM	Naringin Dihydrochalcone	0.959442	1.1425	1.1908	0.251928	Others	Others	0.183059	4201
A	18	3	2uM	Naringin Dihydrochalcone	1.09701	1.0836	0.987771	-0.017751	Others	Others	-0.0134151	3171
A	18	4	10uM	Zaltoprofen	1.08724	0.907331	0.834529	-0.260966	COX	Neuronal Signaling	-0.179906	1512
A	18	4	2uM	Zaltoprofen	1.10773	1.16459	1.05133	0.072216	COX	Neuronal Signaling	0.05686	3646
A	18	5	10uM	MNS (3,4-Methylenedioxy-_-nitrostyrene, MDBN)	0.0473599	0.0604165	1.27569	0.351278	Others	Ubiquitin	0.0130566	4346
A	18	5	2uM	MNS (3,4-Methylenedioxy-_-nitrostyrene, MDBN)	0.336111	0.362283	1.07787	0.108179	Others	Ubiquitin	0.026172	3788
A	18	6	10uM	MI-3 (Menin-MLL Inhibitor)	0.348184	0.720451	2.06916	1.04905	Histone Methyltransferase	Epigenetics	0.372266	4562
A	18	6	2uM	MI-3 (Menin-MLL Inhibitor)	0.910806	0.887192	0.974073	-0.0378981	Histone Methyltransferase	Epigenetics	-0.0236144	3051
A	19	1	10uM	Rucaparib (AG-014699,PF-01367338)	1.02304	0.928119	0.907216	-0.140483	PARP	Others	-0.0949224	2386
A	19	1	2uM	Rucaparib (AG-014699,PF-01367338)	1.04855	0.970779	0.92583	-0.11118	PARP	Others	-0.0777707	2581
A	19	2	10uM	Chlorothiazide	1.063	1.09789	1.03282	0.0465887	Others	Others	0.0348877	3536
A	19	2	2uM	Chlorothiazide	1.09906	0.994816	0.905155	-0.143763	Others	Others	-0.10424	2358
A	19	3	10uM	Berberine HCl	0.580307	0.715903	1.23366	0.302948	Others	Others	0.135596	4278
A	19	3	2uM	Berberine HCl	1.01139	1.0208	1.0093	0.0133584	Others	Others	0.0094083	3345
A	19	4	10uM	TAE226 (NVP-TAE226)	0.20619	0.291905	1.41571	0.501526	FAK	Angiogenesis	0.0857152	4451
A	19	4	2uM	TAE226 (NVP-TAE226)	0.836578	0.849946	1.01598	0.0228709	FAK	Angiogenesis	0.0133679	3408
A	19	5	10uM	Liothyronine Sodium	0.949323	0.825909	0.869998	-0.200917	Others	Others	-0.123414	1941
A	19	5	2uM	Liothyronine Sodium	1.03375	0.807503	0.781136	-0.356355	Others	Others	-0.226252	945
A	19	6	10uM	MG149	0.765071	0.895637	1.17066	0.227322	Histone Acetyltransferase	Epigenetics	0.130567	4151
A	19	6	2uM	MG149	1.04158	0.825476	0.792525	-0.335472	Histone Acetyltransferase	Epigenetics	-0.216101	1064
A	20	1	10uM	Doxorubicin (Adriamycin)	0.323272	0.436558	1.35044	0.433427	Topoisomerase	DNA Damage	0.113287	4423
A	20	1	2uM	Doxorubicin (Adriamycin)	0.211632	0.377441	1.78348	0.834696	Topoisomerase	DNA Damage	0.165809	4536
A	20	2	10uM	Rifaximin	1.03171	0.911878	0.883848	-0.17813	Others	Others	-0.119836	2088
A	20	2	2uM	Rifaximin	1.0869	0.936348	0.861488	-0.215098	Others	Others	-0.150549	1846
A	20	3	10uM	Sodium Danshensu	1.04617	1.07147	1.02419	0.03448	P450	Others	0.0253043	3470
A	20	3	2uM	Sodium Danshensu	1.13349	1.15528	1.01922	0.0274652	P450	Others	0.0217854	3437
A	20	4	10uM	Cabazitaxel	0.268684	0.239717	0.892189	-0.164579	Others	Others	-0.0289672	2195
A	20	4	2uM	Cabazitaxel	0.282884	0.261805	0.925486	-0.111718	Others	Others	-0.0210789	2576
A	20	5	10uM	VX-702	0.983674	0.828075	0.841818	-0.24842	p38 MAPK	MAPK	-0.1556	1591
A	20	5	2uM	VX-702	1.03673	0.75185	0.725213	-0.463524	p38 MAPK	MAPK	-0.284881	487
A	20	6	10uM	SU9516	0.377859	0.454098	1.20177	0.265158	CDK	Cell Cycle	0.0762397	4225
A	20	6	2uM	SU9516	0.926621	1.00932	1.08925	0.123338	CDK	Cell Cycle	0.082703	3842
A	21	1	10uM	Danusertib (PHA-739358)	0.427429	0.486364	1.13788	0.18635	Aurora Kinase, FGFR, Bcr-Abl, c-RET, Src	Others	0.0589346	4036
A	21	1	2uM	Danusertib (PHA-739358)	0.520534	0.503471	0.967221	-0.0480823	Aurora Kinase, FGFR, Bcr-Abl, c-RET, Src	Others	-0.0170625	2986
A	21	2	10uM	Monobenzone	0.948303	0.777403	0.819783	-0.286686	Others	Others	-0.1709	1360
A	21	2	2uM	Monobenzone	1.16844	1.05891	0.906265	-0.141996	Others	Others	-0.109524	2373
A	21	3	10uM	Cytisine	0.96973	1.0169	1.04865	0.0685278	Others	Others	0.0471736	3630
A	21	3	2uM	Cytisine	1.04226	1.07082	1.02741	0.0390088	Others	Others	0.0285659	3500
A	21	4	10uM	ARN-509	0.956636	0.814216	0.851124	-0.232559	Adrenergic Receptor	Endocrinology & Hormones	-0.14242	1716
A	21	4	2uM	ARN-509	1.18587	1.02946	0.86811	-0.204051	Adrenergic Receptor	Endocrinology & Hormones	-0.156405	1922
A	21	5	10uM	Fidaxomicin	0.0965904	0.49351	5.10931	2.35313	Others	Others	0.39692	4605
A	21	5	2uM	Fidaxomicin	0.893121	0.741023	0.829701	-0.269337	Others	Others	-0.152098	1457
A	21	6	10uM	TAI-1	0.329989	0.42703	1.29407	0.371921	Microtubule Associated	Cytoskeletal Signaling	0.0970414	4366
A	21	6	2uM	TAI-1	0.49222	0.580562	1.17948	0.238147	Microtubule Associated	Cytoskeletal Signaling	0.088342	4175
A	22	1	10uM	YM201636	0.209591	0.207668	0.990827	-0.0132949	PI3K	PI3K/Akt/mTOR	-0.00192258	3195
A	22	1	2uM	YM201636	0.434742	0.51798	1.19147	0.252737	PI3K	PI3K/Akt/mTOR	0.0832381	4203
A	22	2	10uM	Acipimox	0.941416	1.03228	1.09652	0.132928	Others	Others	0.0908623	3880
A	22	2	2uM	Acipimox	0.950429	1.06195	1.11733	0.160059	Others	Others	0.111516	3970
A	22	3	10uM	Aloperine	0.908851	1.02167	1.12413	0.16881	Others	Others	0.112817	3995
A	22	3	2uM	Aloperine	1.02593	1.14055	1.11172	0.152796	Others	Others	0.114619	3936
A	22	4	10uM	Vildagliptin (LAF-237)	1.01165	1.03791	1.02596	0.0369717	DPP-4	Proteases	0.0262604	3490
A	22	4	2uM	Vildagliptin (LAF-237)	1.12482	0.917292	0.815502	-0.29424	DPP-4	Proteases	-0.207527	1315
A	22	5	10uM	VS-5584 (SB2343)	0.159595	0.176919	1.10855	0.148669	PI3K	PI3K/Akt/mTOR	0.0173235	3924
A	22	5	2uM	VS-5584 (SB2343)	0.212227	0.191427	0.901994	-0.14881	PI3K	PI3K/Akt/mTOR	-0.0207994	2324
A	22	6	10uM	Peficitinb (ASP015K, JNJ-54781532)	0.58864	0.700962	1.19082	0.25195	JAK	JAK/STAT	0.112322	4202
A	22	6	2uM	Peficitinb (ASP015K, JNJ-54781532)	0.933849	0.90928	0.973691	-0.0384645	JAK	JAK/STAT	-0.0245689	3047
A	23	1	10uM	Empty	1.10093	1.05761	0.960659	-0.0579042	Neg_Control	Neg_Control	-0.0433119	2925
A	23	1	2uM	Empty	0.960887	1.12518	1.17098	0.227713	Neg_Control	Neg_Control	0.16429	4152
A	23	2	10uM	Empty	1.00187	1.06433	1.06234	0.0872464	Neg_Control	Neg_Control	0.0624572	3709
A	23	2	2uM	Empty	1.12754	1.03791	0.920507	-0.119499	Neg_Control	Neg_Control	-0.089631	2523
A	23	3	10uM	Empty	0.988436	1.08273	1.0954	0.131459	Neg_Control	Neg_Control	0.0942979	3872
A	23	3	2uM	Empty	0.949408	1.21418	1.27888	0.354878	Neg_Control	Neg_Control	0.264769	4349
A	23	4	10uM	Empty	1.0937	0.990918	0.906024	-0.142378	Neg_Control	Neg_Control	-0.102781	2370
A	23	4	2uM	Empty	1.09872	1.14098	1.03847	0.0544617	Neg_Control	Neg_Control	0.0422693	3576
A	23	5	10uM	Empty	1.00281	1.01106	1.00823	0.0118224	Neg_Control	Neg_Control	0.0082514	3338
A	23	5	2uM	Empty	1.07916	1.00001	0.926659	-0.109889	Neg_Control	Neg_Control	-0.0791465	2589
A	23	6	10uM	Empty	0.849927	0.990485	1.16538	0.220795	Neg_Control	Neg_Control	0.140558	4132
A	23	6	2uM	Empty	1.00178	0.979224	0.97748	-0.0328616	Neg_Control	Neg_Control	-0.0225607	3079
A	24	1	10uM	Empty	1.03027	1.3218	1.28297	0.359484	Neg_Control	Neg_Control	0.291532	4355
A	24	1	2uM	Empty	1.04702	1.2707	1.21363	0.279331	Neg_Control	Neg_Control	0.223677	4253
A	24	2	10uM	Empty	0.98614	1.03661	1.05118	0.0720076	Neg_Control	Neg_Control	0.0504691	3644
A	24	2	2uM	Empty	0.962928	1.15246	1.19683	0.259219	Neg_Control	Neg_Control	0.189534	4214
A	24	3	10uM	Empty	1.07618	1.19426	1.10971	0.150187	Neg_Control	Neg_Control	0.118072	3929
A	24	3	2uM	Empty	0.960547	1.21418	1.26405	0.338051	Neg_Control	Neg_Control	0.253631	4328
A	24	4	10uM	Empty	0.978658	1.11738	1.14175	0.191245	Neg_Control	Neg_Control	0.138723	4045
A	24	4	2uM	Empty	1.07074	1.32267	1.23528	0.30484	Neg_Control	Neg_Control	0.251926	4279
A	24	5	10uM	Empty	0.962503	0.976409	1.01445	0.0206954	Neg_Control	Neg_Control	0.0139066	3389
A	24	5	2uM	Empty	1.0863	1.08187	0.995918	-0.00590085	Neg_Control	Neg_Control	-0.00443407	3231
A	24	6	10uM	Empty	0.810305	1.06887	1.3191	0.399556	Neg_Control	Neg_Control	0.25857	4395
A	24	6	2uM	Empty	0.974661	0.998713	1.02468	0.0351697	Neg_Control	Neg_Control	0.0240521	3474
B	1	1	10uM	Idarubicin HCl	0.0210016	0.0420101	2.00033	1.00024	Topoisomerase	DNA Damage	0.0210085	4557
B	1	1	2uM	Idarubicin HCl	0.165122	0.362283	2.19403	1.13358	Topoisomerase	DNA Damage	0.197161	4568
B	1	2	10uM	Pranlukast	0.916333	0.927037	1.01168	0.0167541	Others	Others	0.0107035	3369
B	1	2	2uM	Pranlukast	0.946262	1.09854	1.16093	0.215277	Others	Others	0.152279	4118
B	1	3	10uM	Tolbutamide	1.03197	0.990268	0.959591	-0.0595091	Potassium Channel	Transmembrane Transporters	-0.0417013	2915
B	1	3	2uM	Tolbutamide	1.0568	1.05545	0.998724	-0.00184209	Potassium Channel	Transmembrane Transporters	-0.0013485	3258
B	1	4	10uM	Azilsartan	0.962418	0.930501	0.966837	-0.0486548	RAAS	Endocrinology & Hormones	-0.0319163	2983
B	1	4	2uM	Azilsartan	1.02542	1.1962	1.16655	0.222245	RAAS	Endocrinology & Hormones	0.170782	4138
B	1	5	10uM	GSK2656157	0.95502	0.847564	0.887483	-0.172209	PERK	Apoptosis	-0.107456	2133
B	1	5	2uM	GSK2656157	0.982994	0.958652	0.975237	-0.0361749	PERK	Apoptosis	-0.0243417	3061
B	1	6	10uM	GSK2578215A	0.621035	0.701395	1.1294	0.175552	LRRK2	Autophagy	0.0803596	4013
B	1	6	2uM	GSK2578215A	0.943627	1.21093	1.28327	0.359827	LRRK2	Autophagy	0.267303	4356
B	2	1	10uM	Ruxolitinib (INCB018424)	0.951959	0.952156	1.00021	0.000298027	JAK	JAK/STAT	0.000196673	3274
B	2	1	2uM	Ruxolitinib (INCB018424)	1.08409	1.02903	0.94921	-0.0752005	JAK	JAK/STAT	-0.0550608	2817
B	2	2	10uM	PCI-34051	0.855114	0.723266	0.845813	-0.24159	HDAC	Epigenetics	-0.131848	1646
B	2	2	2uM	PCI-34051	1.07584	0.98637	0.916835	-0.125267	HDAC	Epigenetics	-0.0894729	2487
B	2	3	10uM	Tetracaine HCl	0.983334	1.02838	1.04581	0.0646204	Calcium Channel	Transmembrane Transporters	0.0450463	3608
B	2	3	2uM	Tetracaine HCl	1.12057	1.0286	0.917925	-0.123552	Calcium Channel	Transmembrane Transporters	-0.0919703	2498
B	2	4	10uM	Hyoscyamine	1.02814	0.903433	0.878703	-0.186552	AChR	Neuronal Signaling	-0.12471	2035
B	2	4	2uM	Hyoscyamine	1.03027	1.12713	1.09401	0.129627	AChR	Neuronal Signaling	0.0968568	3867
B	2	5	10uM	SKI II	0.711674	0.558041	0.784125	-0.350845	S1P Receptor	GPCR & G Protein	-0.153633	979
B	2	5	2uM	SKI II	1.02967	0.857308	0.832602	-0.264301	S1P Receptor	GPCR & G Protein	-0.172365	1494
B	2	6	10uM	Sodium Tauroursodeoxycholate (TUDC)	0.803162	0.873549	1.08764	0.121198	Others	Others	0.070387	3833
B	2	6	2uM	Sodium Tauroursodeoxycholate (TUDC)	0.961227	0.814432	0.847284	-0.239083	Others	Others	-0.146795	1662
B	3	1	10uM	Vincristine sulfate	0.129751	0.172371	1.32848	0.409775	Autophagy,Microtubule Associated	Cytoskeletal Signaling	0.0426204	4404
B	3	1	2uM	Vincristine sulfate	0.133662	0.170422	1.27502	0.350524	Autophagy,Microtubule Associated	Cytoskeletal Signaling	0.0367603	4344
B	3	2	10uM	Lomustine	0.417821	0.391083	0.936006	-0.09541	Others	Others	-0.026738	2684
B	3	2	2uM	Lomustine	1.05025	0.919674	0.875671	-0.191539	Others	Others	-0.130576	2011
B	3	3	10uM	Bupivacaine HCl	0.924411	0.920324	0.995579	-0.00639263	Others	GPCR & G Protein	-0.00408704	3227
B	3	3	2uM	Bupivacaine HCl	1.11419	0.856009	0.768279	-0.380297	Others	GPCR & G Protein	-0.258181	821
B	3	4	10uM	Medetomidine HCl	1.02729	0.755315	0.735248	-0.443697	Adrenergic Receptor	Neuronal Signaling	-0.271978	567
B	3	4	2uM	Medetomidine HCl	1.09055	1.08945	0.998986	-0.00146424	Adrenergic Receptor	Neuronal Signaling	-0.00110628	3263
B	3	5	10uM	BMN 673	0.672731	0.601134	0.893572	-0.162345	PARP	Epigenetics	-0.0715978	2213
B	3	5	2uM	BMN 673	0.823994	0.658952	0.799704	-0.322461	PARP	Epigenetics	-0.165042	1146
B	3	6	10uM	LCZ696	0.73208	0.769391	1.05096	0.0717144	RAAS	Endocrinology & Hormones	0.0373104	3642
B	3	6	2uM	LCZ696	0.941161	0.863805	0.917808	-0.123736	RAAS	Endocrinology & Hormones	-0.077356	2497
B	4	1	10uM	Omeprazole	1.1664	0.900834	0.772322	-0.372725	Proton Pump, ATPase	Transmembrane Transporters	-0.265562	863
B	4	1	2uM	Omeprazole	1.09404	1.40452	1.2838	0.360415	Proton Pump, ATPase	Transmembrane Transporters	0.310483	4359
B	4	2	10uM	Ketotifen Fumarate	0.936484	0.96818	1.03385	0.0480209	Histamine Receptor	Neuronal Signaling	0.031696	3543
B	4	2	2uM	Ketotifen Fumarate	1.03027	0.927037	0.899801	-0.152323	Histamine Receptor	Neuronal Signaling	-0.103232	2291
B	4	3	10uM	Brompheniramine hydrogen maleate	0.951874	0.862506	0.906113	-0.142237	Histamine Receptor	Neuronal Signaling	-0.0893686	2371
B	4	3	2uM	Brompheniramine hydrogen maleate	1.03537	0.969047	0.935942	-0.0955092	Histamine Receptor	Neuronal Signaling	-0.0663239	2682
B	4	4	10uM	Procaine HCl	1.03231	0.82959	0.803626	-0.315404	Sodium Channel	Transmembrane Transporters	-0.202719	1186
B	4	4	2uM	Procaine HCl	1.01522	1.0548	1.03899	0.055177	Sodium Channel	Transmembrane Transporters	0.0395799	3582
B	4	5	10uM	GZD824	0.0116487	0.0361633	3.1045	1.63436	Bcr-Abl	Angiogenesis	0.0245146	4594
B	4	5	2uM	GZD824	0.168608	0.214381	1.27148	0.346506	Bcr-Abl	Angiogenesis	0.0457733	4341
B	4	6	10uM	Bromodeoxyuridine (BrdU)	0.639826	0.858824	1.34228	0.424683	DNA/RNA Synthesis	DNA Damage	0.218998	4414
B	4	6	2uM	Bromodeoxyuridine (BrdU)	0.961907	0.822661	0.855239	-0.2256	DNA/RNA Synthesis	DNA Damage	-0.139246	1772
B	5	1	10uM	Rufinamide	1.03571	1.07321	1.0362	0.0513055	Sodium Channel	Transmembrane Transporters	0.037495	3553
B	5	1	2uM	Rufinamide	1.08435	0.992217	0.915037	-0.128097	Sodium Channel	Transmembrane Transporters	-0.0921288	2466
B	5	2	10uM	Metoprolol Tartrate	0.92339	0.924655	1.00137	0.00197385	Adrenergic Receptor	Neuronal Signaling	0.00126422	3283
B	5	2	2uM	Metoprolol Tartrate	1.09735	1.02686	0.935763	-0.0957844	Adrenergic Receptor	Neuronal Signaling	-0.0704904	2681
B	5	3	10uM	Estriol	0.995578	0.804255	0.807827	-0.307882	Estrogen/progestogen Receptor	Endocrinology & Hormones	-0.191323	1222
B	5	3	2uM	Estriol	1.09429	0.94501	0.86358	-0.211599	Estrogen/progestogen Receptor	Endocrinology & Hormones	-0.149284	1871
B	5	4	10uM	Vanillin	1.12898	0.803388	0.711602	-0.490857	Others	Others	-0.325597	397
B	5	4	2uM	Vanillin	1.03375	1.03444	1.00067	0.000960839	Others	Others	0.000688713	3279
B	5	5	10uM	EPZ5676	1.07321	0.75748	0.70581	-0.502648	Methyltransferase	Epigenetics	-0.315727	367
B	5	5	2uM	EPZ5676	1.01837	0.889574	0.873531	-0.195069	Methyltransferase	Epigenetics	-0.128791	1985
B	5	6	10uM	AZD8186	0.566193	0.701178	1.23841	0.308487	Product Categories	PI3K/Akt/mTOR	0.134985	4287
B	5	6	2uM	AZD8186	0.847461	0.647042	0.763506	-0.389289	Product Categories	PI3K/Akt/mTOR	-0.20042	796
B	6	1	10uM	Tenofovir	1.17643	1.18061	1.00356	0.00512053	Reverse Transcriptase	Microbiology	0.0041829	3303
B	6	1	2uM	Tenofovir	1.15084	1.25229	1.08816	0.121885	Reverse Transcriptase	Microbiology	0.101453	3837
B	6	2	10uM	Epalrestat	1.03137	0.890224	0.863143	-0.212328	Others	Others	-0.141151	1865
B	6	2	2uM	Epalrestat	1.11411	0.91989	0.825676	-0.276352	Others	Others	-0.194215	1416
B	6	3	10uM	Gliclazide	1.03996	1.03379	0.994069	-0.00858191	Others	Transmembrane Transporters	-0.00616788	3212
B	6	3	2uM	Gliclazide	1.07117	0.920324	0.859179	-0.21897	Others	Transmembrane Transporters	-0.150843	1817
B	6	4	10uM	Doxapram HCl	1.01607	0.786281	0.773846	-0.369882	Others	Others	-0.229788	880
B	6	4	2uM	Doxapram HCl	1.10824	1.02578	0.925597	-0.111544	Others	Others	-0.0824566	2579
B	6	5	10uM	PF-04418948	1.10798	0.788014	0.711214	-0.491644	Others	Others	-0.31997	396
B	6	5	2uM	PF-04418948	1.12133	0.821578	0.73268	-0.448744	Others	Others	-0.299754	551
B	6	6	10uM	TIC10	0.261542	0.308146	1.17819	0.23657	Akt	PI3K/Akt/mTOR	0.0466038	4171
B	6	6	2uM	TIC10	0.788708	0.593121	0.752017	-0.411164	Akt	PI3K/Akt/mTOR	-0.195586	687
B	7	1	10uM	WYE-354	0.266814	0.312044	1.16952	0.225915	mTOR	PI3K/Akt/mTOR	0.0452299	4146
B	7	1	2uM	WYE-354	0.466797	0.495026	1.06047	0.0847092	mTOR	PI3K/Akt/mTOR	0.0282291	3702
B	7	2	10uM	Protionamide	1.15611	0.929635	0.804107	-0.31454	Others	Others	-0.226473	1191
B	7	2	2uM	Protionamide	1.11249	1.02925	0.925174	-0.112203	Others	Others	-0.0832432	2572
B	7	3	10uM	Loperamide HCl	0.577246	0.422699	0.732268	-0.449556	Opioid Receptor	Neuronal Signaling	-0.154547	546
B	7	3	2uM	Loperamide HCl	0.979678	0.891739	0.910237	-0.135685	Opioid Receptor	Neuronal Signaling	-0.0879386	2415
B	7	4	10uM	Indacaterol Maleate	0.484567	0.467741	0.965275	-0.0509875	Adrenergic Receptor	Neuronal Signaling	-0.0168264	2968
B	7	4	2uM	Indacaterol Maleate	0.920159	0.742972	0.807438	-0.308576	Adrenergic Receptor	Neuronal Signaling	-0.177187	1218
B	7	5	10uM	SGC 0946	1.04328	0.731928	0.701566	-0.51135	Histone Methyltransferase	Epigenetics	-0.31135	347
B	7	5	2uM	SGC 0946	1.15135	0.870301	0.755898	-0.403736	Histone Methyltransferase	Epigenetics	-0.281046	717
B	7	6	10uM	BMH-21	0.0608791	0.107407	1.76427	0.819071	DNA/RNA Synthesis	DNA Damage	0.046528	4532
B	7	6	2uM	BMH-21	0.416971	0.388701	0.932202	-0.101285	DNA/RNA Synthesis	DNA Damage	-0.0282697	2642
B	8	1	10uM	Staurosporine	0.0268684	0.0335647	1.24923	0.321034	PKC	TGF-beta/Smad	0.00669629	4307
B	8	1	2uM	Staurosporine	0.0659807	0.0920324	1.39484	0.480096	PKC	TGF-beta/Smad	0.0260516	4444
B	8	2	10uM	Cyproheptadine HCl	0.943372	0.716553	0.759566	-0.396752	Histamine Receptor	Neuronal Signaling	-0.226818	748
B	8	2	2uM	Cyproheptadine HCl	1.06139	0.981823	0.925036	-0.112418	Histamine Receptor	Neuronal Signaling	-0.0795658	2569
B	8	3	10uM	Lonidamine	1.15815	0.869868	0.751085	-0.412952	Others	Others	-0.288281	680
B	8	3	2uM	Lonidamine	1.0636	0.960601	0.903161	-0.146945	Others	Others	-0.102998	2330
B	8	4	10uM	Pheniramine Maleate	1.0613	0.864455	0.814521	-0.295976	Others	Others	-0.196849	1295
B	8	4	2uM	Pheniramine Maleate	1.1715	1.05631	0.901679	-0.149315	Others	Others	-0.115183	2320
B	8	5	10uM	RGFP966	0.940481	0.818547	0.870349	-0.200334	HDAC	Epigenetics	-0.121934	1948
B	8	5	2uM	RGFP966	1.06504	0.803388	0.754324	-0.406745	HDAC	Epigenetics	-0.261656	703
B	8	6	10uM	Rocilinostat (ACY-1215)	0.289516	0.339545	1.1728	0.229961	HDAC	Epigenetics	0.0500292	4158
B	8	6	2uM	Rocilinostat (ACY-1215)	0.801462	0.708324	0.88379	-0.178224	HDAC	Epigenetics	-0.0931376	2086
B	9	1	10uM	Aniracetam	1.18077	1.04332	0.883598	-0.178539	AMPA Receptor-kainate Receptor-NMDA Receptor	Neuronal Signaling	-0.137444	2083
B	9	1	2uM	Aniracetam	1.19531	1.11132	0.929735	-0.105108	AMPA Receptor-kainate Receptor-NMDA Receptor	Neuronal Signaling	-0.083988	2611
B	9	2	10uM	Valsartan	1.11062	0.886975	0.798631	-0.324398	RAAS	Endocrinology & Hormones	-0.223644	1133
B	9	2	2uM	Valsartan	1.14106	0.970346	0.850391	-0.233802	RAAS	Endocrinology & Hormones	-0.170713	1710
B	9	3	10uM	Nitrendipine	0.944902	0.720884	0.762919	-0.390398	Calcium Channel	Transmembrane Transporters	-0.224018	787
B	9	3	2uM	Nitrendipine	1.09735	0.976842	0.890179	-0.167833	Calcium Channel	Transmembrane Transporters	-0.120513	2168
B	9	4	10uM	Oxybutynin chloride	1.0074	0.766792	0.761162	-0.393725	AChR	Neuronal Signaling	-0.240605	763
B	9	4	2uM	Oxybutynin chloride	1.07278	1.06736	0.994944	-0.00731205	AChR	Neuronal Signaling	-0.00542345	3221
B	9	5	10uM	Zotarolimus(ABT-578)	1.16181	0.802306	0.690568	-0.534144	mTOR	PI3K/Akt/mTOR	-0.3595	292
B	9	5	2uM	Zotarolimus(ABT-578)	1.08401	0.757914	0.699178	-0.516267	mTOR	PI3K/Akt/mTOR	-0.326092	337
B	9	6	10uM	AZD3839	0.736076	0.764626	1.03879	0.0548996	BACE	Neuronal Signaling	0.0285501	3580
B	9	6	2uM	AZD3839	1.01488	0.850596	0.838125	-0.254763	BACE	Neuronal Signaling	-0.164284	1546
B	10	1	10uM	Tizanidine HCl	1.07975	0.859257	0.79579	-0.329541	Adrenergic Receptor	Neuronal Signaling	-0.220497	1096
B	10	1	2uM	Tizanidine HCl	1.11419	1.00608	0.902966	-0.147256	Adrenergic Receptor	Neuronal Signaling	-0.108114	2328
B	10	2	10uM	Gimeracil	1.14301	0.966448	0.845526	-0.242079	Dehydrogenase	Metabolism	-0.176566	1643
B	10	2	2uM	Gimeracil	1.01462	0.992867	0.978556	-0.0312732	Dehydrogenase	Metabolism	-0.0217572	3089
B	10	3	10uM	PP121	0.146416	0.129278	0.882952	-0.179592	DNA-PK, mTOR, PDGF	Protein Tyrosine Kinase	-0.0171376	2076
B	10	3	2uM	PP121	0.459655	0.378307	0.823025	-0.280992	DNA-PK, mTOR, PDGF	Protein Tyrosine Kinase	-0.0813474	1393
B	10	4	10uM	Spironolactone	1.04158	0.834571	0.801257	-0.319663	Androgen Receptor	Endocrinology & Hormones	-0.207006	1158
B	10	4	2uM	Spironolactone	1.08052	1.02903	0.952347	-0.0704403	Androgen Receptor	Endocrinology & Hormones	-0.0514897	2851
B	10	5	10uM	Ferrostatin-1 (Fer-1)	1.15194	0.890007	0.772614	-0.37218	Ferroptosis	Metabolism	-0.261935	867
B	10	5	2uM	Ferrostatin-1 (Fer-1)	1.20968	0.881995	0.729117	-0.455778	Ferroptosis	Metabolism	-0.32768	516
B	10	6	10uM	PRX-08066 Maleic acid	0.553014	0.59572	1.07722	0.107319	5-HT Receptor	Neuronal Signaling	0.0427062	3786
B	10	6	2uM	PRX-08066 Maleic acid	1.00927	0.816381	0.808885	-0.305994	5-HT Receptor	Neuronal Signaling	-0.192886	1236
B	11	1	10uM	Celastrol	0.0139444	0.0153748	1.10258	0.140885	Others	Proteases	0.00143043	3907
B	11	1	2uM	Celastrol	0.0556925	0.0456914	0.820422	-0.285562	Others	Proteases	-0.0100012	1366
B	11	2	10uM	Avobenzone	0.925006	0.772855	0.835514	-0.259264	Others	Others	-0.152151	1521
B	11	2	2uM	Avobenzone	1.20585	0.959302	0.795541	-0.329992	Others	Others	-0.246547	1093
B	11	3	10uM	Quinine HCl Dihydrate	0.915993	0.88546	0.966666	-0.0489101	Others	Others	-0.0305334	2979
B	11	3	2uM	Quinine HCl Dihydrate	1.08766	0.947175	0.870836	-0.199527	Others	Others	-0.140487	1951
B	11	4	10uM	Methylthiouracil	1.16155	1.03856	0.894114	-0.16147	Others	Others	-0.122992	2218
B	11	4	2uM	Methylthiouracil	1.20797	1.02253	0.846486	-0.240442	Others	Others	-0.185441	1651
B	11	5	10uM	VE-822	1.09753	0.901917	0.821774	-0.283187	ATM/ATR	PI3K/Akt/mTOR	-0.195608	1380
B	11	5	2uM	VE-822	1.18816	0.918591	0.773118	-0.371239	ATM/ATR	PI3K/Akt/mTOR	-0.269572	872
B	11	6	10uM	BPTES	0.781396	0.818114	1.04699	0.0662478	Others	Others	0.0367179	3613
B	11	6	2uM	BPTES	1.02126	0.839985	0.822502	-0.28191	Others	Others	-0.181271	1387
B	12	1	10uM	Aurora A Inhibitor I	0.0774594	0.0478568	0.617831	-0.694715	Aurora Kinase	Cell Cycle	-0.0296025	103
B	12	1	2uM	Aurora A Inhibitor I	0.926196	0.904083	0.976124	-0.0348633	Aurora Kinase	Cell Cycle	-0.0221136	3067
B	12	2	10uM	Lafutidine	1.063	0.825693	0.776754	-0.36447	Histamine Receptor	Neuronal Signaling	-0.237312	904
B	12	2	2uM	Lafutidine	1.20432	1.00088	0.831075	-0.26695	Histamine Receptor	Neuronal Signaling	-0.20344	1478
B	12	3	10uM	URB597	1.06207	0.989185	0.931376	-0.102564	FAAH	Metabolism	-0.0728835	2635
B	12	3	2uM	URB597	1.13264	1.01171	0.893228	-0.1629	FAAH	Metabolism	-0.120935	2208
B	12	4	10uM	Vitamin D3	0.497321	0.276314	0.555604	-0.847872	Others	Others	-0.221008	44
B	12	4	2uM	Vitamin D3	1.13145	0.936348	0.827564	-0.273057	Others	Others	-0.195103	1435
B	12	5	10uM	FLLL32	0.107644	0.0822878	0.764445	-0.387516	JAK	JAK/STAT	-0.0253561	800
B	12	5	2uM	FLLL32	0.264008	0.182549	0.691452	-0.532299	JAK	JAK/STAT	-0.0814591	300
B	12	6	10uM	Vortioxetine (Lu AA21004) HBr	0.0798401	0.0729762	0.91403	-0.129687	5-HT Receptor	Neuronal Signaling	-0.00686385	2455
B	12	6	2uM	Vortioxetine (Lu AA21004) HBr	0.989116	0.78888	0.79756	-0.326334	5-HT Receptor	Neuronal Signaling	-0.200236	1119
B	13	1	10uM	Megestrol Acetate	1.01428	0.873766	0.861461	-0.215143	Androgen Receptor	Endocrinology & Hormones	-0.140518	1844
B	13	1	2uM	Megestrol Acetate	1.17218	0.974893	0.831694	-0.265876	Androgen Receptor	Endocrinology & Hormones	-0.197285	1484
B	13	2	10uM	Sulfamethoxazole	1.09548	0.88416	0.807095	-0.309189	Others	Others	-0.211324	1216
B	13	2	2uM	Sulfamethoxazole	1.21707	1.01929	0.837489	-0.255857	Others	Others	-0.197787	1540
B	13	3	10uM	Tenoxicam	1.12405	0.993516	0.883869	-0.178095	Others	Others	-0.130537	2089
B	13	3	2uM	Tenoxicam	1.08452	1.02362	0.943846	-0.0833761	Others	Others	-0.0608996	2755
B	13	4	10uM	Gliquidone	1.00255	0.816165	0.814089	-0.296742	Others	Transmembrane Transporters	-0.186386	1289
B	13	4	2uM	Gliquidone	1.07559	1.10309	1.02557	0.0364235	Others	Transmembrane Transporters	0.0275009	3484
B	13	5	10uM	NU6027	0.680554	0.543965	0.799298	-0.323195	CDK	Cell Cycle	-0.136589	1143
B	13	5	2uM	NU6027	1.12346	0.822661	0.732258	-0.449576	CDK	Cell Cycle	-0.300797	545
B	13	6	10uM	Coelenterazine	0.839129	0.977059	1.16437	0.219553	Others	Others	0.13793	4129
B	13	6	2uM	Coelenterazine	1.0511	0.928336	0.883204	-0.179182	Others	Others	-0.122765	2078
B	14	1	10uM	Thiazovivin	1.0619	0.791045	0.744935	-0.424814	ROCK	Cell Cycle	-0.270854	636
B	14	1	2uM	Thiazovivin	1.16189	1.00088	0.861423	-0.215206	ROCK	Cell Cycle	-0.161011	1843
B	14	2	10uM	Moexipril HCl	1.09548	0.93938	0.857502	-0.221789	RAAS	Endocrinology & Hormones	-0.156105	1800
B	14	2	2uM	Moexipril HCl	1.20296	0.906898	0.75389	-0.407575	RAAS	Endocrinology & Hormones	-0.296061	698
B	14	3	10uM	PF-04929113 (SNX-5422)	1.09446	0.98139	0.896685	-0.157326	HSP	Cytoskeletal Signaling	-0.113074	2244
B	14	3	2uM	PF-04929113 (SNX-5422)	1.16461	0.975976	0.838027	-0.254931	HSP	Cytoskeletal Signaling	-0.188635	1545
B	14	4	10uM	Sodium Nitrite	1.08145	0.911012	0.842395	-0.247432	Others	Others	-0.170443	1602
B	14	4	2uM	Sodium Nitrite	1.18502	1.0195	0.860326	-0.217044	Others	Others	-0.165516	1829
B	14	5	10uM	FRAX597	0.793214	0.520795	0.656563	-0.606996	PAK	Cytoskeletal Signaling	-0.272419	190
B	14	5	2uM	FRAX597	0.856814	0.595503	0.69502	-0.524873	PAK	Cytoskeletal Signaling	-0.261311	320
B	14	6	10uM	PRT062607 (P505-15, BIIB057) HCl	0.142165	0.184714	1.2993	0.377733	Syk	Angiogenesis	0.0425497	4372
B	14	6	2uM	PRT062607 (P505-15, BIIB057) HCl	0.852903	0.750551	0.879996	-0.184432	Syk	Angiogenesis	-0.102352	2047
B	15	1	10uM	Etodolac	1.20976	0.862939	0.713314	-0.487391	COX	Neuronal Signaling	-0.346822	404
B	15	1	2uM	Etodolac	1.21206	0.996331	0.822018	-0.282759	COX	Neuronal Signaling	-0.215725	1384
B	15	2	10uM	Nystatin (Fungicidin)	1.03265	0.853844	0.826847	-0.274307	Others	Others	-0.178806	1427
B	15	2	2uM	Nystatin (Fungicidin)	1.11325	0.928769	0.834282	-0.261392	Others	Others	-0.184486	1511
B	15	3	10uM	Phenytoin	1.1312	0.82526	0.729546	-0.454929	Sodium Channel	Transmembrane Transporters	-0.305936	522
B	15	3	2uM	Phenytoin	1.05391	0.907331	0.860922	-0.216046	Sodium Channel	Transmembrane Transporters	-0.146576	1836
B	15	4	10uM	Ampicillin sodium	1.12082	0.863155	0.770109	-0.376866	Others	Others	-0.257667	839
B	15	4	2uM	Ampicillin sodium	1.20321	1.06195	0.882591	-0.180183	Others	Others	-0.141268	2072
B	15	5	10uM	EPZ-6438	0.961482	0.68667	0.714178	-0.485644	Histone Methyltransferase	Epigenetics	-0.274813	410
B	15	5	2uM	EPZ-6438	1.10093	0.870301	0.790517	-0.339131	Histone Methyltransferase	Epigenetics	-0.230625	1041
B	15	6	10uM	ORY-1001 (RG-6016)	0.712014	0.757914	1.06446	0.090128	Histone Demethylase	Epigenetics	0.0458997	3720
B	15	6	2uM	ORY-1001 (RG-6016)	0.908511	0.77697	0.855213	-0.225645	Histone Demethylase	Epigenetics	-0.131541	1771
B	16	1	10uM	TSU-68 (SU6668, Orantinib)	1.0233	0.868569	0.848795	-0.236512	VEGFR, PDGFR , FGFR	Protein Tyrosine Kinase	-0.154728	1687
B	16	1	2uM	TSU-68 (SU6668, Orantinib)	1.10713	0.962334	0.869212	-0.20222	VEGFR, PDGFR , FGFR	Protein Tyrosine Kinase	-0.144799	1934
B	16	2	10uM	Detomidine HCl	1.09923	0.798191	0.72614	-0.461681	Adrenergic Receptor	Neuronal Signaling	-0.301034	496
B	16	2	2uM	Detomidine HCl	1.00757	1.06693	1.05891	0.0825843	Adrenergic Receptor	Neuronal Signaling	0.059359	3695
B	16	3	10uM	Ciprofibrate	1.18374	0.830457	0.701552	-0.511378	PPAR	DNA Damage	-0.353285	346
B	16	3	2uM	Ciprofibrate	1.1283	0.985504	0.873438	-0.195223	PPAR	DNA Damage	-0.142801	1984
B	16	4	10uM	Spiramycin	1.11598	1.20443	1.07926	0.110048	Others	Others	0.088457	3793
B	16	4	2uM	Spiramycin	1.32939	1.57365	1.18373	0.243343	Others	Others	0.244252	4181
B	16	5	10uM	NMS-E973	0.186038	0.274798	1.4771	0.562769	HSP	Cytoskeletal Signaling	0.0887593	4477
B	16	5	2uM	NMS-E973	0.200833	0.249245	1.24106	0.311569	HSP	Cytoskeletal Signaling	0.0484121	4289
B	16	6	10uM	Cobimetinib (GDC-0973, RG7420)	0.845591	0.942195	1.11424	0.156066	MEK	MAPK	0.096604	3951
B	16	6	2uM	Cobimetinib (GDC-0973, RG7420)	1.02568	0.813999	0.793621	-0.333478	MEK	MAPK	-0.211678	1074
B	17	1	10uM	Gatifloxacin	1.0903	1.21483	1.11422	0.156029	Others	DNA Damage	0.124529	3950
B	17	1	2uM	Gatifloxacin	1.23637	1.01864	0.82389	-0.279477	Others	DNA Damage	-0.217738	1402
B	17	2	10uM	Sulbactam	1.06164	0.898019	0.845876	-0.241481	Others	Others	-0.163624	1647
B	17	2	2uM	Sulbactam	0.989881	0.875065	0.88401	-0.177865	Others	Others	-0.114816	2096
B	17	3	10uM	Isoconazole nitrate	0.894311	0.545048	0.609461	-0.714393	Others	Others	-0.349263	87
B	17	3	2uM	Isoconazole nitrate	1.04761	0.855143	0.816277	-0.29287	Others	Others	-0.192471	1326
B	17	4	10uM	Amitriptyline HCl	0.995493	0.651373	0.654322	-0.611928	5-HT Receptor	Neuronal Signaling	-0.34412	183
B	17	4	2uM	Amitriptyline HCl	1.2067	1.06346	0.881297	-0.182299	5-HT Receptor	Neuronal Signaling	-0.143238	2061
B	17	5	10uM	BMS-833923	0.0705722	0.048723	0.6904	-0.534496	Hedgehog/Smoothened	GPCR & G Protein	-0.0218492	291
B	17	5	2uM	BMS-833923	1.02942	0.75185	0.730364	-0.453313	Hedgehog/Smoothened	GPCR & G Protein	-0.277568	528
B	17	6	10uM	BLU9931	0.201853	0.173021	0.857161	-0.222363	FGFR	Angiogenesis	-0.0288326	1794
B	17	6	2uM	BLU9931	0.744324	0.616292	0.827989	-0.272317	FGFR	Angiogenesis	-0.128032	1441
B	18	1	10uM	Daclatasvir (BMS-790052)	0.654366	0.51105	0.780986	-0.356632	HCV Protease	Proteases	-0.143315	943
B	18	1	2uM	Daclatasvir (BMS-790052)	1.00502	1.03834	1.03316	0.0470627	HCV Protease	Proteases	0.0333256	3540
B	18	2	10uM	Levosulpiride	1.03503	0.921839	0.89064	-0.167086	Dopamine Receptor	Neuronal Signaling	-0.113191	2175
B	18	2	2uM	Levosulpiride	1.01377	1.01625	1.00245	0.00352506	Dopamine Receptor	Neuronal Signaling	0.00248007	3293
B	18	3	10uM	BRL-15572	1.05102	0.831323	0.790971	-0.338303	5-HT Receptor	Neuronal Signaling	-0.219693	1046
B	18	3	2uM	BRL-15572	1.017	0.960385	0.944327	-0.082642	5-HT Receptor	Neuronal Signaling	-0.05662	2759
B	18	4	10uM	Pramoxine HCl	1.05858	0.970779	0.917055	-0.124919	Others	Others	-0.0878038	2488
B	18	4	2uM	Pramoxine HCl	1.0903	1.06584	0.977571	-0.0327273	Others	Others	-0.0244548	3083
B	18	5	10uM	RVX-208	1.03112	0.972511	0.943161	-0.0844241	Epigenetic Reader Domain	Epigenetics	-0.0586078	2746
B	18	5	2uM	RVX-208	1.12482	1.14748	1.02015	0.028778	Epigenetic Reader Domain	Epigenetics	0.0226625	3444
B	18	6	10uM	Macitentan	0.81039	0.780001	0.962501	-0.0551394	Endothelin Receptor	GPCR & G Protein	-0.0303885	2944
B	18	6	2uM	Macitentan	1.03716	0.935265	0.901759	-0.149185	Endothelin Receptor	GPCR & G Protein	-0.101891	2322
B	19	1	10uM	Levetiracetam	1.0676	0.962117	0.9012	-0.150081	Others	Others	-0.105479	2313
B	19	1	2uM	Levetiracetam	1.13519	1.0143	0.89351	-0.162445	Others	Others	-0.120887	2212
B	19	2	10uM	Tamoxifen Citrate	0.688546	0.51235	0.744103	-0.426426	Estrogen/progestogen Receptor	Endocrinology & Hormones	-0.176197	628
B	19	2	2uM	Tamoxifen Citrate	1.14531	1.12366	0.981098	-0.0275314	Estrogen/progestogen Receptor	Endocrinology & Hormones	-0.0216491	3115
B	19	3	10uM	Trospium chloride	1.09004	0.908414	0.833374	-0.262964	AChR	Neuronal Signaling	-0.181629	1501
B	19	3	2uM	Trospium chloride	1.05952	0.961901	0.907866	-0.139449	AChR	Neuronal Signaling	-0.0976175	2392
B	19	4	10uM	Triflusal	1.02908	0.781517	0.759434	-0.397004	COX	Neuronal Signaling	-0.247561	745
B	19	4	2uM	Triflusal	1.04974	1.0797	1.02854	0.0406011	COX	Neuronal Signaling	0.029962	3505
B	19	5	10uM	ML347	1.20015	1.10482	0.920568	-0.119404	TGF-beta/Smad	TGF-beta/Smad	-0.0953309	2525
B	19	5	2uM	ML347	1.27566	1.17758	0.923118	-0.115413	TGF-beta/Smad	TGF-beta/Smad	-0.0980749	2543
B	19	6	10uM	SirReal2	0.801802	0.784982	0.979022	-0.0305868	Sirtuin	Epigenetics	-0.0168202	3097
B	19	6	2uM	SirReal2	0.956891	0.849296	0.887558	-0.172086	Sirtuin	Epigenetics	-0.107595	2134
B	20	1	10uM	Ponatinib (AP24534)	0.0176856	0.0344309	1.94684	0.961133	Bcr-Abl, VEGFR, FGFR, PDGFR, Flt	Angiogenesis	0.0167454	4552
B	20	1	2uM	Ponatinib (AP24534)	0.184763	0.227158	1.22945	0.298016	Bcr-Abl, VEGFR, FGFR, PDGFR, Flt	Angiogenesis	0.0423944	4275
B	20	2	10uM	Arbidol HCl	0.645268	0.610662	0.946369	-0.0795247	Others	Others	-0.0346061	2783
B	20	2	2uM	Arbidol HCl	1.06811	0.913394	0.855153	-0.225745	Others	Others	-0.154712	1770
B	20	3	10uM	R547	0.328033	0.390434	1.19023	0.251236	CDK	Cell Cycle	0.0624006	4200
B	20	3	2uM	R547	0.242156	0.194892	0.80482	-0.313262	CDK	Cell Cycle	-0.0472641	1195
B	20	4	10uM	Eprosartan Mesylate	1.08214	0.878314	0.811649	-0.301073	Others	Others	-0.203822	1267
B	20	4	2uM	Eprosartan Mesylate	1.18859	1.08273	0.910941	-0.134571	Others	Others	-0.105855	2423
B	20	5	10uM	MS436	0.572145	0.444787	0.777403	-0.363266	Epigenetic Reader Domain	Epigenetics	-0.127358	911
B	20	5	2uM	MS436	1.02483	0.816814	0.797026	-0.327301	Epigenetic Reader Domain	Epigenetics	-0.208013	1114
B	20	6	10uM	Optovin	0.875775	0.921839	1.0526	0.0739546	Others	Others	0.0460641	3651
B	20	6	2uM	Optovin	0.932998	0.901267	0.96599	-0.0499192	Others	Others	-0.0317308	2974
B	21	1	10uM	Epothilone B (EPO906, Patupilone)	0.30193	0.299701	0.992617	-0.0106914	Microtubule Associated	Cytoskeletal Signaling	-0.00222925	3207
B	21	1	2uM	Epothilone B (EPO906, Patupilone)	0.320891	0.274798	0.856359	-0.223712	Microtubule Associated	Cytoskeletal Signaling	-0.0460931	1781
B	21	2	10uM	Propylthiouracil	1.01922	1.01517	0.996032	-0.00573618	Others	Others	-0.00404437	3234
B	21	2	2uM	Propylthiouracil	1.12133	0.915343	0.816299	-0.29283	Others	Others	-0.20599	1327
B	21	3	10uM	Cortisone acetate	1.01751	0.984638	0.967689	-0.0473846	Others	Others	-0.0328769	2992
B	21	3	2uM	Cortisone acetate	1.14012	0.960818	0.842731	-0.246855	Others	Others	-0.179306	1607
B	21	4	10uM	Sitagliptin phosphate monohydrate	1.08426	0.958652	0.884153	-0.177632	DPP-4	Proteases	-0.125609	2098
B	21	4	2uM	Sitagliptin phosphate monohydrate	1.20415	1.08836	0.903845	-0.145852	DPP-4	Proteases	-0.115785	2339
B	21	5	10uM	Dyngo-4a	0.867443	0.857092	0.988067	-0.0173185	Dynamin	Cytoskeletal Signaling	-0.0103508	3176
B	21	5	2uM	Dyngo-4a	1.04804	0.911662	0.869873	-0.201123	Dynamin	Cytoskeletal Signaling	-0.136378	1940
B	21	6	10uM	Oltipraz	0.762435	0.80642	1.05769	0.0809177	Others	Others	0.0439853	3684
B	21	6	2uM	Oltipraz	0.973131	0.803605	0.825793	-0.276148	Others	Others	-0.169526	1418
B	22	1	10uM	Aztreonam	0.278122	0.218929	0.787167	-0.345259	Others	Others	-0.0591937	1017
B	22	1	2uM	Aztreonam	0.641782	0.615859	0.959608	-0.059483	Others	Others	-0.0259229	2916
B	22	2	10uM	Roflumilast	1.00272	0.920973	0.918475	-0.122688	PDE	Metabolism	-0.081747	2508
B	22	2	2uM	Roflumilast	0.958591	0.966231	1.00797	0.0114529	PDE	Metabolism	0.00764013	3337
B	22	3	10uM	GDC-0980 (RG7422)	0.149562	0.17497	1.16988	0.226362	mTOR, PI3K	PI3K/Akt/mTOR	0.0254077	4147
B	22	3	2uM	GDC-0980 (RG7422)	0.238415	0.213732	0.896469	-0.157674	mTOR, PI3K	PI3K/Akt/mTOR	-0.0246833	2243
B	22	4	10uM	Desvenlafaxine Succinate	1.07125	0.833921	0.778455	-0.361314	5-HT Receptor	Neuronal Signaling	-0.23733	920
B	22	4	2uM	Desvenlafaxine Succinate	1.0647	1.00932	0.947985	-0.0770636	5-HT Receptor	Neuronal Signaling	-0.0553804	2802
B	22	5	10uM	TG003	0.914633	0.678874	0.742237	-0.430048	CDK	Cell Cycle	-0.235759	607
B	22	5	2uM	TG003	0.997108	0.757697	0.759894	-0.396129	CDK	Cell Cycle	-0.239411	756
B	22	6	10uM	Empty	0.835813	0.818547	0.979342	-0.0301152	Neg_Control	Neg_Control	-0.0172661	3100
B	22	6	2uM	Empty	1.00604	0.84778	0.842694	-0.24692	Neg_Control	Neg_Control	-0.158256	1606
B	23	1	10uM	Empty	1.11189	1.02903	0.925474	-0.111735	Neg_Control	Neg_Control	-0.0828645	2575
B	23	1	2uM	Empty	1.0403	1.02946	0.989581	-0.0151103	Neg_Control	Neg_Control	-0.0108389	3187
B	23	2	10uM	Empty	0.947878	0.900401	0.949913	-0.0741333	Neg_Control	Neg_Control	-0.0474767	2823
B	23	2	2uM	Empty	0.946007	1.03163	1.09051	0.125	Neg_Control	Neg_Control	0.0856212	3850
B	23	3	10uM	Empty	1.06462	0.871384	0.818493	-0.288958	Neg_Control	Neg_Control	-0.193236	1350
B	23	3	2uM	Empty	1.05187	1.03509	0.984055	-0.0231896	Neg_Control	Neg_Control	-0.0167723	3138
B	23	4	10uM	Empty	1.0159	0.841501	0.828331	-0.271721	Neg_Control	Neg_Control	-0.174399	1444
B	23	4	2uM	Empty	1.1948	1.17087	0.979974	-0.0291852	Neg_Control	Neg_Control	-0.0239275	3110
B	23	5	10uM	Empty	0.989966	0.943711	0.953276	-0.0690348	Neg_Control	Neg_Control	-0.0462556	2859
B	23	5	2uM	Empty	1.13443	0.976409	0.860707	-0.216406	Neg_Control	Neg_Control	-0.158017	1833
B	23	6	10uM	Empty	0.882067	0.798624	0.905401	-0.143372	Neg_Control	Neg_Control	-0.083443	2362
B	23	6	2uM	Empty	1.02381	0.969913	0.947359	-0.0780167	Neg_Control	Neg_Control	-0.0538941	2797
B	24	1	10uM	Empty	0.527421	0.645309	1.22352	0.291036	Neg_Control	Neg_Control	0.117888	4269
B	24	1	2uM	Empty	0.960547	0.898669	0.93558	-0.0960665	Neg_Control	Neg_Control	-0.0618781	2677
B	24	2	10uM	Empty	0.996768	1.12474	1.12839	0.174266	Neg_Control	Neg_Control	0.127975	4008
B	24	2	2uM	Empty	1.04005	1.21526	1.16847	0.224617	Neg_Control	Neg_Control	0.175213	4141
B	24	3	10uM	Empty	1.01811	0.792561	0.778463	-0.3613	Neg_Control	Neg_Control	-0.225549	921
B	24	3	2uM	Empty	1.03367	1.1215	1.08496	0.117648	Neg_Control	Neg_Control	0.0878255	3819
B	24	4	10uM	Empty	1.12941	0.893644	0.791248	-0.337798	Neg_Control	Neg_Control	-0.235766	1050
B	24	4	2uM	Empty	1.18935	1.20292	1.0114	0.0163591	Neg_Control	Neg_Control	0.0135631	3364
B	24	5	10uM	Empty	1.02058	0.909713	0.891372	-0.1659	Neg_Control	Neg_Control	-0.110863	2184
B	24	5	2uM	Empty	1.01301	0.984854	0.972208	-0.0406637	Neg_Control	Neg_Control	-0.028154	3032
B	24	6	10uM	Empty	0.79534	0.944577	1.18764	0.248096	Neg_Control	Neg_Control	0.149237	4196
B	24	6	2uM	Empty	0.92373	0.973378	1.05375	0.0755276	Neg_Control	Neg_Control	0.0496471	3658
C	1	1	10uM	ABT-737	0.955615	0.543965	0.56923	-0.812915	Bcl-2	Apoptosis	-0.41165	51
C	1	1	2uM	ABT-737	0.970155	0.916859	0.945064	-0.0815156	Bcl-2	Apoptosis	-0.0532962	2768
C	1	2	10uM	AT7519	0.265794	0.310311	1.16749	0.223411	CDK	Cell Cycle	0.0445179	4140
C	1	2	2uM	AT7519	0.247428	0.289523	1.17013	0.22667	CDK	Cell Cycle	0.0420952	4149
C	1	3	10uM	Tebipenem Pivoxil	1.02228	0.836737	0.818503	-0.28894	Others	Others	-0.18554	1351
C	1	3	2uM	Tebipenem Pivoxil	1.06607	0.891739	0.836477	-0.257602	Others	Others	-0.174326	1531
C	1	4	10uM	CP-91149	1.06547	0.70421	0.660938	-0.597412	Phosphorylase	Metabolism	-0.36126	202
C	1	4	2uM	CP-91149	1.11606	1.01604	0.910378	-0.135462	Phosphorylase	Metabolism	-0.100024	2417
C	1	5	10uM	Tolazoline HCl	1.07525	0.815948	0.758846	-0.39812	Adrenergic Receptor	Neuronal Signaling	-0.2593	741
C	1	5	2uM	Tolazoline HCl	1.03367	0.978142	0.94628	-0.0796605	Adrenergic Receptor	Neuronal Signaling	-0.0555284	2782
C	1	6	10uM	K-Ras(G12C) inhibitor 6	0.838789	0.843016	1.00504	0.00725328	Rho	Cell Cycle	0.0042277	3317
C	1	6	2uM	K-Ras(G12C) inhibitor 6	0.989881	1.00196	1.0122	0.0175001	Rho	Cell Cycle	0.0120805	3372
C	2	1	10uM	Triciribine	0.705042	0.512999	0.727615	-0.458752	Akt	Others	-0.192042	506
C	2	1	2uM	Triciribine	0.844145	0.688835	0.816015	-0.293333	Akt	Others	-0.15531	1322
C	2	2	10uM	Trichlormethiazide	0.973811	0.865537	0.888814	-0.170046	Others	Others	-0.108274	2155
C	2	2	2uM	Trichlormethiazide	0.966924	0.959302	0.992117	-0.0114174	Others	Others	-0.00762199	3204
C	2	3	10uM	Gramine	0.970495	0.858824	0.884934	-0.176358	Others	Others	-0.111671	2105
C	2	3	2uM	Gramine	1.13834	0.907764	0.797447	-0.32654	Others	Others	-0.230574	1118
C	2	4	10uM	BML-190	1.04736	0.736908	0.703587	-0.507199	Cannabinoid Receptor	GPCR & G Protein	-0.310451	358
C	2	4	2uM	BML-190	1.16954	1.12215	0.959473	-0.0596852	Cannabinoid Receptor	GPCR & G Protein	-0.0473976	2914
C	2	5	10uM	Bergapten	1.11615	0.834788	0.74792	-0.419044	Others	Others	-0.281358	667
C	2	5	2uM	Bergapten	1.12507	0.872467	0.775475	-0.366847	Others	Others	-0.252607	893
C	2	6	10uM	UM729	0.811325	0.929202	1.14529	0.195712	Others	Metabolism	0.117877	4061
C	2	6	2uM	UM729	1.04804	0.883511	0.843013	-0.246374	Others	Metabolism	-0.164529	1612
C	3	1	10uM	Afatinib (BIBW2992)	0.0868123	0.0952806	1.09755	0.134283	EGFR	Protein Tyrosine Kinase	0.00846827	3883
C	3	1	2uM	Afatinib (BIBW2992)	0.809114	0.578396	0.714851	-0.484285	EGFR	Protein Tyrosine Kinase	-0.230718	416
C	3	2	10uM	R406 (free base)	0.961482	0.972728	1.0117	0.016776	Syk	Angiogenesis	0.0112456	3370
C	3	2	2uM	R406 (free base)	1.00178	0.948258	0.946569	-0.0792211	Syk	Angiogenesis	-0.0535268	2786
C	3	3	10uM	Givinostat (ITF2357)	0.0653856	1.04332	15.9565	3.99607	HDAC	Cytoskeletal Signaling	0.977937	4607
C	3	3	2uM	Givinostat (ITF2357)	0.131451	0.522527	3.97506	1.99098	HDAC	Cytoskeletal Signaling	0.391076	4603
C	3	4	10uM	AG-1478 (Tyrphostin AG-1478)	0.168693	0.0996115	0.59049	-0.760016	EGFR	Protein Tyrosine Kinase	-0.0690815	67
C	3	4	2uM	AG-1478 (Tyrphostin AG-1478)	1.16104	1.48681	1.28058	0.356802	EGFR	Protein Tyrosine Kinase	0.32577	4352
C	3	5	10uM	Cyclizine 2HCl	0.991412	0.803388	0.810348	-0.303387	Histamine Receptor	Neuronal Signaling	-0.188023	1252
C	3	5	2uM	Cyclizine 2HCl	1.17031	0.913611	0.780658	-0.357237	Histamine Receptor	Neuronal Signaling	-0.256697	942
C	3	6	10uM	EPZ004777	0.766176	0.754016	0.984129	-0.023081	Histone Methyltransferase	Epigenetics	-0.0121602	3139
C	3	6	2uM	EPZ004777	1.03537	0.810101	0.782426	-0.353973	Histone Methyltransferase	Epigenetics	-0.225269	959
C	4	1	10uM	YM155 (Sepantronium Bromide)	0.0241476	0.0214381	0.887796	-0.171701	Survivin	Others	-0.00270947	2139
C	4	1	2uM	YM155 (Sepantronium Bromide)	0.0392823	0.0411439	1.04739	0.0667965	Survivin	Others	0.00186153	3617
C	4	2	10uM	Disulfiram	0.0240626	0.0708108	2.94278	1.55718	Others	Others	0.0467482	4593
C	4	2	2uM	Disulfiram	0.290706	0.455614	1.56727	0.64825	Others	Others	0.164908	4505
C	4	3	10uM	Kaempferol	1.19301	1.03423	0.866906	-0.206053	Others	Others	-0.158783	1911
C	4	3	2uM	Kaempferol	1.13664	0.904732	0.795973	-0.329209	Others	Others	-0.231905	1100
C	4	4	10uM	VU 0364770	1.12133	0.970996	0.86593	-0.207678	GluR	Neuronal Signaling	-0.150337	1899
C	4	4	2uM	VU 0364770	1.04574	1.06173	1.01529	0.0218856	GluR	Neuronal Signaling	0.0159848	3398
C	4	5	10uM	Bromfenac Sodium	1.05433	0.801006	0.759729	-0.396443	Others	Others	-0.253325	750
C	4	5	2uM	Bromfenac Sodium	1.09591	0.887625	0.809944	-0.304106	Others	Others	-0.208285	1248
C	4	6	10uM	Afuresertib (GSK2110183)	0.438653	0.455398	1.03817	0.0540474	Akt	PI3K/Akt/mTOR	0.0167449	3573
C	4	6	2uM	Afuresertib (GSK2110183)	0.825525	0.64401	0.780122	-0.358228	Akt	PI3K/Akt/mTOR	-0.181515	938
C	5	1	10uM	Erlotinib HCl (OSI-744)	0.575461	0.619107	1.07585	0.105471	EGFR	Protein Tyrosine Kinase	0.0436462	3781
C	5	1	2uM	Erlotinib HCl (OSI-744)	0.997023	1.08295	1.08618	0.119268	EGFR	Protein Tyrosine Kinase	0.0859267	3824
C	5	2	10uM	SB408124	0.613808	0.801439	1.30568	0.384806	Others	GPCR & G Protein	0.187631	4379
C	5	2	2uM	SB408124	1.04447	0.844316	0.808369	-0.306914	Others	GPCR & G Protein	-0.200153	1229
C	5	3	10uM	Avasimibe	0.949749	0.684721	0.720949	-0.47203	P450	Metabolism	-0.265028	461
C	5	3	2uM	Avasimibe	1.13655	0.829157	0.729537	-0.454946	P450	Metabolism	-0.307395	521
C	5	4	10uM	PF-04691502	0.0405577	0.0584676	1.44159	0.52766	mTOR, PI3K, Akt	PI3K/Akt/mTOR	0.0179099	4461
C	5	4	2uM	PF-04691502	0.164612	0.140755	0.855075	-0.225877	mTOR, PI3K, Akt	PI3K/Akt/mTOR	-0.0238564	1769
C	5	5	10uM	Penfluridol	0.0650454	0.0478568	0.735744	-0.442723	Others	Others	-0.0171886	571
C	5	5	2uM	Penfluridol	0.805883	0.600701	0.745394	-0.423925	Others	Others	-0.205183	644
C	5	6	10uM	Atglistatin	0.768642	0.874632	1.13789	0.186365	Others	Others	0.105991	4037
C	5	6	2uM	Atglistatin	0.949919	0.804255	0.846656	-0.240152	Others	Others	-0.145664	1653
C	6	1	10uM	17-AAG (Tanespimycin)	0.217073	0.297535	1.37067	0.454878	HSP	Others	0.080462	4430
C	6	1	2uM	17-AAG (Tanespimycin)	0.225576	0.316158	1.40156	0.487034	HSP	Others	0.0905823	4445
C	6	2	10uM	Hydrocortisone	1.05722	1.07321	1.01512	0.0216476	Others	Others	0.0159832	3395
C	6	2	2uM	Hydrocortisone	1.11725	1.09031	0.975889	-0.0352116	Others	Others	-0.0269385	3065
C	6	3	10uM	Myricetin	0.992262	0.876798	0.883635	-0.178477	NULL	Others	-0.115464	2084
C	6	3	2uM	Myricetin	1.03129	0.910362	0.882742	-0.179936	NULL	Others	-0.120927	2073
C	6	4	10uM	T0070907	0.88938	0.743188	0.835626	-0.259071	PPAR	DNA Damage	-0.146191	1523
C	6	4	2uM	T0070907	1.12881	1.03206	0.914288	-0.12928	PPAR	DNA Damage	-0.0967532	2458
C	6	5	10uM	Alizapride HCl	1.0585	0.829807	0.783948	-0.35117	Others	Others	-0.228691	978
C	6	5	2uM	Alizapride HCl	1.20024	0.869435	0.724386	-0.465169	Others	Others	-0.330802	484
C	6	6	10uM	UMI-77	0.475384	0.339329	0.713799	-0.486411	Bcl-2	Apoptosis	-0.136056	409
C	6	6	2uM	UMI-77	0.983334	0.880262	0.895181	-0.159748	Bcl-2	Apoptosis	-0.103072	2227
C	7	1	10uM	NVP-AEW541	0.0931893	0.0928985	0.99688	-0.00450826	IGF-1R	Protein Tyrosine Kinase	-0.000290752	3240
C	7	1	2uM	NVP-AEW541	0.891845	0.899968	1.00911	0.0130804	IGF-1R	Protein Tyrosine Kinase	0.00812281	3343
C	7	2	10uM	AT7867	0.266814	0.263537	0.98772	-0.0178262	Akt, S6 kinase	PI3K/Akt/mTOR	-0.00327652	3170
C	7	2	2uM	AT7867	0.953915	0.691867	0.725292	-0.463366	Akt, S6 kinase	PI3K/Akt/mTOR	-0.262048	490
C	7	3	10uM	BMS-794833	0.808349	0.598102	0.739906	-0.434587	c-Met, VEGFR	Protein Tyrosine Kinase	-0.210247	594
C	7	3	2uM	BMS-794833	1.0477	1.08577	1.03633	0.0514874	c-Met, VEGFR	Protein Tyrosine Kinase	0.0380659	3555
C	7	4	10uM	Tivantinib (ARQ 197)	0.125244	0.146602	1.17053	0.22716	c-Met	Protein Tyrosine Kinase	0.0213578	4150
C	7	4	2uM	Tivantinib (ARQ 197)	0.303375	0.226291	0.745912	-0.422923	c-Met	Protein Tyrosine Kinase	-0.077084	648
C	7	5	10uM	Doxofylline	1.1363	0.814865	0.717123	-0.479707	Others	Others	-0.321432	430
C	7	5	2uM	Doxofylline	1.18153	0.857308	0.725591	-0.462772	Others	Others	-0.324223	493
C	7	6	10uM	UNC669	0.765156	0.828075	1.08223	0.114008	Epigenetic Reader Domain	Epigenetics	0.0629191	3808
C	7	6	2uM	UNC669	0.901453	0.815515	0.904667	-0.144542	Epigenetic Reader Domain	Epigenetics	-0.0859384	2352
C	8	1	10uM	PLX-4720	0.824164	0.551761	0.66948	-0.578888	Raf	Others	-0.272403	232
C	8	1	2uM	PLX-4720	1.15959	1.11651	0.962849	-0.0546179	Raf	Others	-0.0430796	2950
C	8	2	10uM	Estradiol	0.975427	0.757047	0.776119	-0.36565	Others	Others	-0.218379	899
C	8	2	2uM	Estradiol	1.12108	0.858608	0.765877	-0.384815	Others	Others	-0.26247	805
C	8	3	10uM	Osthole	1.10628	0.877664	0.793345	-0.33398	Others	Others	-0.228619	1073
C	8	3	2uM	Osthole	1.11402	0.840634	0.754595	-0.406225	Others	Others	-0.273386	705
C	8	4	10uM	A-205804	1.25721	0.951939	0.757187	-0.401279	Others	Others	-0.305266	729
C	8	4	2uM	A-205804	1.15619	1.00088	0.865667	-0.208115	Others	Others	-0.155315	1897
C	8	5	10uM	Diacerein	1.11547	0.913827	0.819234	-0.287653	Others	Others	-0.201638	1356
C	8	5	2uM	Diacerein	1.16266	0.843233	0.725265	-0.463421	Others	Others	-0.319423	489
C	8	6	10uM	Piperlongumine	0.0292492	0.0446086	1.52512	0.608926	Others	Others	0.0153594	4489
C	8	6	2uM	Piperlongumine	0.31919	0.30165	0.945046	-0.0815434	Others	Others	-0.0175408	2767
C	9	1	10uM	Vandetanib (ZD6474)	0.266304	0.26397	0.991238	-0.0126961	VEGFR	Endocrinology & Hormones	-0.00233326	3197
C	9	1	2uM	Vandetanib (ZD6474)	1.05085	1.06584	1.01427	0.0204445	VEGFR	Endocrinology & Hormones	0.0149976	3387
C	9	2	10uM	Fasudil (HA-1077) HCl	0.991242	0.75315	0.759804	-0.3963	ROCK	Cell Cycle	-0.238092	755
C	9	2	2uM	Fasudil (HA-1077) HCl	1.12626	0.989835	0.878866	-0.186285	ROCK	Cell Cycle	-0.136429	2037
C	9	3	10uM	Mubritinib (TAK 165)	0.517303	0.545481	1.05447	0.076521	HER2	Protein Tyrosine Kinase	0.0281786	3661
C	9	3	2uM	Mubritinib (TAK 165)	0.534308	0.716337	1.34068	0.422966	HER2	Protein Tyrosine Kinase	0.182029	4412
C	9	4	10uM	3-Methyladenine	1.13987	0.852761	0.748122	-0.418654	PI3K	PI3K/Akt/mTOR	-0.287107	668
C	9	4	2uM	3-Methyladenine	1.09302	1.07645	0.984845	-0.0220316	PI3K	PI3K/Akt/mTOR	-0.0165649	3142
C	9	5	10uM	1-Hexadecanol	1.10101	0.87918	0.79852	-0.324599	Others	Others	-0.221831	1130
C	9	5	2uM	1-Hexadecanol	1.09251	0.833272	0.762714	-0.390785	Others	Others	-0.259237	781
C	9	6	10uM	Aloxistatin	0.779525	0.817247	1.04839	0.0681774	Cysteine Protease	Proteases	0.0377223	3626
C	9	6	2uM	Aloxistatin	0.909701	0.853194	0.937884	-0.0925184	Cysteine Protease	Proteases	-0.0565069	2703
C	10	1	10uM	AT13387	0.234589	0.26462	1.12802	0.173789	HSP	Others	0.0300313	4006
C	10	1	2uM	AT13387	0.211036	0.254226	1.20465	0.268619	HSP	Others	0.0431895	4235
C	10	2	10uM	Azathioprine	0.784372	1.12344	1.43229	0.51832	Purine Metabolism	Others	0.339073	4456
C	10	2	2uM	Azathioprine	0.81243	1.07256	1.32018	0.400737	Purine Metabolism	Others	0.260126	4397
C	10	3	10uM	Quercetin Dihydrate	1.17337	0.970996	0.827528	-0.27312	Others	Others	-0.202373	1433
C	10	3	2uM	Quercetin Dihydrate	1.10628	1.00564	0.909029	-0.137602	Others	Others	-0.10064	2404
C	10	4	10uM	MLN0905	0.251424	0.259206	1.03095	0.0439789	PLK	Cell Cycle	0.00778239	3523
C	10	4	2uM	MLN0905	0.230678	0.2107	0.913396	-0.130687	PLK	Cell Cycle	-0.0199776	2448
C	10	5	10uM	Demeclocycline HCl	0.995238	0.778485	0.78221	-0.354371	Others	Others	-0.216752	958
C	10	5	2uM	Demeclocycline HCl	1.30508	1.14185	0.874931	-0.192759	Others	Others	-0.163224	1999
C	10	6	10uM	IM-12	0.500892	0.356219	0.711169	-0.491735	GSK-3	PI3K/Akt/mTOR	-0.144673	395
C	10	6	2uM	IM-12	1.0119	0.710923	0.70256	-0.509306	GSK-3	PI3K/Akt/mTOR	-0.30098	355
C	11	1	10uM	Obatoclax Mesylate (GX15-070)	0.0773743	0.100478	1.29859	0.376948	Bcl-2	Neuronal Signaling	0.0231034	4371
C	11	1	2uM	Obatoclax Mesylate (GX15-070)	0.15866	0.159595	1.00589	0.00847752	Bcl-2	Neuronal Signaling	0.000935057	3324
C	11	2	10uM	Apixaban	1.07304	0.992001	0.924479	-0.113287	Factor Xa	Metabolism	-0.0810368	2561
C	11	2	2uM	Apixaban	1.05136	1.01777	0.968055	-0.0468396	Factor Xa	Metabolism	-0.0335859	2997
C	11	3	10uM	CAL-101 (Idelalisib, GS-1101)	0.97092	0.862939	0.888784	-0.170095	PI3K	PI3K/Akt/mTOR	-0.107982	2154
C	11	3	2uM	CAL-101 (Idelalisib, GS-1101)	1.1079	0.947175	0.85493	-0.226122	PI3K	PI3K/Akt/mTOR	-0.160723	1768
C	11	4	10uM	GW842166X	1.19301	0.768091	0.643826	-0.635257	Cannabinoid Receptor	GPCR & G Protein	-0.424919	154
C	11	4	2uM	GW842166X	1.32132	1.02535	0.776006	-0.36586	Cannabinoid Receptor	GPCR & G Protein	-0.295967	897
C	11	5	10uM	Penciclovir	1.19752	0.833272	0.695833	-0.523186	Purine Metabolism	Others	-0.364245	321
C	11	5	2uM	Penciclovir	1.11011	0.910146	0.819871	-0.286532	Purine Metabolism	Others	-0.199963	1364
C	11	6	10uM	CGP 57380	0.452682	0.592255	1.30832	0.38772	Others	Others	0.139573	4382
C	11	6	2uM	CGP 57380	1.06768	1.14034	1.06805	0.0949776	Others	Others	0.0726544	3739
C	12	1	10uM	JNJ-26854165 (Serdemetan)	0.0460845	0.0485065	1.05256	0.0738959	p53	Apoptosis	0.00242198	3650
C	12	1	2uM	JNJ-26854165 (Serdemetan)	0.385171	0.284326	0.738181	-0.437954	p53	Apoptosis	-0.100845	583
C	12	2	10uM	Meloxicam	1.10212	1.12366	1.01955	0.0279301	Others	Others	0.0215445	3441
C	12	2	2uM	Meloxicam	1.16019	1.10092	0.948917	-0.0756465	Others	Others	-0.0592662	2814
C	12	3	10uM	Silymarin	1.08613	0.873766	0.804475	-0.31388	NULL	Others	-0.212365	1194
C	12	3	2uM	Silymarin	1.08732	0.966015	0.888435	-0.170662	NULL	Others	-0.121307	2146
C	12	4	10uM	Ki16198	1.15075	0.804471	0.699083	-0.516464	LPA Receptor	GPCR & G Protein	-0.346281	336
C	12	4	2uM	Ki16198	1.23093	1.04462	0.848643	-0.236771	LPA Receptor	GPCR & G Protein	-0.186311	1685
C	12	5	10uM	MetoclopraMide HCl	1.15534	0.749035	0.648323	-0.625216	Dopamine Receptor	Neuronal Signaling	-0.406308	162
C	12	5	2uM	MetoclopraMide HCl	1.20015	0.752716	0.627184	-0.673039	Dopamine Receptor	Neuronal Signaling	-0.447436	124
C	12	6	10uM	GSK J1	0.737862	0.85406	1.15748	0.210987	Histone Demethylase	Epigenetics	0.116198	4107
C	12	6	2uM	GSK J1	1.07431	0.936781	0.871982	-0.19763	Histone Demethylase	Epigenetics	-0.137532	1967
C	13	1	10uM	AUY922 (NVP-AUY922)	0.232718	0.272632	1.17151	0.228373	HSP	Others	0.0399142	4155
C	13	1	2uM	AUY922 (NVP-AUY922)	0.235949	0.279345	1.18392	0.243573	HSP	Others	0.0433961	4182
C	13	2	10uM	Methimazole	1.03529	0.971429	0.93832	-0.0918488	Others	Others	-0.0638569	2708
C	13	2	2uM	Methimazole	1.07346	1.07732	1.00359	0.00517502	Others	Others	0.00385748	3304
C	13	3	10uM	Volasertib (BI 6727)	1.07049	0.894555	0.835652	-0.259025	PLK	Cell Cycle	-0.175932	1524
C	13	3	2uM	Volasertib (BI 6727)	1.12499	1.01127	0.898919	-0.153738	PLK	Cell Cycle	-0.113715	2269
C	13	4	10uM	Tofacitinib (CP-690550,Tasocitinib)	1.1965	0.861639	0.720136	-0.47366	JAK	JAK/STAT	-0.334857	454
C	13	4	2uM	Tofacitinib (CP-690550,Tasocitinib)	1.26715	1.15116	0.908463	-0.1385	JAK	JAK/STAT	-0.115991	2400
C	13	5	10uM	Chlorquinaldol	0.305246	0.260506	0.853429	-0.228657	Others	Others	-0.0447403	1751
C	13	5	2uM	Chlorquinaldol	0.733271	0.457996	0.624594	-0.67901	Others	Others	-0.275274	115
C	13	6	10uM	NH125	0.00629198	0.013859	2.20264	1.13924	Others	Others	0.00756701	4569
C	13	6	2uM	NH125	0.103733	0.133609	1.28802	0.365151	Others	Others	0.0298767	4360
C	14	1	10uM	XAV-939	0.746195	0.450417	0.603619	-0.72829	Wnt/beta-catenin	Stem Cells & Wnt	-0.295777	79
C	14	1	2uM	XAV-939	1.19318	1.0483	0.878579	-0.186756	Wnt/beta-catenin	Stem Cells & Wnt	-0.144877	2034
C	14	2	10uM	Nevirapine	1.06292	0.653755	0.615056	-0.701211	Others	Microbiology	-0.409165	101
C	14	2	2uM	Nevirapine	1.04022	1.00846	0.969469	-0.0447334	Others	Microbiology	-0.0317589	3008
C	14	3	10uM	Ursolic Acid	1.03784	0.742755	0.715677	-0.48262	Others	Others	-0.295081	420
C	14	3	2uM	Ursolic Acid	1.13239	0.89737	0.792459	-0.335592	Others	Others	-0.235016	1062
C	14	4	10uM	ML161	1.20823	0.938514	0.776767	-0.364446	Others	Others	-0.269716	905
C	14	4	2uM	ML161	1.19105	1.10872	0.930872	-0.103345	Others	Others	-0.0823352	2625
C	14	5	10uM	Mupirocin	0.417481	0.546347	1.30868	0.388107	DNA/RNA Synthesis	DNA Damage	0.128866	4383
C	14	5	2uM	Mupirocin	1.17881	1.13297	0.961115	-0.0572191	DNA/RNA Synthesis	DNA Damage	-0.0458381	2933
C	14	6	10uM	Splitomicin	0.792449	0.756614	0.95478	-0.0667604	Sirtuin	Cytoskeletal Signaling	-0.0358349	2874
C	14	6	2uM	Splitomicin	0.966924	0.822878	0.851026	-0.232725	Sirtuin	Cytoskeletal Signaling	-0.144046	1714
C	15	1	10uM	SU11274	0.188589	0.151583	0.803772	-0.315143	c-Met	Neuronal Signaling	-0.0370066	1187
C	15	1	2uM	SU11274	0.999234	1.02275	1.02353	0.0335591	c-Met	Neuronal Signaling	0.023516	3468
C	15	2	10uM	Darunavir Ethanolate	1.04498	0.940462	0.899983	-0.152031	HIV Protease	Proteases	-0.104516	2297
C	15	2	2uM	Darunavir Ethanolate	1.13315	1.05502	0.931046	-0.103076	HIV Protease	Proteases	-0.0781356	2627
C	15	3	10uM	3-Indolebutyric acid (IBA)	1.08077	0.802955	0.742944	-0.428674	Others	Others	-0.27782	615
C	15	3	2uM	3-Indolebutyric acid (IBA)	1.16538	0.928985	0.797155	-0.327068	Others	Others	-0.236391	1115
C	15	4	10uM	AZD4547	0.312388	0.29407	0.941362	-0.0871782	FGFR	Angiogenesis	-0.0183178	2727
C	15	4	2uM	AZD4547	1.13298	1.272	1.1227	0.16697	FGFR	Angiogenesis	0.139014	3989
C	15	5	10uM	Florfenicol	0.354732	0.557824	1.57253	0.653083	Others	Others	0.203093	4506
C	15	5	2uM	Florfenicol	1.15755	0.939163	0.811334	-0.301632	Others	Others	-0.218391	1263
C	15	6	10uM	CORM-3	0.739477	0.820712	1.10985	0.15037	Others	Others	0.0812346	3930
C	15	6	2uM	CORM-3	1.02177	0.754882	0.738801	-0.436742	Others	Others	-0.266884	587
C	16	1	10uM	Fulvestrant	1.01114	0.743405	0.735216	-0.44376	Estrogen/progestogen Receptor	Endocrinology & Hormones	-0.267733	566
C	16	1	2uM	Fulvestrant	1.17609	1.0574	0.899079	-0.15348	Estrogen/progestogen Receptor	Endocrinology & Hormones	-0.118692	2274
C	16	2	10uM	Rifapentine	0.621715	0.453449	0.729351	-0.455315	Others	Others	-0.168267	519
C	16	2	2uM	Rifapentine	1.00561	0.836953	0.832283	-0.264854	Others	Others	-0.168658	1490
C	16	3	10uM	Diosmetin	1.13562	0.941762	0.829295	-0.270042	Others	Others	-0.193855	1452
C	16	3	2uM	Diosmetin	1.27208	1.3467	1.05866	0.0822379	Others	Others	0.0746192	3692
C	16	4	10uM	Apoptosis Activator 2	0.107984	0.156563	1.44988	0.535929	Caspase	Apoptosis	0.0485793	4466
C	16	4	2uM	Apoptosis Activator 2	0.542896	0.431361	0.794556	-0.331779	Caspase	Apoptosis	-0.111535	1082
C	16	5	10uM	Tenovin-6	0.0651305	0.0825043	1.26675	0.341137	p53	Apoptosis	0.0173738	4332
C	16	5	2uM	Tenovin-6	0.658957	0.502605	0.762728	-0.39076	p53	Apoptosis	-0.156352	782
C	16	6	10uM	UM171	0.841765	0.90798	1.07866	0.109244	Others	Others	0.0662158	3791
C	16	6	2uM	UM171	0.383726	0.532705	1.38824	0.473262	Others	Others	0.148979	4440
C	17	1	10uM	OSI-906 (Linsitinib)	0.899158	0.72803	0.80968	-0.304576	IGF-1R	Others	-0.171128	1245
C	17	1	2uM	OSI-906 (Linsitinib)	0.954255	0.888275	0.930857	-0.103369	IGF-1R	Others	-0.0659803	2624
C	17	2	10uM	Allopurinol	0.911997	0.916859	1.00533	0.007671	Others	GPCR & G Protein	0.00486212	3321
C	17	2	2uM	Allopurinol	1.04583	0.98767	0.944389	-0.0825463	Others	GPCR & G Protein	-0.0581592	2760
C	17	3	10uM	Artemether	0.800017	0.591822	0.739762	-0.434866	Others	Others	-0.208194	592
C	17	3	2uM	Artemether	0.868293	0.730845	0.841703	-0.248616	Others	Others	-0.137448	1587
C	17	4	10uM	AT101	0.183913	0.136641	0.742966	-0.428632	Bcl-2	Apoptosis	-0.0472718	616
C	17	4	2uM	AT101	0.982399	0.446303	0.454299	-1.13829	Bcl-2	Apoptosis	-0.536096	20
C	17	5	10uM	Chlorocresol	0.993622	0.820496	0.825762	-0.276202	Others	Others	-0.173127	1417
C	17	5	2uM	Chlorocresol	1.11572	0.904299	0.810507	-0.303104	Others	Others	-0.211422	1255
C	17	6	10uM	BTB06584	0.76473	0.882428	1.15391	0.206527	ATPase	Transmembrane Transporters	0.117697	4094
C	17	6	2uM	BTB06584	0.964798	0.810101	0.839659	-0.252125	ATPase	Transmembrane Transporters	-0.154697	1558
C	18	1	10uM	Cladribine	0.246918	0.211783	0.857706	-0.221445	Purine Metabolism	DNA Damage	-0.0351349	1802
C	18	1	2uM	Cladribine	0.433381	0.379606	0.875918	-0.191132	Purine Metabolism	DNA Damage	-0.0537748	2012
C	18	2	10uM	Oxytetracycline (Terramycin)	0.951194	0.954105	1.00306	0.00440818	NULL	Others	0.00291083	3299
C	18	2	2uM	Oxytetracycline (Terramycin)	1.03614	0.957353	0.923965	-0.11409	NULL	Others	-0.0787827	2551
C	18	3	10uM	Polydatin	1.08282	0.861856	0.79594	-0.329269	Others	Others	-0.220959	1099
C	18	3	2uM	Polydatin	1.04336	1.06758	1.02321	0.0330967	Others	Others	0.0242123	3466
C	18	4	10uM	Pazopanib	0.481421	0.430711	0.894666	-0.160578	VEGFR	Protein Tyrosine Kinase	-0.0507099	2221
C	18	4	2uM	Pazopanib	0.956381	0.870085	0.909768	-0.136429	VEGFR	Protein Tyrosine Kinase	-0.0862959	2411
C	18	5	10uM	(R)-Nepicastat HCl	1.00451	0.847347	0.843546	-0.245461	Hydroxylase	Metabolism	-0.157158	1620
C	18	5	2uM	(R)-Nepicastat HCl	1.16555	0.807719	0.692996	-0.529081	Hydroxylase	Metabolism	-0.357827	308
C	18	6	10uM	GSK1324726A (I-BET726)	0.20755	0.237119	1.14246	0.192149	Epigenetic Reader Domain	Epigenetics	0.0295684	4050
C	18	6	2uM	GSK1324726A (I-BET726)	0.395289	0.280645	0.709973	-0.494165	Epigenetic Reader Domain	Epigenetics	-0.114645	385
C	19	1	10uM	MLN8054	0.623416	0.398229	0.638786	-0.646595	Aurora Kinase	Others	-0.225187	145
C	19	1	2uM	MLN8054	0.938185	0.650723	0.693598	-0.527829	Aurora Kinase	Others	-0.287462	315
C	19	2	10uM	Ursodiol	0.992347	0.943711	0.950989	-0.0725001	Others	Others	-0.0486363	2833
C	19	2	2uM	Ursodiol	1.08877	0.966015	0.887256	-0.172578	Others	Others	-0.122752	2128
C	19	3	10uM	Bilobalide	1.1096	0.97511	0.878795	-0.186401	Others	Others	-0.134489	2036
C	19	3	2uM	Bilobalide	1.09302	0.854277	0.781576	-0.355542	Others	Others	-0.238742	951
C	19	4	10uM	RG108	1.13698	0.798408	0.70222	-0.510006	Transferases	Epigenetics	-0.33857	353
C	19	4	2uM	RG108	1.15713	1.10114	0.951614	-0.0715514	Transferases	Epigenetics	-0.0559887	2844
C	19	5	10uM	Azaperone	1.12397	1.00759	0.896459	-0.15769	Others	Others	-0.116376	2242
C	19	5	2uM	Azaperone	1.12652	0.960385	0.852524	-0.230187	Others	Others	-0.166134	1736
C	19	6	10uM	EHT 1864	0.467902	0.682122	1.45783	0.543823	Rho	Cell Cycle	0.21422	4470
C	19	6	2uM	EHT 1864	0.89159	0.803821	0.901559	-0.149506	Rho	Cell Cycle	-0.0877689	2318
C	20	1	10uM	Fluorouracil (5-Fluoracil, 5-FU)	0.781481	0.780218	0.998384	-0.00233321	Pyrimidine Metabolism	DNA Damage	-0.00126283	3254
C	20	1	2uM	Fluorouracil (5-Fluoracil, 5-FU)	1.09718	0.895637	0.816305	-0.29282	Others	DNA Damage	-0.201548	1328
C	20	2	10uM	Simvastatin	0.258991	0.271766	1.04932	0.0694614	Others	Others	0.0127747	3634
C	20	2	2uM	Simvastatin	0.561602	0.54743	0.974766	-0.0368721	Others	Others	-0.0141714	3058
C	20	3	10uM	Isoliquiritigenin	0.881982	0.898885	1.01916	0.0273876	Others	Others	0.0169032	3435
C	20	3	2uM	Isoliquiritigenin	1.12448	0.961034	0.854649	-0.226596	Others	Others	-0.163444	1766
C	20	4	10uM	Bufexamac	0.899923	0.860124	0.955775	-0.0652575	HDAC	Neuronal Signaling	-0.0397993	2877
C	20	4	2uM	Bufexamac	1.11019	1.12215	1.01076	0.0154474	HDAC	Neuronal Signaling	0.0119511	3359
C	20	5	10uM	AP26113	0.152878	0.137724	0.900873	-0.150604	ALK	Protein Tyrosine Kinase	-0.0151543	2307
C	20	5	2uM	AP26113	0.60318	0.431145	0.714786	-0.484416	ALK	Protein Tyrosine Kinase	-0.172035	415
C	20	6	10uM	DTP3	0.799761	0.919457	1.14966	0.201213	JNK	MAPK	0.119696	4081
C	20	6	2uM	DTP3	0.978148	0.828508	0.847017	-0.239537	JNK	MAPK	-0.14964	1657
C	21	1	10uM	BI 2536	0.116487	0.0920324	0.790068	-0.339951	PLK	Others	-0.0244543	1039
C	21	1	2uM	BI 2536	0.481251	0.504554	1.04842	0.0682179	PLK	Others	0.0233026	3627
C	21	2	10uM	Tretinoin	1.01947	0.678441	0.665484	-0.587525	Others	Others	-0.34103	220
C	21	2	2uM	Tretinoin	1.03146	0.783683	0.75978	-0.396345	Others	Others	-0.247777	752
C	21	3	10uM	Diosmin	1.13621	1.16026	1.02116	0.0302125	Others	Others	0.0240452	3449
C	21	3	2uM	Diosmin	1.10713	0.939813	0.848871	-0.236383	Others	Others	-0.16732	1689
C	21	4	10uM	R428 (BGB324)	0.0259332	0.0231705	0.89347	-0.162508	Others	Protein Tyrosine Kinase	-0.00276265	2211
C	21	4	2uM	R428 (BGB324)	0.241986	0.342793	1.41658	0.502416	Others	Protein Tyrosine Kinase	0.100807	4452
C	21	5	10uM	Fluorometholone Acetate	1.00221	0.907331	0.90533	-0.143484	Others	Others	-0.0948793	2361
C	21	5	2uM	Fluorometholone Acetate	1.067	0.937864	0.878972	-0.18611	Others	Others	-0.129137	2039
C	21	6	10uM	CK-636	0.828756	0.910362	1.09847	0.135494	Microtubule Associated	Cytoskeletal Signaling	0.0816069	3890
C	21	6	2uM	CK-636	1.01734	0.862289	0.847588	-0.238565	Microtubule Associated	Cytoskeletal Signaling	-0.155056	1666
C	22	1	10uM	OSI-930	0.181447	0.215247	1.18628	0.246448	c-Kit, VEGFR	Protein Tyrosine Kinase	0.0338004	4190
C	22	1	2uM	OSI-930	0.90596	0.925954	1.02207	0.0314931	c-Kit, VEGFR	Protein Tyrosine Kinase	0.019994	3454
C	22	2	10uM	Aciclovir	0.984099	0.936565	0.951697	-0.0714255	Others	Others	-0.0475348	2845
C	22	2	2uM	Aciclovir	1.05586	1.14791	1.08718	0.120594	Others	Others	0.0920522	3829
C	22	3	10uM	Ipriflavone (Osteofix)	1.07321	0.9632	0.897496	-0.156022	Others	Others	-0.110008	2256
C	22	3	2uM	Ipriflavone (Osteofix)	0.975512	0.779568	0.799138	-0.323484	Others	Others	-0.195943	1141
C	22	4	10uM	Daunorubicin HCl	0.0241476	0.055436	2.29571	1.19894	Telomerase	DNA Damage	0.0312884	4575
C	22	4	2uM	Daunorubicin HCl	0.254485	0.39195	1.54017	0.623087	Telomerase	DNA Damage	0.137465	4494
C	22	5	10uM	CZC24832	1.02763	1.05978	1.03128	0.0444391	Product Categories	PI3K/Akt/mTOR	0.0321466	3527
C	22	5	2uM	CZC24832	1.04158	0.915776	0.87922	-0.185703	Product Categories	PI3K/Akt/mTOR	-0.125801	2042
C	22	6	10uM	SB225002	0.109174	0.172155	1.57688	0.657072	CXCR	GPCR & G Protein	0.0629803	4507
C	22	6	2uM	SB225002	0.266304	0.25834	0.970096	-0.0438002	CXCR	GPCR & G Protein	-0.00796348	3011
C	23	1	10uM	Empty	1.15883	0.882428	0.761482	-0.393118	Neg_Control	Neg_Control	-0.276401	766
C	23	1	2uM	Empty	1.05348	0.970129	0.92088	-0.118916	Neg_Control	Neg_Control	-0.0833519	2527
C	23	2	10uM	Empty	0.946348	0.961467	1.01598	0.022868	Neg_Control	Neg_Control	0.0151199	3407
C	23	2	2uM	Empty	0.977467	1.07645	1.10127	0.139166	Neg_Control	Neg_Control	0.0989865	3902
C	23	3	10uM	Empty	1.05986	0.760729	0.717765	-0.478417	Neg_Control	Neg_Control	-0.29913	434
C	23	3	2uM	Empty	1.12363	0.821145	0.730798	-0.452456	Neg_Control	Neg_Control	-0.302483	533
C	23	4	10uM	Empty	1.03546	0.901267	0.870407	-0.200238	Neg_Control	Neg_Control	-0.134188	1950
C	23	4	2uM	Empty	1.22039	1.15008	0.942388	-0.0856069	Neg_Control	Neg_Control	-0.070309	2735
C	23	5	10uM	Empty	1.06283	0.807286	0.75956	-0.396764	Neg_Control	Neg_Control	-0.255548	747
C	23	5	2uM	Empty	1.10484	0.882644	0.798891	-0.32393	Neg_Control	Neg_Control	-0.222193	1138
C	23	6	10uM	Empty	0.873735	0.844749	0.966825	-0.0486729	Neg_Control	Neg_Control	-0.0289859	2982
C	23	6	2uM	Empty	0.965649	0.833488	0.863138	-0.212336	Neg_Control	Neg_Control	-0.13216	1864
C	24	1	10uM	Empty	1.05799	1.0784	1.0193	0.0275733	Neg_Control	Neg_Control	0.0204151	3438
C	24	1	2uM	Empty	1.05595	1.18819	1.12524	0.17023	Neg_Control	Neg_Control	0.132245	3999
C	24	2	10uM	Empty	0.962418	1.06498	1.10656	0.146087	Neg_Control	Neg_Control	0.102559	3919
C	24	2	2uM	Empty	0.988606	1.07494	1.08733	0.120786	Neg_Control	Neg_Control	0.0863321	3830
C	24	3	10uM	Empty	1.00204	0.902134	0.900297	-0.151527	Neg_Control	Neg_Control	-0.0999064	2302
C	24	3	2uM	Empty	1.06105	1.04484	0.984722	-0.0222115	Neg_Control	Neg_Control	-0.0162106	3140
C	24	4	10uM	Empty	1.10339	0.900618	0.816227	-0.292958	Neg_Control	Neg_Control	-0.202774	1325
C	24	4	2uM	Empty	1.10518	1.25489	1.13546	0.183281	Neg_Control	Neg_Control	0.149711	4031
C	24	5	10uM	Empty	1.0216	0.886326	0.867589	-0.204916	Neg_Control	Neg_Control	-0.13527	1916
C	24	5	2uM	Empty	1.10373	1.04549	0.94723	-0.078214	Neg_Control	Neg_Control	-0.0582444	2796
C	24	6	10uM	Empty	0.799591	0.858608	1.07381	0.102736	Neg_Control	Neg_Control	0.0590164	3766
C	24	6	2uM	Empty	0.947793	0.944793	0.996835	-0.00457313	Neg_Control	Neg_Control	-0.00299961	3239
D	1	1	10uM	Fludarabine Phosphate	0.166737	0.217413	1.30392	0.38286	DNA/RNA Synthesis	DNA Damage	0.0506755	4377
D	1	1	2uM	Fludarabine Phosphate	0.306861	0.259856	0.846819	-0.239875	DNA/RNA Synthesis	DNA Damage	-0.0470054	1656
D	1	2	10uM	Oxfendazole	0.909871	0.846048	0.929855	-0.104922	Others	Others	-0.063823	2613
D	1	2	2uM	Oxfendazole	1.09268	1.06411	0.973855	-0.0382209	Others	Others	-0.0285679	3048
D	1	3	10uM	Levosimendan	0.710228	0.676492	0.952499	-0.07021	Others	Others	-0.0337363	2854
D	1	3	2uM	Levosimendan	1.02007	0.94566	0.927058	-0.109269	Others	Others	-0.0744061	2592
D	1	4	10uM	Otilonium Bromide	0.895587	0.627119	0.700233	-0.514093	AChR	Neuronal Signaling	-0.268467	342
D	1	4	2uM	Otilonium Bromide	1.11087	1.08988	0.981101	-0.0275266	AChR	Neuronal Signaling	-0.0209946	3116
D	1	5	10uM	XL388	0.388997	0.338246	0.869533	-0.201687	mTOR	PI3K/Akt/mTOR	-0.0507513	1937
D	1	5	2uM	XL388	0.781226	0.66285	0.848474	-0.237058	mTOR	PI3K/Akt/mTOR	-0.118376	1679
D	1	6	10uM	CH5183284 (Debio-1347)	0.819062	0.958219	1.1699	0.226382	FGFR	Angiogenesis	0.139157	4148
D	1	6	2uM	CH5183284 (Debio-1347)	0.92305	0.934616	1.01253	0.0179641	FGFR	Angiogenesis	0.0115655	3375
D	2	1	10uM	Isotretinoin	1.07329	0.710273	0.66177	-0.595597	Hydroxylase	Metabolism	-0.363019	207
D	2	1	2uM	Isotretinoin	1.08248	1.00824	0.931422	-0.102493	Hydroxylase	Metabolism	-0.0742338	2636
D	2	2	10uM	PF-573228	0.534478	0.578613	1.08258	0.114468	FAK	Angiogenesis	0.0441348	3810
D	2	2	2uM	PF-573228	0.989626	0.994599	1.00503	0.00723156	FAK	Angiogenesis	0.00497299	3316
D	2	3	10uM	Tetracycline HCl	0.820083	0.878747	1.07153	0.0996776	Others	Others	0.0586638	3752
D	2	3	2uM	Tetracycline HCl	1.11453	1.12734	1.0115	0.0164896	Others	Others	0.0128119	3365
D	2	4	10uM	Cyclamic acid	1.09693	0.843883	0.769313	-0.378357	Others	Others	-0.253047	833
D	2	4	2uM	Cyclamic acid	1.14965	1.04202	0.906385	-0.141803	Others	Others	-0.107624	2376
D	2	5	10uM	PF-543	0.878326	0.719585	0.819268	-0.287592	S1P Receptor	GPCR & G Protein	-0.158741	1357
D	2	5	2uM	PF-543	1.06964	0.945443	0.883892	-0.178058	S1P Receptor	GPCR & G Protein	-0.124193	2091
D	2	6	10uM	GSK621	0.917523	0.857092	0.934136	-0.0982951	AMPK	PI3K/Akt/mTOR	-0.0604315	2662
D	2	6	2uM	GSK621	1.01513	0.843883	0.831302	-0.266556	AMPK	PI3K/Akt/mTOR	-0.171252	1480
D	3	1	10uM	Amuvatinib (MP-470)	0.313664	0.554143	1.76668	0.82104	c-Met, c-Kit, PDGFR, Flt, c-RET	Protein Tyrosine Kinase	0.240479	4533
D	3	1	2uM	Amuvatinib (MP-470)	0.773913	0.884377	1.14273	0.192489	c-Met, c-Kit, PDGFR, Flt, c-RET	Protein Tyrosine Kinase	0.110464	4051
D	3	2	10uM	Chenodeoxycholic Acid	0.920074	0.963416	1.04711	0.0664092	NULL	Others	0.0433421	3614
D	3	2	2uM	Chenodeoxycholic Acid	1.13086	0.966015	0.854234	-0.227297	NULL	Others	-0.164841	1762
D	3	3	10uM	Bethanechol chloride	1.13808	0.816598	0.71752	-0.478908	AChR	Neuronal Signaling	-0.321485	432
D	3	3	2uM	Bethanechol chloride	1.03214	1.00781	0.976427	-0.0344165	AChR	Neuronal Signaling	-0.024331	3073
D	3	4	10uM	Epinephrine HCl	0.90528	0.779135	0.860657	-0.21649	Adrenergic Receptor	Neuronal Signaling	-0.126144	1832
D	3	4	2uM	Epinephrine HCl	1.03452	0.952372	0.920593	-0.119364	Adrenergic Receptor	Neuronal Signaling	-0.0821477	2526
D	3	5	10uM	Oprozomib (ONX 0912)	0.044469	0.0550029	1.23688	0.306708	Proteasome	Proteases	0.0105339	4283
D	3	5	2uM	Oprozomib (ONX 0912)	0.0656406	0.0658302	1.00289	0.00416046	Proteasome	Proteases	0.000189568	3297
D	3	6	10uM	YK-4-279	0.186379	0.174537	0.936463	-0.0947061	DNA/RNA Synthesis	Cell Cycle	-0.0118419	2690
D	3	6	2uM	YK-4-279	0.242751	0.264187	1.0883	0.12208	DNA/RNA Synthesis	Cell Cycle	0.0214357	3839
D	4	1	10uM	Ondansetron HCl	1.0812	1.06606	0.985997	-0.0203453	5-HT Receptor	Neuronal Signaling	-0.0151404	3152
D	4	1	2uM	Ondansetron HCl	1.11632	0.95064	0.851587	-0.231774	5-HT Receptor	Neuronal Signaling	-0.165676	1723
D	4	2	10uM	Urapidil HCl	1.02296	0.822228	0.803776	-0.315135	5-HT Receptor	Neuronal Signaling	-0.200729	1188
D	4	2	2uM	Urapidil HCl	1.10467	0.944793	0.855274	-0.225541	5-HT Receptor	Neuronal Signaling	-0.159874	1773
D	4	3	10uM	Dimethyl Fumarate	1.11861	0.761595	0.680839	-0.554614	Others	Others	-0.357017	261
D	4	3	2uM	Dimethyl Fumarate	1.07074	0.886326	0.827768	-0.272701	Others	Others	-0.184416	1438
D	4	4	10uM	Homatropine Methylbromide	1.021	0.760512	0.744869	-0.424941	AChR	Neuronal Signaling	-0.260489	635
D	4	4	2uM	Homatropine Methylbromide	1.06913	1.03942	0.972219	-0.0406474	AChR	Neuronal Signaling	-0.0297018	3033
D	4	5	10uM	RKI-1447	0.914037	0.687969	0.75267	-0.40991	ROCK	Cell Cycle	-0.226068	691
D	4	5	2uM	RKI-1447	1.08401	0.820496	0.756911	-0.401805	ROCK	Cell Cycle	-0.26351	726
D	4	6	10uM	DEL-22379	0.795085	0.808585	1.01698	0.0242913	ERK	MAPK	0.0135005	3417
D	4	6	2uM	DEL-22379	0.928747	0.761162	0.819558	-0.287083	ERK	MAPK	-0.167585	1358
D	5	1	10uM	Posaconazole	1.04566	0.868136	0.830229	-0.268419	Others	Others	-0.177523	1469
D	5	1	2uM	Posaconazole	1.13468	0.918591	0.809558	-0.304793	Others	Others	-0.216091	1243
D	5	2	10uM	Diethylstilbestrol	0.951534	0.688402	0.723465	-0.467004	Others	Others	-0.263132	477
D	5	2	2uM	Diethylstilbestrol	1.13562	0.884593	0.778954	-0.36039	Others	Others	-0.251024	927
D	5	3	10uM	Famciclovir	1.09166	0.715687	0.655596	-0.609121	Purine Metabolism	Others	-0.375971	186
D	5	3	2uM	Famciclovir	1.12006	0.976193	0.871556	-0.198335	Purine Metabolism	Others	-0.143864	1960
D	5	4	10uM	Caspofungin Acetate	1.00978	0.636864	0.630697	-0.66498	Others	Others	-0.372914	129
D	5	4	2uM	Caspofungin Acetate	1.1658	0.980307	0.840887	-0.250017	Others	Others	-0.185494	1575
D	5	5	10uM	LY2090314	0.670946	0.394765	0.58837	-0.765204	GSK-3	PI3K/Akt/mTOR	-0.276181	63
D	5	5	2uM	LY2090314	0.753252	0.458429	0.6086	-0.716433	GSK-3	PI3K/Akt/mTOR	-0.294822	85
D	5	6	10uM	LY2409881	0.719411	0.729762	1.01439	0.0206104	I__B/IKK	NF_KB	0.0103513	3388
D	5	6	2uM	LY2409881	1.05433	0.789313	0.748638	-0.417659	I__B/IKK	NF_KB	-0.265019	670
D	6	1	10uM	Tigecycline	1.07924	0.927253	0.859169	-0.218986	Others	Others	-0.151991	1816
D	6	1	2uM	Tigecycline	1.2771	0.988103	0.773707	-0.37014	Others	Others	-0.288999	878
D	6	2	10uM	Aspartame	0.985375	0.940679	0.954641	-0.0669701	Others	Others	-0.0446958	2871
D	6	2	2uM	Aspartame	1.15211	1.02318	0.888093	-0.171217	Others	Others	-0.128929	2142
D	6	3	10uM	Acemetacin	1.07482	0.937214	0.871971	-0.197648	Others	Neuronal Signaling	-0.137609	1966
D	6	3	2uM	Acemetacin	1.07448	0.906465	0.843629	-0.24532	Others	Neuronal Signaling	-0.168018	1621
D	6	4	10uM	Dibucaine HCl	0.943287	0.769391	0.815649	-0.29398	Sodium Channel	Transmembrane Transporters	-0.173896	1318
D	6	4	2uM	Dibucaine HCl	1.09412	1.07364	0.981277	-0.0272677	Sodium Channel	Transmembrane Transporters	-0.0204853	3119
D	6	5	10uM	Thiamet G	1.09234	0.837603	0.766798	-0.383082	Others	Others	-0.254736	814
D	6	5	2uM	Thiamet G	1.1607	0.810534	0.698315	-0.51805	Others	Others	-0.350166	333
D	6	6	10uM	P7C3	0.625031	0.559124	0.894553	-0.160762	Others	Metabolism	-0.0659079	2220
D	6	6	2uM	P7C3	1.0295	0.766359	0.744396	-0.425857	Others	Metabolism	-0.263145	631
D	7	1	10uM	Vemurafenib (PLX4032, RG7204)	0.973811	0.823311	0.845452	-0.242205	Raf	MAPK	-0.1505	1640
D	7	1	2uM	Vemurafenib (PLX4032, RG7204)	1.26146	1.0483	0.831026	-0.267035	Raf	MAPK	-0.213154	1477
D	7	2	10uM	Idoxuridine	0.885979	0.836303	0.943932	-0.0832452	Others	Others	-0.0496751	2756
D	7	2	2uM	Idoxuridine	1.0687	0.843449	0.789229	-0.341485	Others	Others	-0.225251	1029
D	7	3	10uM	Manidipine	0.561942	0.280211	0.498649	-1.0039	Calcium Channel	Transmembrane Transporters	-0.28173	28
D	7	3	2uM	Manidipine	1.12907	0.854277	0.75662	-0.402359	Calcium Channel	Transmembrane Transporters	-0.274793	725
D	7	4	10uM	2-Thiouracil	1.1312	0.961467	0.849957	-0.234539	Others	Others	-0.169728	1705
D	7	4	2uM	2-Thiouracil	1.16954	1.06043	0.906704	-0.141296	Others	Others	-0.109113	2381
D	7	5	10uM	RN486	0.182212	0.11412	0.626303	-0.675067	BTK	Angiogenesis	-0.0680922	120
D	7	5	2uM	RN486	0.970325	0.836303	0.86188	-0.214442	BTK	Angiogenesis	-0.134022	1852
D	7	6	10uM	CCG-1423	0.687101	0.807719	1.17555	0.233332	Rho	Cell Cycle	0.120618	4161
D	7	6	2uM	CCG-1423	1.00178	0.763111	0.761751	-0.392609	Rho	Cell Cycle	-0.238674	768
D	8	1	10uM	Droxinostat	1.00629	0.72305	0.718529	-0.476882	HDAC	Cytoskeletal Signaling	-0.283242	444
D	8	1	2uM	Droxinostat	1.1346	1.0823	0.953908	-0.0680784	HDAC	Cytoskeletal Signaling	-0.0522962	2866
D	8	2	10uM	Doxifluridine	1.06113	0.893255	0.841793	-0.248462	Others	Others	-0.167878	1589
D	8	2	2uM	Doxifluridine	1.13137	1.10764	0.979026	-0.0305808	Others	Others	-0.0237292	3098
D	8	3	10uM	Clorsulon	1.17515	0.713521	0.607172	-0.719822	Others	Others	-0.461633	82
D	8	3	2uM	Clorsulon	1.1516	0.802739	0.697063	-0.52064	Others	Others	-0.348863	326
D	8	4	10uM	Estradiol Cypionate	0.804948	0.417069	0.518132	-0.94861	Estrogen/progestogen Receptor	Endocrinology & Hormones	-0.387879	33
D	8	4	2uM	Estradiol Cypionate	1.14463	1.08966	0.951979	-0.070999	Estrogen/progestogen Receptor	Endocrinology & Hormones	-0.0549667	2848
D	8	5	10uM	GSK2801	1.10076	0.736475	0.669063	-0.579786	Epigenetic Reader Domain	Epigenetics	-0.364281	230
D	8	5	2uM	GSK2801	1.1221	0.857525	0.764216	-0.387948	Epigenetic Reader Domain	Epigenetics	-0.264573	799
D	8	6	10uM	GSK2636771	0.848652	0.830024	0.97805	-0.0320204	PI3K	PI3K/Akt/mTOR	-0.0186282	3085
D	8	6	2uM	GSK2636771	0.989031	0.753583	0.76194	-0.39225	PI3K	PI3K/Akt/mTOR	-0.235448	772
D	9	1	10uM	Artemisinin	0.857325	0.72175	0.841864	-0.248342	Others	Others	-0.135574	1592
D	9	1	2uM	Artemisinin	0.942436	0.797975	0.846715	-0.240052	Others	Others	-0.144462	1654
D	9	2	10uM	Dipyridamole	0.977892	0.779352	0.796971	-0.327401	Others	Others	-0.198541	1113
D	9	2	2uM	Dipyridamole	1.26707	0.839768	0.662765	-0.593431	Others	Others	-0.4273	210
D	9	3	10uM	Novobiocin Sodium	1.19352	0.894555	0.749509	-0.415982	Others	Others	-0.298966	675
D	9	3	2uM	Novobiocin Sodium	1.16657	0.881562	0.755689	-0.404135	Others	Others	-0.285005	713
D	9	4	10uM	Ornidazole	1.36629	1.24666	0.912438	-0.132201	Others	Others	-0.119635	2440
D	9	4	2uM	Ornidazole	1.23731	1.41708	1.14529	0.195717	Others	Others	0.179773	4062
D	9	5	10uM	SANT-1	1.23722	0.745787	0.602791	-0.730271	Smoothened	Stem Cells & Wnt	-0.491437	78
D	9	5	2uM	SANT-1	1.14999	0.865537	0.75265	-0.409949	Smoothened	Stem Cells & Wnt	-0.284449	690
D	9	6	10uM	LFM-A13	0.699175	0.720667	1.03074	0.0436806	BTK	Angiogenesis	0.0214927	3519
D	9	6	2uM	LFM-A13	0.915993	0.782383	0.854137	-0.227461	BTK	Angiogenesis	-0.13361	1761
D	10	1	10uM	Topiramate	1.23076	0.982472	0.798264	-0.325063	Carbonic Anhydrase	Metabolism	-0.248289	1126
D	10	1	2uM	Topiramate	1.27914	1.0221	0.799052	-0.323639	Carbonic Anhydrase	Metabolism	-0.257042	1139
D	10	2	10uM	Cyclophosphamide Monohydrate	0.956126	0.844965	0.883739	-0.178308	Others	Others	-0.11116	2085
D	10	2	2uM	Cyclophosphamide Monohydrate	1.16657	1.02405	0.877832	-0.187983	Others	Others	-0.142517	2029
D	10	3	10uM	Omecamtiv mecarbil (CK-1827452)	1.15211	0.966448	0.838849	-0.253517	ATPase	Transmembrane Transporters	-0.185664	1551
D	10	3	2uM	Omecamtiv mecarbil (CK-1827452)	1.17575	0.990701	0.842612	-0.247059	ATPase	Transmembrane Transporters	-0.185048	1605
D	10	4	10uM	Retapamulin	0.465776	0.485931	1.04327	0.0611134	Others	Others	0.0201544	3599
D	10	4	2uM	Retapamulin	0.77842	0.73496	0.944169	-0.0828833	Others	Others	-0.0434601	2757
D	10	5	10uM	Ro3280	0.135278	0.144004	1.0645	0.0901824	PLK	Cell Cycle	0.00872604	3721
D	10	5	2uM	Ro3280	0.354561	0.356219	1.00468	0.00673018	PLK	Cell Cycle	0.0016579	3314
D	10	6	10uM	U73122	0.781056	0.941978	1.20603	0.270269	Phospholipase (e.g. PLA)	Metabolism	0.160923	4239
D	10	6	2uM	U73122	0.971941	0.84908	0.873592	-0.194968	Phospholipase (e.g. PLA)	Metabolism	-0.122861	1986
D	11	1	10uM	Cetirizine DiHCl	1.29691	0.89044	0.686584	-0.542491	Histamine Receptor	Neuronal Signaling	-0.406473	278
D	11	1	2uM	Cetirizine DiHCl	1.20415	1.09919	0.912837	-0.131571	Histamine Receptor	Neuronal Signaling	-0.104957	2442
D	11	2	10uM	Amlodipine	0.842785	0.515814	0.612035	-0.708313	Calcium Channel	Transmembrane Transporters	-0.326971	93
D	11	2	2uM	Amlodipine	1.07916	0.946309	0.876895	-0.189524	Calcium Channel	Transmembrane Transporters	-0.13285	2023
D	11	3	10uM	Racecadotril	1.13332	0.804038	0.709453	-0.495221	Opioid Receptor	Neuronal Signaling	-0.329283	384
D	11	3	2uM	Racecadotril	1.15951	0.977492	0.843022	-0.246358	Opioid Receptor	Neuronal Signaling	-0.182018	1613
D	11	4	10uM	Methenamine	1.0869	0.752067	0.69194	-0.531282	Others	Others	-0.33483	301
D	11	4	2uM	Methenamine	1.27846	1.05415	0.824545	-0.27833	Others	Others	-0.224312	1407
D	11	5	10uM	GDC-0032	1.16402	0.859907	0.738742	-0.436858	PI3K	PI3K/Akt/mTOR	-0.304109	586
D	11	5	2uM	GDC-0032	1.2771	0.855793	0.670105	-0.57754	PI3K	PI3K/Akt/mTOR	-0.421309	237
D	11	6	10uM	6-Thio-dG	0.246578	0.453232	1.83809	0.878209	DNA/RNA Synthesis	DNA Damage	0.206655	4543
D	11	6	2uM	6-Thio-dG	0.571975	0.81205	1.41973	0.505617	DNA/RNA Synthesis	DNA Damage	0.240075	4453
D	12	1	10uM	Ispinesib (SB-715992)	0.105178	0.106974	1.01708	0.0244274	Kinesin	Cytoskeletal Signaling	0.00179602	3418
D	12	1	2uM	Ispinesib (SB-715992)	0.436952	0.324604	0.742881	-0.428797	Kinesin	Cytoskeletal Signaling	-0.112349	612
D	12	2	10uM	Moxonidine	1.10458	0.92617	0.83848	-0.254151	Others	Others	-0.178412	1548
D	12	2	2uM	Moxonidine	1.08494	0.917292	0.845476	-0.242164	Others	Others	-0.167649	1642
D	12	3	10uM	NPS-2143	0.0353711	0.585109	16.542	4.04806	CaSR	GPCR & G Protein	0.549738	4608
D	12	3	2uM	NPS-2143	1.09761	0.854493	0.778504	-0.361224	CaSR	GPCR & G Protein	-0.243117	923
D	12	4	10uM	Escitalopram Oxalate	1.04821	0.755748	0.72099	-0.47195	5-HT Receptor	Neuronal Signaling	-0.292461	462
D	12	4	2uM	Escitalopram Oxalate	1.16147	0.96818	0.833585	-0.262598	5-HT Receptor	Neuronal Signaling	-0.193285	1504
D	12	5	10uM	Beta-Lapachone	0.0230422	0.0218712	0.949179	-0.0752476	Topoisomerase	DNA Damage	-0.00117103	2816
D	12	5	2uM	Beta-Lapachone	0.0912337	0.128196	1.40514	0.490709	Topoisomerase	DNA Damage	0.036962	4447
D	12	6	10uM	Empagliflozin (BI 10773)	0.818637	0.788447	0.963121	-0.0542114	SGLT	GPCR & G Protein	-0.0301907	2954
D	12	6	2uM	Empagliflozin (BI 10773)	1.06045	0.799707	0.754118	-0.407138	SGLT	GPCR & G Protein	-0.260746	701
D	13	1	10uM	Mercaptopurine (6-MP)	0.664569	0.865754	1.30273	0.381538	Purine Metabolism	DNA Damage	0.201185	4376
D	13	1	2uM	Mercaptopurine (6-MP)	0.546297	0.933316	1.70844	0.772681	Purine Metabolism	DNA Damage	0.38702	4528
D	13	2	10uM	Sulfisoxazole	1.03052	0.846914	0.821829	-0.28309	Others	Others	-0.18361	1382
D	13	2	2uM	Sulfisoxazole	1.0971	1.07321	0.97822	-0.0317685	Others	Others	-0.0238943	3086
D	13	3	10uM	Vardenafil HCl Trihydrate	1.05314	0.773721	0.73468	-0.444813	PDE	Metabolism	-0.27942	562
D	13	3	2uM	Vardenafil HCl Trihydrate	1.09574	0.994816	0.907894	-0.139404	PDE	Metabolism	-0.100924	2393
D	13	4	10uM	Butenafine HCl	1.10373	0.756614	0.685505	-0.54476	Others	Others	-0.347118	273
D	13	4	2uM	Butenafine HCl	1.19497	1.06563	0.891763	-0.165267	Others	Others	-0.129339	2189
D	13	5	10uM	AMG-517	1.12967	0.86727	0.767723	-0.381343	TRPV	Others	-0.262396	819
D	13	5	2uM	AMG-517	1.18519	0.954105	0.805024	-0.312896	TRPV	Others	-0.231083	1198
D	13	6	10uM	Smoothened Agonist (SAG) HCl	0.128305	0.167607	1.30631	0.385503	Hedgehog/Smoothened	Stem Cells & Wnt	0.0393018	4380
D	13	6	2uM	Smoothened Agonist (SAG) HCl	0.916928	0.826559	0.901443	-0.149691	Hedgehog/Smoothened	Stem Cells & Wnt	-0.0903694	2315
D	14	1	10uM	SP600125	1.16801	0.842367	0.721197	-0.471535	JNK	MAPK	-0.325645	465
D	14	1	2uM	SP600125	1.20534	1.29343	1.07309	0.101767	JNK	MAPK	0.0880947	3764
D	14	2	10uM	Clevidipine Butyrate	0.981974	0.881778	0.897965	-0.155268	Calcium Channel	Transmembrane Transporters	-0.100195	2262
D	14	2	2uM	Clevidipine Butyrate	1.0227	0.856226	0.83722	-0.256322	Calcium Channel	Transmembrane Transporters	-0.166476	1538
D	14	3	10uM	GSK2126458 (GSK458)	0.0352011	0.0664798	1.88857	0.917298	PI3K, mTOR	PI3K/Akt/mTOR	0.0312788	4549
D	14	3	2uM	GSK2126458 (GSK458)	0.184423	0.446086	2.41882	1.2743	PI3K, mTOR	PI3K/Akt/mTOR	0.261663	4579
D	14	4	10uM	Zinc Pyrithione	0.012754	0.0251194	1.96953	0.977852	Proton Pump	Transmembrane Transporters	0.0123654	4555
D	14	4	2uM	Zinc Pyrithione	0.0207465	0.0424432	2.0458	1.03266	Proton Pump	Transmembrane Transporters	0.0216966	4559
D	14	5	10uM	4_8C	1.14761	0.974893	0.849502	-0.235311	Others	Others	-0.172712	1699
D	14	5	2uM	4_8C	1.2169	0.904732	0.743471	-0.427651	Others	Others	-0.31217	622
D	14	6	10uM	Apremilast (CC-10004)	0.863191	0.88546	1.0258	0.036746	PDE	Metabolism	0.0222682	3486
D	14	6	2uM	Apremilast (CC-10004)	0.999744	0.778269	0.778468	-0.36129	PDE	Metabolism	-0.221475	922
D	15	1	10uM	Etomidate	1.30533	0.909496	0.696756	-0.521275	GABA Receptor	Neuronal Signaling	-0.395834	325
D	15	1	2uM	Etomidate	1.15959	1.05653	0.911121	-0.134285	GABA Receptor	Neuronal Signaling	-0.103063	2425
D	15	2	10uM	Isoniazid	1.06402	0.874632	0.822004	-0.282783	Angiogenesis	Others	-0.189392	1383
D	15	2	2uM	Isoniazid	1.13638	0.893472	0.786242	-0.346954	Angiogenesis	Others	-0.24291	1003
D	15	3	10uM	Alizarin	1.06088	0.799924	0.75402	-0.407325	Others	Metabolism	-0.260955	699
D	15	3	2uM	Alizarin	1.10118	0.833921	0.757297	-0.401068	Others	Metabolism	-0.26726	730
D	15	4	10uM	Anagrelide HCl	0.966839	0.578829	0.598682	-0.740137	PDE	Metabolism	-0.38801	73
D	15	4	2uM	Anagrelide HCl	1.1783	1.05588	0.896106	-0.158259	PDE	Metabolism	-0.122419	2237
D	15	5	10uM	PYR-41	1.02279	0.87225	0.852817	-0.229691	E1 Activating	Ubiquitin	-0.150536	1741
D	15	5	2uM	PYR-41	1.26418	0.944144	0.746844	-0.421121	E1 Activating	Ubiquitin	-0.320034	655
D	15	6	10uM	GNE-317	0.117252	0.149634	1.27617	0.351825	PI3K	PI3K/Akt/mTOR	0.0323819	4347
D	15	6	2uM	GNE-317	0.182722	0.13794	0.754917	-0.40561	PI3K	PI3K/Akt/mTOR	-0.0447822	709
D	16	1	10uM	Safinamide Mesylate	1.25193	0.98637	0.787878	-0.343957	MAO	Metabolism	-0.265563	1020
D	16	1	2uM	Safinamide Mesylate	1.11266	1.03531	0.930482	-0.10395	MAO	Metabolism	-0.0773499	2619
D	16	2	10uM	Almotriptan Malate	1.02066	0.946959	0.92779	-0.10813	5-HT Receptor	Neuronal Signaling	-0.073702	2598
D	16	2	2uM	Almotriptan Malate	1.17992	1.02167	0.865882	-0.207758	5-HT Receptor	Neuronal Signaling	-0.158248	1898
D	16	3	10uM	PF-3845	0.527081	0.556525	1.05586	0.0784228	FAAH	Metabolism	0.0294444	3669
D	16	3	2uM	PF-3845	1.09676	0.943494	0.860256	-0.217162	FAAH	Metabolism	-0.153266	1827
D	16	4	10uM	Lomerizine HCl	1.12652	0.696198	0.618008	-0.694303	Others	Others	-0.430321	104
D	16	4	2uM	Lomerizine HCl	1.11921	1.02232	0.91343	-0.130634	Others	Others	-0.0968898	2449
D	16	5	10uM	CO-1686 (AVL-301)	0.234929	0.24015	1.02223	0.0317138	EGFR	Protein Tyrosine Kinase	0.00522146	3455
D	16	5	2uM	CO-1686 (AVL-301)	0.856389	0.527941	0.616473	-0.69789	EGFR	Protein Tyrosine Kinase	-0.328448	102
D	16	6	10uM	GW2580	0.624776	0.67476	1.08	0.111034	CSF-1R	Protein Tyrosine Kinase	0.0499832	3799
D	16	6	2uM	GW2580	0.983079	0.783033	0.796511	-0.328234	CSF-1R	Protein Tyrosine Kinase	-0.200046	1109
D	17	1	10uM	Genistein	1.00127	0.621489	0.620698	-0.688037	Topoisomerase	Protein Tyrosine Kinase	-0.379786	111
D	17	1	2uM	Genistein	1.08128	0.966015	0.893395	-0.162629	Topoisomerase	Protein Tyrosine Kinase	-0.11527	2209
D	17	2	10uM	Tolfenamic Acid	1.0284	1.00911	0.981242	-0.0273189	Others	Neuronal Signaling	-0.0192906	3118
D	17	2	2uM	Tolfenamic Acid	1.03469	0.956703	0.924628	-0.113055	Others	Neuronal Signaling	-0.0779869	2564
D	17	3	10uM	Econazole nitrate	0.918204	0.488529	0.532049	-0.910369	Others	Others	-0.429674	38
D	17	3	2uM	Econazole nitrate	1.01564	0.900401	0.886532	-0.173755	Others	Others	-0.115243	2119
D	17	4	10uM	Adrenalone HCl	0.933338	0.703344	0.753578	-0.40817	Adrenergic Receptor	Neuronal Signaling	-0.229995	694
D	17	4	2uM	Adrenalone HCl	1.01097	0.846048	0.836869	-0.256926	Adrenergic Receptor	Neuronal Signaling	-0.16492	1533
D	17	5	10uM	CFTRinh-172	0.960972	0.72738	0.756921	-0.401784	CFTR	Transmembrane Transporters	-0.233592	727
D	17	5	2uM	CFTRinh-172	1.12941	0.838469	0.742395	-0.42974	CFTR	Transmembrane Transporters	-0.290941	608
D	17	6	10uM	Licochalcone A	0.649859	0.640545	0.985668	-0.020827	Estrogen/progestogen Receptor	Endocrinology & Hormones	-0.00931409	3149
D	17	6	2uM	Licochalcone A	0.990306	0.895204	0.903967	-0.145658	Estrogen/progestogen Receptor	Endocrinology & Hormones	-0.0951022	2340
D	18	1	10uM	Iloperidone	1.05365	0.758347	0.719732	-0.474468	Others	Others	-0.295305	452
D	18	1	2uM	Iloperidone	1.13162	1.03531	0.914891	-0.128328	Others	Others	-0.0963109	2464
D	18	2	10uM	Flunixin Meglumin	1.09004	0.843666	0.773975	-0.369641	COX	Neuronal Signaling	-0.246377	883
D	18	2	2uM	Flunixin Meglumin	1.06147	1.01582	0.956991	-0.0634229	COX	Neuronal Signaling	-0.045653	2888
D	18	3	10uM	Flavopiridol HCl	0.338661	0.741239	2.18873	1.1301	CDK	Cell Cycle	0.402578	4567
D	18	3	2uM	Flavopiridol HCl	0.334155	0.707458	2.11716	1.08213	CDK	Cell Cycle	0.373303	4566
D	18	4	10uM	Difluprednate	1.04617	0.679307	0.649328	-0.62298	Others	Others	-0.366862	167
D	18	4	2uM	Difluprednate	1.09132	1.19599	1.09591	0.132131	Others	Others	0.104669	3875
D	18	5	10uM	ML324	0.54077	0.514298	0.951048	-0.0724093	Histone Demethylase	Epigenetics	-0.0264715	2835
D	18	5	2uM	ML324	0.89159	0.742322	0.832582	-0.264335	Histone Demethylase	Epigenetics	-0.149268	1491
D	18	6	10uM	Lomeguatrib	0.345804	0.190128	0.549815	-0.862982	DNA Methyltransferase	Epigenetics	-0.155676	40
D	18	6	2uM	Lomeguatrib	0.820253	0.545048	0.664488	-0.589685	DNA Methyltransferase	Epigenetics	-0.275205	214
D	19	1	10uM	Lidocaine	1.16929	1.03683	0.886716	-0.173456	Histamine Receptor	Neuronal Signaling	-0.132462	2120
D	19	1	2uM	Lidocaine	1.17158	1.04051	0.88812	-0.171173	Histamine Receptor	Neuronal Signaling	-0.131076	2143
D	19	2	10uM	Cyclocytidine HCl	0.387467	0.499357	1.28877	0.365998	Pyrimidine Metabolism	Others	0.11189	4361
D	19	2	2uM	Cyclocytidine HCl	0.582433	0.735176	1.26225	0.335998	Pyrimidine Metabolism	Others	0.152743	4326
D	19	3	10uM	Tolterodine tartrate	1.05816	0.688185	0.650362	-0.620685	AChR	Neuronal Signaling	-0.369972	169
D	19	3	2uM	Tolterodine tartrate	1.0227	0.879829	0.860299	-0.21709	AChR	Neuronal Signaling	-0.142872	1828
D	19	4	10uM	Trifluoperazine 2HCl	0.706657	0.454965	0.643827	-0.635256	Others	Ubiquitin	-0.251692	155
D	19	4	2uM	Trifluoperazine 2HCl	1.14659	0.951723	0.83005	-0.26873	Others	Ubiquitin	-0.194863	1466
D	19	5	10uM	NSC 319726	0.167078	0.224775	1.34534	0.427967	p53	Apoptosis	0.057698	4419
D	19	5	2uM	NSC 319726	0.136723	0.170639	1.24806	0.31969	p53	Apoptosis	0.0339158	4304
D	19	6	10uM	TP-0903	0.179661	0.234304	1.30414	0.383098	TAM Receptor	Protein Tyrosine Kinase	0.0546421	4378
D	19	6	2uM	TP-0903	0.229317	0.220228	0.960365	-0.0583459	TAM Receptor	Protein Tyrosine Kinase	-0.00908907	2922
D	20	1	10uM	Fludarabine	0.152878	0.195542	1.27907	0.355095	STAT, DNA/RNA Synthesis	JAK/STAT	0.0426636	4350
D	20	1	2uM	Fludarabine	0.289856	0.239934	0.827769	-0.272701	STAT, DNA/RNA Synthesis	JAK/STAT	-0.0499224	1439
D	20	2	10uM	Dextrose	0.997619	0.941112	0.943359	-0.0841219	Others	Others	-0.0565066	2748
D	20	2	2uM	Dextrose	1.05076	0.922489	0.877925	-0.18783	Others	Others	-0.128271	2030
D	20	3	10uM	WAY-600	0.128305	0.145086	1.13079	0.17733	mTOR	PI3K/Akt/mTOR	0.016781	4016
D	20	3	2uM	WAY-600	0.496726	0.817247	1.64527	0.718322	mTOR	PI3K/Akt/mTOR	0.320521	4519
D	20	4	10uM	Diminazene Aceturate	1.06743	0.817247	0.765625	-0.385291	Others	Others	-0.250178	803
D	20	4	2uM	Diminazene Aceturate	1.09378	1.01106	0.924366	-0.113464	Others	Others	-0.0827272	2557
D	20	5	10uM	GSK2606414	0.477255	0.492211	1.03134	0.0445156	PERK	Apoptosis	0.0149557	3530
D	20	5	2uM	GSK2606414	1.03733	0.883078	0.851302	-0.232257	PERK	Apoptosis	-0.154249	1719
D	20	6	10uM	PluriSIn #1 (NSC 14613)	0.658532	0.80079	1.21602	0.28217	Dehydrogenase	Metabolism	0.142258	4255
D	20	6	2uM	PluriSIn #1 (NSC 14613)	0.931043	0.723266	0.776834	-0.364321	Dehydrogenase	Metabolism	-0.207777	906
D	21	1	10uM	BMS-707035	1.14327	0.900185	0.787378	-0.344872	Integrase	Microbiology	-0.243085	1019
D	21	1	2uM	BMS-707035	1.20083	0.97511	0.812028	-0.300398	Integrase	Microbiology	-0.225723	1271
D	21	2	10uM	Fluticasone propionate	0.852733	0.695548	0.815669	-0.293944	Others	Others	-0.157185	1319
D	21	2	2uM	Fluticasone propionate	1.08299	1.0208	0.942581	-0.0853119	Others	Others	-0.0621842	2736
D	21	3	10uM	Clomifene citrate	0.47853	0.177785	0.371523	-1.42848	Estrogen/progestogen Receptor	Endocrinology & Hormones	-0.300746	11
D	21	3	2uM	Clomifene citrate	1.0812	0.750767	0.694384	-0.526195	Estrogen/progestogen Receptor	Endocrinology & Hormones	-0.330432	318
D	21	4	10uM	Lithocholic acid	1.05918	0.878747	0.82965	-0.269426	Others	Others	-0.180431	1455
D	21	4	2uM	Lithocholic acid	1.1414	1.08035	0.946515	-0.0793021	Others	Others	-0.0610472	2784
D	21	5	10uM	UNC1999	0.113341	0.122349	1.07948	0.110336	Histone Methyltransferase	Epigenetics	0.00900827	3796
D	21	5	2uM	UNC1999	1.02772	0.750118	0.729887	-0.454255	Histone Methyltransferase	Epigenetics	-0.2776	525
D	21	6	10uM	Oleuropein	0.774423	0.8428	1.08829	0.122067	Others	Others	0.0683764	3838
D	21	6	2uM	Oleuropein	0.978148	0.773288	0.790564	-0.339046	Others	Others	-0.204859	1042
D	22	1	10uM	Alprostadil	1.07397	0.888275	0.827092	-0.273879	Others	Others	-0.185698	1429
D	22	1	2uM	Alprostadil	0.991242	0.953022	0.961443	-0.056727	Others	Others	-0.0382195	2935
D	22	2	10uM	AZD8330	0.201258	0.203987	1.01356	0.0194292	MEK	MAPK	0.00272874	3381
D	22	2	2uM	AZD8330	0.222005	0.245131	1.10417	0.142961	MEK	MAPK	0.0231261	3910
D	22	3	10uM	A-769662	0.984865	0.927253	0.941503	-0.0869623	AMPK	PI3K/Akt/mTOR	-0.0576115	2729
D	22	3	2uM	A-769662	1.09336	0.834571	0.763309	-0.38966	AMPK	PI3K/Akt/mTOR	-0.258788	792
D	22	4	10uM	Desvenlafaxine	1.1198	0.86662	0.773905	-0.369772	5-HT Receptor	Neuronal Signaling	-0.253182	881
D	22	4	2uM	Desvenlafaxine	1.19777	1.0195	0.851166	-0.232488	5-HT Receptor	Neuronal Signaling	-0.17827	1717
D	22	5	10uM	TMP269	0.909106	0.561939	0.618122	-0.694035	HDAC	Epigenetics	-0.347167	105
D	22	5	2uM	TMP269	1.0477	0.763977	0.729195	-0.455624	HDAC	Epigenetics	-0.283723	517
D	22	6	10uM	Empty	0.814981	0.939596	1.15291	0.205274	Neg_Control	Neg_Control	0.124615	4087
D	22	6	2uM	Empty	0.864212	0.921839	1.06668	0.0931307	Neg_Control	Neg_Control	0.0576277	3735
D	23	1	10uM	Empty	1.17328	1.0509	0.895692	-0.158925	Neg_Control	Neg_Control	-0.122383	2235
D	23	1	2uM	Empty	1.01411	0.839552	0.827867	-0.272529	Neg_Control	Neg_Control	-0.174562	1440
D	23	2	10uM	Empty	0.991752	0.923788	0.931471	-0.102417	Neg_Control	Neg_Control	-0.0679635	2637
D	23	2	2uM	Empty	0.978233	0.95757	0.978877	-0.0308001	Neg_Control	Neg_Control	-0.0206629	3095
D	23	3	10uM	Empty	1.01641	0.864021	0.850072	-0.234343	Neg_Control	Neg_Control	-0.152388	1707
D	23	3	2uM	Empty	1.10535	1.02037	0.92312	-0.11541	Neg_Control	Neg_Control	-0.0849793	2544
D	23	4	10uM	Empty	1.03341	0.861639	0.833779	-0.262263	Neg_Control	Neg_Control	-0.171775	1507
D	23	4	2uM	Empty	1.16087	1.05133	0.905644	-0.142985	Neg_Control	Neg_Control	-0.109536	2364
D	23	5	10uM	Empty	1.04812	0.88979	0.848936	-0.236273	Neg_Control	Neg_Control	-0.158334	1690
D	23	5	2uM	Empty	1.01003	0.858608	0.850079	-0.234331	Neg_Control	Neg_Control	-0.151425	1708
D	23	6	10uM	Empty	0.809199	0.77567	0.958565	-0.0610516	Neg_Control	Neg_Control	-0.033529	2906
D	23	6	2uM	Empty	1.04277	0.846265	0.811556	-0.301237	Neg_Control	Neg_Control	-0.196503	1266
D	24	1	10uM	Empty	1.13902	1.04094	0.913893	-0.129904	Neg_Control	Neg_Control	-0.098078	2454
D	24	1	2uM	Empty	1.00918	1.13925	1.12889	0.174901	Neg_Control	Neg_Control	0.13007	4011
D	24	2	10uM	Empty	0.919649	0.969913	1.05466	0.0767715	Neg_Control	Neg_Control	0.0502637	3665
D	24	2	2uM	Empty	0.990221	1.0862	1.09692	0.133465	Neg_Control	Neg_Control	0.0959771	3881
D	24	3	10uM	Empty	1.07814	1.04224	0.966702	-0.0488564	Neg_Control	Neg_Control	-0.0358996	2980
D	24	3	2uM	Empty	1.10416	0.987886	0.894697	-0.160529	Neg_Control	Neg_Control	-0.116271	2222
D	24	4	10uM	Empty	1.07006	0.952156	0.889814	-0.168424	Neg_Control	Neg_Control	-0.117905	2165
D	24	4	2uM	Empty	1.09761	1.22262	1.1139	0.155614	Neg_Control	Neg_Control	0.125013	3947
D	24	5	10uM	Empty	1.00059	0.840634	0.840135	-0.251307	Neg_Control	Neg_Control	-0.15996	1566
D	24	5	2uM	Empty	1.04302	0.944144	0.905199	-0.143692	Neg_Control	Neg_Control	-0.0988792	2359
D	24	6	10uM	Empty	0.801207	0.941545	1.17516	0.232855	Neg_Control	Neg_Control	0.140338	4160
D	24	6	2uM	Empty	1.05323	0.871601	0.827553	-0.273076	Neg_Control	Neg_Control	-0.181626	1434
E	1	1	10uM	Linifanib (ABT-869)	0.323612	0.339329	1.04857	0.0684196	PDGFR, VEGFR	Protein Tyrosine Kinase	0.015717	3629
E	1	1	2uM	Linifanib (ABT-869)	1.08877	1.24926	1.14741	0.198376	PDGFR, VEGFR	Protein Tyrosine Kinase	0.160491	4072
E	1	2	10uM	MK-1775	0.0790749	0.202255	2.55776	1.35488	Wee1	Cell Cycle	0.12318	4582
E	1	2	2uM	MK-1775	0.121333	0.128412	1.05834	0.0818087	Wee1	Cell Cycle	0.00707906	3689
E	1	3	10uM	Almorexant HCl	1.01394	0.647475	0.638571	-0.647082	OX Receptor	GPCR & G Protein	-0.366469	144
E	1	3	2uM	Almorexant HCl	1.12278	1.09053	0.971278	-0.0420441	OX Receptor	GPCR & G Protein	-0.0322487	3024
E	1	4	10uM	TAK-901	0.0865572	0.0963633	1.11329	0.15483	Aurora Kinase	Cell Cycle	0.00980608	3941
E	1	4	2uM	TAK-901	0.275402	0.299051	1.08587	0.118855	Aurora Kinase	Cell Cycle	0.0236494	3823
E	1	5	10uM	Sodium Phenylbutyrate	1.06283	0.839119	0.78951	-0.34097	HDAC	DNA Damage	-0.223716	1033
E	1	5	2uM	Sodium Phenylbutyrate	1.12813	0.967747	0.85783	-0.221237	HDAC	DNA Damage	-0.160387	1805
E	1	6	10uM	ERK5-IN-1	0.0743134	0.0647475	0.871276	-0.198798	ERK	MAPK	-0.00956589	1958
E	1	6	2uM	ERK5-IN-1	0.535668	0.545914	1.01913	0.0273343	ERK	MAPK	0.0102459	3434
E	2	1	10uM	XL147	0.944647	0.946309	1.00176	0.00253635	PI3K	Others	0.00166221	3287
E	2	1	2uM	XL147	1.08817	1.05631	0.970724	-0.0428667	PI3K	Others	-0.0318572	3016
E	2	2	10uM	_6-__-_Aminocaproic acid	1.15092	0.98139	0.852699	-0.229892	Others	Others	-0.169532	1739
E	2	2	2uM	_6-__-_Aminocaproic acid	1.09497	1.07191	0.978933	-0.0307181	Others	Others	-0.0230679	3096
E	2	3	10uM	Gynostemma Extract	1.09072	1.04765	0.960513	-0.0581236	Others	Others	-0.0430698	2924
E	2	3	2uM	Gynostemma Extract	1.13944	1.00889	0.885425	-0.175558	Others	Others	-0.130552	2108
E	2	4	10uM	MRS 2578	1.09387	0.893255	0.816602	-0.292295	P2 Receptor	Neuronal Signaling	-0.200614	1333
E	2	4	2uM	MRS 2578	1.14284	1.02621	0.897948	-0.155296	P2 Receptor	Neuronal Signaling	-0.116629	2261
E	2	5	10uM	Doxylamine Succinate	1.092	0.871384	0.797972	-0.32559	Others	Others	-0.220614	1123
E	2	5	2uM	Doxylamine Succinate	1.15058	0.892822	0.775975	-0.365919	Others	Others	-0.25776	896
E	2	6	10uM	Trelagliptin	0.870759	0.859257	0.986792	-0.0191827	DPP-4	Proteases	-0.0115013	3162
E	2	6	2uM	Trelagliptin	1.0988	0.881995	0.802689	-0.317087	DPP-4	Proteases	-0.216806	1171
E	3	1	10uM	BMS-536924	0.472494	0.349506	0.739706	-0.434976	IGF-1R	Protein Tyrosine Kinase	-0.122987	591
E	3	1	2uM	BMS-536924	0.845421	0.488313	0.577597	-0.791864	IGF-1R	Protein Tyrosine Kinase	-0.357108	57
E	3	2	10uM	Org 27569	0.991242	0.923139	0.931295	-0.102689	Cannabinoid Receptor	GPCR & G Protein	-0.0681029	2633
E	3	2	2uM	Org 27569	1.00587	0.748819	0.744451	-0.42575	Cannabinoid Receptor	GPCR & G Protein	-0.257048	632
E	3	3	10uM	Telotristat Etiprate (LX 1606 Hippurate)	0.120483	0.0467741	0.388222	-1.36505	Hydroxylase	Metabolism	-0.0737088	14
E	3	3	2uM	Telotristat Etiprate (LX 1606 Hippurate)	1.10016	0.776753	0.706036	-0.502186	Hydroxylase	Metabolism	-0.323408	368
E	3	4	10uM	SB415286	1.13205	0.762461	0.673525	-0.570197	GSK-3	PI3K/Akt/mTOR	-0.369585	244
E	3	4	2uM	SB415286	1.22328	1.0914	0.892188	-0.16458	GSK-3	PI3K/Akt/mTOR	-0.131884	2194
E	3	5	10uM	Dinitolmide	1.17958	1.07364	0.91019	-0.13576	Others	Others	-0.105937	2414
E	3	5	2uM	Dinitolmide	1.14191	1.0587	0.927129	-0.109158	Others	Others	-0.0832121	2593
E	3	6	10uM	ARQ 621	0.0114786	0.0262022	2.28269	1.19074	Kinesin	Cytoskeletal Signaling	0.0147235	4574
E	3	6	2uM	ARQ 621	0.250149	0.249029	0.995523	-0.0064734	Kinesin	Cytoskeletal Signaling	-0.00111991	3226
E	4	1	10uM	INO-1001	1.1726	0.930934	0.793904	-0.332964	PARP	Others	-0.241669	1076
E	4	1	2uM	INO-1001	1.06521	1.13882	1.0691	0.0963943	PARP	Others	0.0736043	3746
E	4	2	10uM	Mesalamine	1.05731	0.955404	0.90362	-0.146212	Others	Others	-0.101903	2336
E	4	2	2uM	Mesalamine	1.01998	0.862939	0.846034	-0.241212	Others	Others	-0.157042	1649
E	4	3	10uM	Kinetin	0.431086	0.3612	0.837885	-0.255176	Others	Others	-0.0698856	1544
E	4	3	2uM	Kinetin	1.01411	1.00846	0.994423	-0.00806844	Others	Others	-0.00565572	3218
E	4	4	10uM	ML130 (Nodinitib-1)	1.16155	0.840201	0.723345	-0.467245	NOD1	NF_KB	-0.321349	476
E	4	4	2uM	ML130 (Nodinitib-1)	1.1323	1.07191	0.946662	-0.0790787	NOD1	NF_KB	-0.0603947	2788
E	4	5	10uM	Flopropione	1.08324	0.772206	0.712866	-0.488297	Others	Others	-0.311035	403
E	4	5	2uM	Flopropione	1.08154	0.893905	0.826511	-0.274894	Others	Others	-0.187635	1426
E	4	6	10uM	GS-9973	0.339682	0.0803388	0.236512	-2.08001	Syk	Angiogenesis	-0.259343	1
E	4	6	2uM	GS-9973	0.976532	0.86597	0.886781	-0.17335	Syk	Angiogenesis	-0.110562	2121
E	5	1	10uM	Gefitinib (ZD1839)	0.554544	0.492427	0.887985	-0.171392	EGFR	Protein Tyrosine Kinase	-0.0621171	2141
E	5	1	2uM	Gefitinib (ZD1839)	1.10696	1.00326	0.906318	-0.14191	EGFR	Protein Tyrosine Kinase	-0.103702	2375
E	5	2	10uM	Febuxostat	1.10033	0.92119	0.837193	-0.256367	Others	Others	-0.179141	1536
E	5	2	2uM	Febuxostat	1.21792	0.938514	0.770585	-0.375973	Others	Others	-0.279409	847
E	5	3	10uM	AZD8931 (Sapitinib)	1.07423	0.920324	0.85673	-0.223087	EGFR, HER2	Protein Tyrosine Kinase	-0.153904	1789
E	5	3	2uM	AZD8931 (Sapitinib)	1.19811	1.09096	0.910568	-0.135161	EGFR, HER2	Protein Tyrosine Kinase	-0.107149	2419
E	5	4	10uM	CCT137690	0.0745684	0.062582	0.839256	-0.252817	Aurora Kinase	Cell Cycle	-0.0119864	1554
E	5	4	2uM	CCT137690	0.787092	0.257041	0.32657	-1.61453	Aurora Kinase	Cell Cycle	-0.530051	8
E	5	5	10uM	Ethamsylate	1.01709	0.798841	0.785418	-0.348467	Others	Others	-0.218249	993
E	5	5	2uM	Ethamsylate	1.19752	0.82959	0.692759	-0.529574	Others	Others	-0.367926	306
E	5	6	10uM	AdipoRon	0.596122	0.574932	0.964452	-0.0522184	Others	Others	-0.0211909	2962
E	5	6	2uM	AdipoRon	0.948643	0.773721	0.815608	-0.294051	Others	Others	-0.174922	1316
E	6	1	10uM	17-DMAG (Alvespimycin) HCl	0.172689	0.306847	1.77687	0.82934	HSP	Others	0.134157	4534
E	6	1	2uM	17-DMAG (Alvespimycin) HCl	0.238925	0.435475	1.82264	0.866033	HSP	Others	0.19655	4541
E	6	2	10uM	Desonide	1.1641	0.986803	0.847696	-0.238382	Others	Others	-0.177298	1667
E	6	2	2uM	Desonide	1.19241	1.02123	0.856442	-0.223572	Others	Others	-0.171181	1782
E	6	3	10uM	Myricitrin	1.07253	0.801223	0.747042	-0.420739	Others	Others	-0.271304	657
E	6	3	2uM	Myricitrin	1.29479	0.929852	0.71815	-0.477642	Others	Others	-0.364935	437
E	6	4	10uM	GW5074	0.925771	0.890873	0.962304	-0.0554353	Raf	MAPK	-0.0348978	2942
E	6	4	2uM	GW5074	1.07406	0.93938	0.874608	-0.193291	Raf	MAPK	-0.134678	1996
E	6	5	10uM	Luliconazole	1.06972	0.767875	0.717827	-0.478292	Others	Others	-0.301847	435
E	6	5	2uM	Luliconazole	1.05705	0.852978	0.80694	-0.309467	Others	Others	-0.204075	1215
E	6	6	10uM	BAPTA-AM	0.0638551	0.041577	0.651115	-0.619017	Others	Others	-0.0222781	171
E	6	6	2uM	BAPTA-AM	0.569424	0.3913	0.687186	-0.541228	Others	Others	-0.178124	280
E	7	1	10uM	PD0325901	0.231953	0.210917	0.909307	-0.13716	MEK	DNA Damage	-0.0210364	2409
E	7	1	2uM	PD0325901	0.348695	0.353404	1.01351	0.0193553	MEK	DNA Damage	0.00470963	3380
E	7	2	10uM	BMS-777607	0.920669	0.689701	0.74913	-0.416712	c-Met	Protein Tyrosine Kinase	-0.230968	672
E	7	2	2uM	BMS-777607	1.08545	0.895421	0.824929	-0.277657	c-Met	Protein Tyrosine Kinase	-0.190031	1409
E	7	3	10uM	NVP-BHG712	0.207125	0.164142	0.79248	-0.335554	VEGFR, Src, Raf, Bcr-Abl	Protein Tyrosine Kinase	-0.0429827	1063
E	7	3	2uM	NVP-BHG712	0.928067	0.711573	0.766726	-0.383218	VEGFR, Src, Raf, Bcr-Abl	Protein Tyrosine Kinase	-0.216494	813
E	7	4	10uM	Varlitinib	0.344868	0.357735	1.03731	0.052846	EGFR	Protein Tyrosine Kinase	0.0128668	3566
E	7	4	2uM	Varlitinib	1.16181	1.34454	1.15728	0.210743	EGFR	Protein Tyrosine Kinase	0.182733	4105
E	7	5	10uM	Benzydamine HCl	0.996343	0.720234	0.722878	-0.468176	Others	Others	-0.276109	472
E	7	5	2uM	Benzydamine HCl	1.16095	0.913394	0.786761	-0.346003	Others	Others	-0.247561	1009
E	7	6	10uM	AEBSF HCl	0.777825	0.940896	1.20965	0.27459	Serine Protease	Proteases	0.163071	4245
E	7	6	2uM	AEBSF HCl	1.10373	0.958219	0.868163	-0.203962	Serine Protease	Proteases	-0.145513	1925
E	8	1	10uM	Roscovitine (Seliciclib,CYC202)	1.00867	0.767875	0.761273	-0.393514	CDK	Others	-0.240797	764
E	8	1	2uM	Roscovitine (Seliciclib,CYC202)	1.15033	1.06498	0.925804	-0.111222	CDK	Others	-0.0853498	2580
E	8	2	10uM	Deferasirox	0.432616	0.44522	1.02913	0.0414316	Others	Others	0.0126041	3510
E	8	2	2uM	Deferasirox	0.963608	0.890657	0.924294	-0.113577	Others	Others	-0.0729513	2556
E	8	3	10uM	Oxymatrine	1.10382	0.811617	0.735282	-0.44363	Others	Others	-0.2922	568
E	8	3	2uM	Oxymatrine	1.14965	0.927253	0.806555	-0.310155	Others	Others	-0.222393	1209
E	8	4	10uM	PF-562271	0.261967	0.23452	0.895226	-0.159675	FAK	Angiogenesis	-0.0274473	2229
E	8	4	2uM	PF-562271	0.977977	0.754665	0.771659	-0.373964	FAK	Angiogenesis	-0.223312	855
E	8	5	10uM	Flufenamic acid	1.16393	0.845182	0.726144	-0.461672	Others	Others	-0.318749	497
E	8	5	2uM	Flufenamic acid	1.17907	0.946742	0.80296	-0.3166	Others	Others	-0.232323	1172
E	8	6	10uM	GDC-0623	0.113851	0.142055	1.24773	0.319302	MEK	MAPK	0.0282039	4301
E	8	6	2uM	GDC-0623	0.201938	0.23452	1.16134	0.215796	MEK	MAPK	0.0325816	4120
E	9	1	10uM	Vorinostat (SAHA, MK0683)	0.179661	0.131877	0.73403	-0.446089	HDAC	Endocrinology & Hormones	-0.0477845	556
E	9	1	2uM	Vorinostat (SAHA, MK0683)	0.615168	0.506503	0.823356	-0.280411	HDAC	Endocrinology & Hormones	-0.108666	1397
E	9	2	10uM	BIRB 796 (Doramapimod)	0.992347	0.868785	0.875486	-0.191845	p38 MAPK	MAPK	-0.123562	2008
E	9	2	2uM	BIRB 796 (Doramapimod)	1.12176	0.868136	0.773907	-0.369768	p38 MAPK	MAPK	-0.253622	882
E	9	3	10uM	Irinotecan HCl Trihydrate	0.375648	0.22261	0.592603	-0.754863	Topoisomerase	DNA Damage	-0.153038	69
E	9	3	2uM	Irinotecan HCl Trihydrate	0.913272	0.690134	0.755672	-0.404167	Topoisomerase	DNA Damage	-0.223138	712
E	9	4	10uM	Dinaciclib (SCH727965)	0.310348	0.298401	0.961507	-0.0566306	CDK	Cell Cycle	-0.0119462	2937
E	9	4	2uM	Dinaciclib (SCH727965)	0.294533	0.305331	1.03666	0.0519462	CDK	Cell Cycle	0.0107983	3558
E	9	5	10uM	Sulfaguanidine	1.16453	1.2001	1.03055	0.043414	Purine Metabolism	Others	0.0355758	3516
E	9	5	2uM	Sulfaguanidine	1.11878	0.760296	0.679575	-0.557296	Purine Metabolism	Others	-0.358486	257
E	9	6	10uM	Calpeptin	0.716435	0.835654	1.16641	0.222069	Cysteine Protease	Proteases	0.119219	4136
E	9	6	2uM	Calpeptin	1.00587	0.82461	0.819801	-0.286655	Cysteine Protease	Proteases	-0.181256	1361
E	10	1	10uM	Lenvatinib (E7080)	1.05867	0.814649	0.769504	-0.378	VEGFR	Protein Tyrosine Kinase	-0.244019	837
E	10	1	2uM	Lenvatinib (E7080)	1.03784	0.9331	0.899082	-0.153476	VEGFR	Protein Tyrosine Kinase	-0.104736	2275
E	10	2	10uM	Indomethacin	1.17703	0.913394	0.776019	-0.365836	Others	Others	-0.263631	898
E	10	2	2uM	Indomethacin	1.18281	1.01864	0.861202	-0.215576	Others	Others	-0.164171	1841
E	10	3	10uM	Rutaecarpine	1.01386	1.10915	1.09399	0.129601	Others	Others	0.0952936	3866
E	10	3	2uM	Rutaecarpine	1.29683	1.30902	1.00941	0.0135058	Others	Others	0.0121973	3348
E	10	4	10uM	GNF-2	1.03665	0.775021	0.747623	-0.419616	Bcr-Abl	Angiogenesis	-0.261625	664
E	10	4	2uM	GNF-2	1.35618	1.23085	0.90759	-0.139888	Bcr-Abl	Angiogenesis	-0.125325	2389
E	10	5	10uM	Meclofenoxate (Centrophenoxine) HCl	1.25253	0.852761	0.680831	-0.55463	Others	Others	-0.399768	260
E	10	5	2uM	Meclofenoxate (Centrophenoxine) HCl	1.22626	0.924871	0.754224	-0.406935	Others	Others	-0.301384	702
E	10	6	10uM	LMK-235	0.0800952	0.0688619	0.85975	-0.21801	HDAC	DNA Damage	-0.0112333	1823
E	10	6	2uM	LMK-235	0.312388	0.213299	0.6828	-0.550466	HDAC	DNA Damage	-0.0990897	265
E	11	1	10uM	Olaparib (AZD2281, Ku-0059436)	1.01649	0.727164	0.715364	-0.48325	PARP	Protein Tyrosine Kinase	-0.289331	419
E	11	1	2uM	Olaparib (AZD2281, Ku-0059436)	1.06079	0.967098	0.911674	-0.13341	PARP	Protein Tyrosine Kinase	-0.0936958	2433
E	11	2	10uM	Semagacestat (LY450139)	1.15058	0.948691	0.824532	-0.278353	Gamma-secretase	Proteases	-0.201891	1406
E	11	2	2uM	Semagacestat (LY450139)	1.25091	1.04419	0.834741	-0.2606	Gamma-secretase	Proteases	-0.206725	1513
E	11	3	10uM	PIK-294	1.00391	0.748385	0.74547	-0.423777	PI3K	PI3K/Akt/mTOR	-0.255525	645
E	11	3	2uM	PIK-294	1.11274	1.00066	0.899274	-0.153167	PI3K	PI3K/Akt/mTOR	-0.112082	2280
E	11	4	10uM	M344	0.119633	0.087918	0.7349	-0.444381	HDAC	Cytoskeletal Signaling	-0.0317146	564
E	11	4	2uM	M344	0.405322	0.325686	0.803524	-0.315587	HDAC	Cytoskeletal Signaling	-0.0796362	1184
E	11	5	10uM	Tiratricol	0.98563	0.699013	0.709204	-0.495727	Others	Others	-0.286617	383
E	11	5	2uM	Tiratricol	1.24148	0.913611	0.735907	-0.442404	Others	Others	-0.327865	573
E	11	6	10uM	KN-62	0.520789	0.535304	1.02787	0.0396589	Others	Others	0.0145148	3501
E	11	6	2uM	KN-62	0.868208	0.668913	0.770452	-0.376222	Others	Others	-0.199295	844
E	12	1	10uM	WZ4002	0.491625	0.344526	0.700791	-0.512945	EGFR	Protein Tyrosine Kinase	-0.147099	344
E	12	1	2uM	WZ4002	0.962673	0.754232	0.783477	-0.352036	EGFR	Protein Tyrosine Kinase	-0.20844	970
E	12	2	10uM	Mesna	1.34402	0.784765	0.583895	-0.776219	Others	Others	-0.559252	59
E	12	2	2uM	Mesna	1.15254	1.01236	0.878371	-0.187097	Others	Others	-0.140181	2031
E	12	3	10uM	Sinomenine	1.2016	0.823744	0.68554	-0.544687	Others	Others	-0.377854	274
E	12	3	2uM	Sinomenine	1.2646	0.946742	0.748648	-0.41764	Others	Others	-0.31786	671
E	12	4	10uM	Pirfenidone	1.0931	0.865537	0.791816	-0.336762	TGF-beta/Smad	TGF-beta/Smad	-0.227566	1055
E	12	4	2uM	Pirfenidone	1.16529	1.0587	0.908526	-0.138401	TGF-beta/Smad	TGF-beta/Smad	-0.106594	2401
E	12	5	10uM	Digoxin	0.0309497	0.0320489	1.03552	0.0503487	Sodium Channel	Transmembrane Transporters	0.00109918	3549
E	12	5	2uM	Digoxin	0.0452342	0.0545698	1.20638	0.270687	Sodium Channel	Transmembrane Transporters	0.00933555	4241
E	12	6	10uM	Anacardic Acid	0.808859	0.70984	0.877582	-0.188395	Histone Acetyltransferase	Epigenetics	-0.0990191	2028
E	12	6	2uM	Anacardic Acid	1.05493	0.729113	0.69115	-0.532929	Histone Acetyltransferase	Epigenetics	-0.325814	299
E	13	1	10uM	PHA-665752	0.0166652	0.0474237	2.84567	1.50877	c-Met	Others	0.0307585	4592
E	13	1	2uM	PHA-665752	0.279228	0.317024	1.13536	0.183151	c-Met	Others	0.0377966	4030
E	13	2	10uM	Metolazone	1.12762	0.826126	0.732625	-0.448853	Others	Others	-0.301499	550
E	13	2	2uM	Metolazone	1.23646	1.05567	0.853781	-0.228062	Others	Others	-0.180793	1754
E	13	3	10uM	Tubacin	0.316469	0.362499	1.14545	0.195911	HDAC	Cytoskeletal Signaling	0.0460297	4063
E	13	3	2uM	Tubacin	1.16249	0.862289	0.741763	-0.430969	HDAC	Cytoskeletal Signaling	-0.300196	604
E	13	4	10uM	Istradefylline	1.21095	1.05978	0.875163	-0.192376	Others	Others	-0.151171	2004
E	13	4	2uM	Istradefylline	1.33143	1.62453	1.22014	0.287045	Others	Others	0.2931	4264
E	13	5	10uM	Azaguanine-8	0.753592	0.696631	0.924414	-0.113389	Purine Metabolism	Others	-0.0569611	2558
E	13	5	2uM	Azaguanine-8	1.30601	1.00673	0.77084	-0.375496	Purine Metabolism	Others	-0.299285	850
E	13	6	10uM	Sal003	0.256526	0.238851	0.9311	-0.102992	Others	Others	-0.0176746	2629
E	13	6	2uM	Sal003	1.02389	0.926603	0.904982	-0.144039	Others	Others	-0.0972885	2356
E	14	1	10uM	ENMD-2076	0.28722	0.291905	1.01631	0.0233412	Flt, Aurora Kinase, VEGFR	Angiogenesis	0.00468469	3412
E	14	1	2uM	ENMD-2076	0.471983	0.442838	0.938249	-0.0919569	Flt, Aurora Kinase, VEGFR	Angiogenesis	-0.0291453	2706
E	14	2	10uM	Esomeprazole Magnesium	1.16988	0.985288	0.842211	-0.247747	5-alpha Reductase	Transmembrane Transporters	-0.184595	1598
E	14	2	2uM	Esomeprazole Magnesium	1.21265	1.16264	0.958758	-0.060761	5-alpha Reductase	Transmembrane Transporters	-0.0500119	2908
E	14	3	10uM	Vanillylacetone	1.12295	0.924005	0.822839	-0.281319	Others	Others	-0.198943	1392
E	14	3	2uM	Vanillylacetone	1.30184	0.906681	0.696459	-0.52189	Others	Others	-0.395163	323
E	14	4	10uM	HC-030031	1.06547	0.83089	0.779834	-0.358761	Others	Others	-0.23458	934
E	14	4	2uM	HC-030031	1.17031	1.06671	0.911477	-0.133721	Others	Others	-0.103599	2430
E	14	5	10uM	Dicoumarol	1.13468	0.829374	0.730931	-0.452193	Others	Others	-0.305308	534
E	14	5	2uM	Dicoumarol	1.12397	0.873549	0.777201	-0.36364	Others	Others	-0.250419	910
E	14	6	10uM	Abscisic Acid (Dormin_	0.812941	0.877231	1.07908	0.109807	Others	Others	0.0642902	3792
E	14	6	2uM	Abscisic Acid (Dormin_	0.988351	0.823744	0.833453	-0.262827	Others	Others	-0.164607	1503
E	15	1	10uM	Vismodegib (GDC-0449)	1.1692	0.873333	0.746948	-0.420921	Hedgehog, P-gp	Neuronal Signaling	-0.29587	656
E	15	1	2uM	Vismodegib (GDC-0449)	1.10858	1.0862	0.979812	-0.0294233	Hedgehog, P-gp	Neuronal Signaling	-0.0223801	3103
E	15	2	10uM	Prednisone	1.17498	0.94999	0.808513	-0.306657	Others	Others	-0.224994	1232
E	15	2	2uM	Prednisone	1.16436	1.1111	0.954262	-0.067542	Others	Others	-0.0532548	2868
E	15	3	10uM	4-Methylumbelliferone (4-MU)	1.10433	0.901267	0.816124	-0.29314	Others	Others	-0.20306	1324
E	15	3	2uM	4-Methylumbelliferone (4-MU)	1.19973	0.943278	0.786243	-0.346952	Others	Others	-0.25645	1004
E	15	4	10uM	Galeterone	1.00366	0.620406	0.618147	-0.693979	Androgen Receptor, P450	Endocrinology & Hormones	-0.383249	107
E	15	4	2uM	Galeterone	1.20279	1.05718	0.878942	-0.18616	Androgen Receptor, P450	Endocrinology & Hormones	-0.145607	2038
E	15	5	10uM	Verapamil HCl	0.951874	0.799707	0.840139	-0.251299	Others	Others	-0.152167	1567
E	15	5	2uM	Verapamil HCl	1.15194	0.77632	0.673923	-0.569345	Others	Others	-0.375622	245
E	15	6	10uM	CRT0044876	0.801632	0.956703	1.19344	0.255132	DNA/RNA Synthesis	DNA Damage	0.155071	4208
E	15	6	2uM	CRT0044876	1.09344	0.858608	0.785233	-0.348808	DNA/RNA Synthesis	DNA Damage	-0.234836	991
E	16	1	10uM	Raltitrexed	0.391208	0.297102	0.759448	-0.396977	DNA/RNA Synthesis	DNA Damage	-0.0941059	746
E	16	1	2uM	Raltitrexed	0.362299	0.345825	0.95453	-0.0671378	DNA/RNA Synthesis	DNA Damage	-0.0164738	2870
E	16	2	10uM	Suprofen	1.07763	0.963849	0.894417	-0.160981	Others	Others	-0.113779	2219
E	16	2	2uM	Suprofen	1.12125	0.97576	0.870245	-0.200507	Others	Others	-0.145488	1945
E	16	3	10uM	D-Mannitol	1.14344	0.840851	0.73537	-0.443458	Others	Others	-0.302589	569
E	16	3	2uM	D-Mannitol	1.2919	0.912744	0.706515	-0.501207	Others	Others	-0.379152	371
E	16	4	10uM	TAK-715	1.07797	0.650939	0.603857	-0.72772	p38 MAPK	MAPK	-0.427029	80
E	16	4	2uM	TAK-715	1.1709	1.21526	1.03788	0.0536436	p38 MAPK	MAPK	0.0443571	3569
E	16	5	10uM	JNK-IN-8	0.264943	0.219795	0.829592	-0.269526	Free Base	MAPK	-0.0451484	1454
E	16	5	2uM	JNK-IN-8	1.03061	0.77069	0.7478	-0.419275	Free Base	MAPK	-0.259919	665
E	16	6	10uM	UNC0631	0.00884278	0.0227374	2.5713	1.3625	Histone Methyltransferase	Epigenetics	0.0138946	4583
E	16	6	2uM	UNC0631	0.722557	0.657003	0.909274	-0.137212	Histone Methyltransferase	Epigenetics	-0.0655544	2408
E	17	1	10uM	KU-55933 (ATM Kinase Inhibitor)	1.02678	0.854926	0.832626	-0.264259	ATM	Others	-0.171856	1495
E	17	1	2uM	KU-55933 (ATM Kinase Inhibitor)	1.06504	1.21829	1.14389	0.193946	ATM	Others	0.153247	4055
E	17	2	10uM	Allopurinol Sodium	1.13154	0.953672	0.842812	-0.246717	Others	Others	-0.177864	1609
E	17	2	2uM	Allopurinol Sodium	1.12159	1.03055	0.918828	-0.122134	Others	Others	-0.0910417	2514
E	17	3	10uM	Artesunate	0.284244	0.294504	1.03609	0.0511533	Others	Others	0.0102592	3552
E	17	3	2uM	Artesunate	0.483632	0.491128	1.0155	0.0221892	Others	Others	0.00749593	3402
E	17	4	10uM	Ciproxifan	1.12057	1.11587	0.995804	-0.00606643	Histamine Receptor	Neuronal Signaling	-0.00470201	3229
E	17	4	2uM	Ciproxifan	1.22081	1.293	1.05913	0.0828797	Histamine Receptor	Neuronal Signaling	0.0721867	3696
E	17	5	10uM	Benzocaine	1.08766	0.810318	0.745009	-0.42467	Others	Others	-0.277344	637
E	17	5	2uM	Benzocaine	1.12227	0.90863	0.809637	-0.304652	Others	Others	-0.213638	1244
E	17	6	10uM	LDC000067	0.190545	0.165009	0.865983	-0.20759	CDK	Cell Cycle	-0.0255363	1900
E	17	6	2uM	LDC000067	1.0772	0.80014	0.742794	-0.428966	CDK	Cell Cycle	-0.277064	610
E	18	1	10uM	Decitabine	0.772383	0.942411	1.22014	0.287041	DNA/RNA Synthesis	Epigenetics	0.170029	4263
E	18	1	2uM	Decitabine	0.993707	1.0587	1.0654	0.0913966	DNA/RNA Synthesis	Epigenetics	0.0649895	3730
E	18	2	10uM	Toremifene Citrate	1.01862	0.859907	0.844188	-0.244364	Others	Endocrinology & Hormones	-0.158713	1626
E	18	2	2uM	Toremifene Citrate	1.12133	1.13514	1.01231	0.0176534	Others	Endocrinology & Hormones	0.0138054	3374
E	18	3	10uM	Quercetin	1.06649	0.868785	0.814621	-0.295799	PI3K, PKC, Src, Sirtuin	Epigenetics	-0.197705	1298
E	18	3	2uM	Quercetin	1.17192	1.02665	0.876037	-0.190937	PI3K, PKC, Src, Sirtuin	Epigenetics	-0.145275	2013
E	18	4	10uM	Amoxicillin	1.16606	0.888491	0.761962	-0.392208	Others	Others	-0.277565	773
E	18	4	2uM	Amoxicillin	1.16155	1.0836	0.932891	-0.100219	Others	Others	-0.0779504	2650
E	18	5	10uM	Tofacitinib (CP-690550) Citrate	1.10254	0.956054	0.867136	-0.205669	JAK	JAK/STAT	-0.146488	1915
E	18	5	2uM	Tofacitinib (CP-690550) Citrate	1.15186	0.917725	0.796735	-0.327828	JAK	JAK/STAT	-0.234132	1111
E	18	6	10uM	PI-3065	0.711249	0.633616	0.89085	-0.166746	PI3K	PI3K/Akt/mTOR	-0.0776329	2180
E	18	6	2uM	PI-3065	0.946518	0.882644	0.932518	-0.100797	PI3K	PI3K/Akt/mTOR	-0.0638731	2645
E	19	1	10uM	Vatalanib (PTK787) 2HCl	1.04693	1.06411	1.01641	0.0234774	VEGFR, c-Kit, Flt	Others	0.0171765	3414
E	19	1	2uM	Vatalanib (PTK787) 2HCl	1.07618	1.08338	1.00669	0.00961985	VEGFR, c-Kit, Flt	Others	0.00719993	3328
E	19	2	10uM	Nitrofural	1.19922	1.26463	1.05455	0.0766259	Others	Others	0.0654159	3664
E	19	2	2uM	Nitrofural	1.13043	1.33523	1.18117	0.240213	Others	Others	0.204797	4176
E	19	3	10uM	Caffeic Acid	1.10654	0.771773	0.697466	-0.519805	Others	Others	-0.334765	331
E	19	3	2uM	Caffeic Acid	1.14863	1.06844	0.930191	-0.104401	Others	Others	-0.0801846	2617
E	19	4	10uM	OC000459	1.10101	0.873116	0.793013	-0.334583	GPR	Endocrinology & Hormones	-0.227895	1067
E	19	4	2uM	OC000459	1.05008	1.09248	1.04038	0.0571051	GPR	Endocrinology & Hormones	0.0423981	3587
E	19	5	10uM	Bosentan	0.960887	0.764193	0.7953	-0.330429	Others	GPCR & G Protein	-0.196694	1090
E	19	5	2uM	Bosentan	1.23476	0.796242	0.644857	-0.632949	Others	GPCR & G Protein	-0.438516	157
E	19	6	10uM	FH535	0.590426	0.600701	1.0174	0.0248908	Wnt/beta-catenin	Stem Cells & Wnt	0.010275	3421
E	19	6	2uM	FH535	0.925346	0.83024	0.897221	-0.156464	Wnt/beta-catenin	Stem Cells & Wnt	-0.0951058	2249
E	20	1	10uM	Methotrexate	0.359663	0.250761	0.697211	-0.520332	DHFR	Metabolism	-0.108902	328
E	20	1	2uM	Methotrexate	0.368081	0.280645	0.762454	-0.391278	DHFR	Metabolism	-0.0874362	777
E	20	2	10uM	Ramipril	1.05892	0.996765	0.9413	-0.0872729	RAAS	Endocrinology & Hormones	-0.0621583	2726
E	20	2	2uM	Ramipril	1.15458	1.03488	0.896325	-0.157907	RAAS	Endocrinology & Hormones	-0.119701	2240
E	20	3	10uM	Chrysophanic Acid	1.17694	0.92617	0.786931	-0.345691	EGFR, mTOR	Protein Tyrosine Kinase	-0.25077	1014
E	20	3	2uM	Chrysophanic Acid	1.19003	0.946742	0.795559	-0.329959	EGFR, mTOR	Protein Tyrosine Kinase	-0.243292	1094
E	20	4	10uM	Lamotrigine	1.13145	0.783683	0.692635	-0.529832	Sodium Channel	Transmembrane Transporters	-0.347768	305
E	20	4	2uM	Lamotrigine	1.2777	1.12561	0.880968	-0.182838	Sodium Channel	Transmembrane Transporters	-0.152087	2055
E	20	5	10uM	AZD2932	1.0789	0.916426	0.849404	-0.235477	PDGFR	Protein Tyrosine Kinase	-0.162478	1697
E	20	5	2uM	AZD2932	1.11827	0.93245	0.833832	-0.262172	PDGFR	Protein Tyrosine Kinase	-0.185821	1508
E	20	6	10uM	LDC1267	0.827395	0.908197	1.09766	0.134429	Axl	Protein Tyrosine Kinase	0.0808018	3884
E	20	6	2uM	LDC1267	1.01973	0.726081	0.712036	-0.489978	Axl	Protein Tyrosine Kinase	-0.293644	400
E	21	1	10uM	Varespladib (LY315920)	0.972876	0.940029	0.966238	-0.0495499	Phospholipase	Others	-0.0328465	2976
E	21	1	2uM	Varespladib (LY315920)	1.01922	1.08945	1.06891	0.0961364	Phospholipase	Others	0.0702312	3744
E	21	2	10uM	Phenylbutazone	1.10246	0.940246	0.852864	-0.229612	Others	Others	-0.162211	1742
E	21	2	2uM	Phenylbutazone	1.11564	1.03553	0.928194	-0.107502	Others	Others	-0.0801093	2605
E	21	3	10uM	DL-Carnitine HCl	1.1073	0.892389	0.805912	-0.311305	Others	Others	-0.214914	1206
E	21	3	2uM	DL-Carnitine HCl	1.06879	0.978142	0.915189	-0.127858	Others	Others	-0.0906444	2467
E	21	4	10uM	BI-D1870	0.53941	0.556309	1.03133	0.0445041	S6 Kinase	PI3K/Akt/mTOR	0.016899	3529
E	21	4	2uM	BI-D1870	1.03784	1.2917	1.24461	0.315694	S6 Kinase	PI3K/Akt/mTOR	0.253865	4298
E	21	5	10uM	Oxybuprocaine HCl	1.06819	0.818547	0.766293	-0.384033	Others	Others	-0.249644	810
E	21	5	2uM	Oxybuprocaine HCl	1.07916	1.00001	0.926659	-0.109889	Others	Others	-0.0791465	2590
E	21	6	10uM	DDR1-IN-1	0.756228	0.476619	0.630259	-0.665983	Others	Others	-0.279608	128
E	21	6	2uM	DDR1-IN-1	0.758353	0.704426	0.928889	-0.106421	Others	Others	-0.0539269	2607
E	22	1	10uM	Dacarbazine	1.19548	1.07082	0.89573	-0.158864	DNA/RNA Synthesis	DNA Damage	-0.124652	2236
E	22	1	2uM	Dacarbazine	0.999574	1.08663	1.08709	0.120477	DNA/RNA Synthesis	DNA Damage	0.0870572	3827
E	22	2	10uM	Nifedipine	0.947028	0.905598	0.956253	-0.0645352	Others	Others	-0.0414293	2880
E	22	2	2uM	Nifedipine	0.976702	1.00304	1.02697	0.0383951	Others	Others	0.0263424	3495
E	22	3	10uM	(S)-10-Hydroxycamptothecin	0.073038	0.069728	0.954682	-0.0669075	Topoisomerase	DNA Damage	-0.00330992	2872
E	22	3	2uM	(S)-10-Hydroxycamptothecin	0.101182	0.0946309	0.935256	-0.0965664	Topoisomerase	DNA Damage	-0.00655089	2673
E	22	4	10uM	Pravastatin sodium	1.02678	0.885893	0.862785	-0.212927	HMG-CoA Reductase	Metabolism	-0.14089	1862
E	22	4	2uM	Pravastatin sodium	1.17711	1.04787	0.890205	-0.16779	HMG-CoA Reductase	Metabolism	-0.12924	2169
E	22	5	10uM	Z-VAD-FMK	1.09667	0.83652	0.762779	-0.390664	Caspase	Apoptosis	-0.260155	784
E	22	5	2uM	Z-VAD-FMK	1.13749	0.890007	0.782432	-0.353962	Caspase	Apoptosis	-0.247481	960
E	22	6	10uM	PND-1186 (VS-4718)	0.328288	0.323304	0.984818	-0.0220704	FAK	Angiogenesis	-0.00498395	3141
E	22	6	2uM	PND-1186 (VS-4718)	0.724428	0.645093	0.890486	-0.167335	FAK	Angiogenesis	-0.0793351	2171
E	23	1	10uM	Empty	1.04651	1.14813	1.09711	0.133702	Neg_Control	Neg_Control	0.101622	3882
E	23	1	2uM	Empty	1.04676	1.14921	1.09787	0.13471	Neg_Control	Neg_Control	0.102449	3886
E	23	2	10uM	Empty	1.04532	1.05891	1.01301	0.018642	Neg_Control	Neg_Control	0.0135949	3378
E	23	2	2uM	Empty	1.00357	1.02232	1.01868	0.0267008	Neg_Control	Neg_Control	0.0187466	3431
E	23	3	10uM	Empty	1.08035	1.01171	0.936462	-0.0947078	Neg_Control	Neg_Control	-0.0686433	2689
E	23	3	2uM	Empty	1.06122	1.02686	0.967628	-0.047476	Neg_Control	Neg_Control	-0.0343541	2991
E	23	4	10uM	Empty	1.14191	0.904732	0.792298	-0.335885	Neg_Control	Neg_Control	-0.237177	1059
E	23	4	2uM	Empty	1.16759	1.08512	0.929366	-0.105681	Neg_Control	Neg_Control	-0.0824714	2609
E	23	5	10uM	Empty	1.01811	0.954105	0.937133	-0.0936738	Neg_Control	Neg_Control	-0.0640052	2697
E	23	5	2uM	Empty	1.0477	0.828724	0.790994	-0.338261	Neg_Control	Neg_Control	-0.218975	1048
E	23	6	10uM	Empty	0.817277	0.883294	1.08078	0.112069	Neg_Control	Neg_Control	0.0660172	3803
E	23	6	2uM	Empty	1.02797	0.91989	0.894858	-0.160269	Neg_Control	Neg_Control	-0.108083	2224
E	24	1	10uM	Empty	1.07482	1.04462	0.971901	-0.0411188	Neg_Control	Neg_Control	-0.0302015	3030
E	24	1	2uM	Empty	0.943372	1.19426	1.26594	0.340213	Neg_Control	Neg_Control	0.250884	4331
E	24	2	10uM	Empty	0.994473	1.04159	1.04738	0.0667836	Neg_Control	Neg_Control	0.0471171	3616
E	24	2	2uM	Empty	1.10509	1.14597	1.03699	0.0523963	Neg_Control	Neg_Control	0.0408728	3562
E	24	3	10uM	Empty	1.13239	0.952589	0.841223	-0.24944	Neg_Control	Neg_Control	-0.179797	1582
E	24	3	2uM	Empty	1.09574	1.08187	0.98734	-0.0183811	Neg_Control	Neg_Control	-0.013872	3166
E	24	4	10uM	Empty	1.12099	1.02708	0.916225	-0.126226	Neg_Control	Neg_Control	-0.0939113	2479
E	24	4	2uM	Empty	1.17252	1.11088	0.947435	-0.0779017	Neg_Control	Neg_Control	-0.0616339	2798
E	24	5	10uM	Empty	1.11062	0.967314	0.870968	-0.199308	Neg_Control	Neg_Control	-0.143305	1952
E	24	5	2uM	Empty	1.07695	0.976626	0.906845	-0.141072	Neg_Control	Neg_Control	-0.100323	2383
E	24	6	10uM	Empty	0.825184	0.91989	1.11477	0.156746	Neg_Control	Neg_Control	0.0947061	3955
E	24	6	2uM	Empty	0.974236	0.983772	1.00979	0.0140519	Neg_Control	Neg_Control	0.00953549	3350
F	1	1	10uM	Flavopiridol (Alvocidib)	0.323782	0.441539	1.36369	0.447518	CDK	Cell Cycle	0.117757	4428
F	1	1	2uM	Flavopiridol (Alvocidib)	0.297083	0.462544	1.55695	0.638722	CDK	Cell Cycle	0.16546	4501
F	1	2	10uM	Carvedilol	0.738882	0.554793	0.750854	-0.413396	Adrenergic Receptor	Neuronal Signaling	-0.18409	679
F	1	2	2uM	Carvedilol	1.00076	0.851678	0.851028	-0.232722	Adrenergic Receptor	Neuronal Signaling	-0.149086	1715
F	1	3	10uM	Gambogic Acid	0.00875775	0.0214381	2.4479	1.29155	Others	Apoptosis	0.0126804	4580
F	1	3	2uM	Gambogic Acid	0.0361364	0.0679957	1.88164	0.911992	Others	Apoptosis	0.0318593	4547
F	1	4	10uM	Solifenacin succinate	1.03333	0.755315	0.730952	-0.452151	AChR	Neuronal Signaling	-0.278015	536
F	1	4	2uM	Solifenacin succinate	1.07117	1.19339	1.1141	0.155881	AChR	Neuronal Signaling	0.122222	3949
F	1	5	10uM	XL019	0.923475	1.00629	1.08968	0.123905	JAK	JAK/STAT	0.0828173	3844
F	1	5	2uM	XL019	1.14097	0.993949	0.871141	-0.199021	JAK	JAK/STAT	-0.147024	1956
F	1	6	10uM	SU5402	0.784117	0.874199	1.11488	0.156894	VEGFR	Protein Tyrosine Kinase	0.0900826	3956
F	1	6	2uM	SU5402	0.935889	0.909929	0.972262	-0.0405833	VEGFR	Protein Tyrosine Kinase	-0.0259599	3035
F	2	1	10uM	Lopinavir	0.905025	0.751201	0.830033	-0.268759	HIV Protease	Proteases	-0.153824	1464
F	2	1	2uM	Lopinavir	1.01105	1.03856	1.0272	0.0387235	HIV Protease	Proteases	0.0275052	3497
F	2	2	10uM	BMS-265246	0.572655	0.181466	0.316886	-1.65797	CDK	Cell Cycle	-0.391189	6
F	2	2	2uM	BMS-265246	1.05289	0.886759	0.842217	-0.247736	CDK	Cell Cycle	-0.166127	1599
F	2	3	10uM	Xylometazoline HCl	1.02984	0.7826	0.759921	-0.396079	Others	Others	-0.247244	758
F	2	3	2uM	Xylometazoline HCl	1.13927	1.0535	0.924712	-0.112924	Others	Others	-0.0857733	2566
F	2	4	10uM	Ouabain	0.0311198	0.0346475	1.11336	0.154918	Sodium Channel	Transmembrane Transporters	0.00352769	3943
F	2	4	2uM	Ouabain	0.0369016	0.0500223	1.35556	0.438888	Sodium Channel	Transmembrane Transporters	0.0131207	4425
F	2	5	10uM	BAF312 (Siponimod)	0.808009	0.592688	0.733517	-0.447098	S1P Receptor	GPCR & G Protein	-0.215321	554
F	2	5	2uM	BAF312 (Siponimod)	1.02874	0.913178	0.887667	-0.171909	S1P Receptor	GPCR & G Protein	-0.115561	2137
F	2	6	10uM	PFI-4	0.77808	1.02448	1.31668	0.396906	Epigenetic Reader Domain	Epigenetics	0.246403	4392
F	2	6	2uM	PFI-4	1.06768	1.05307	0.986312	-0.0198834	Epigenetic Reader Domain	Epigenetics	-0.0146139	3155
F	3	1	10uM	Leflunomide	0.768217	0.598535	0.779123	-0.360077	Others	Others	-0.169681	932
F	3	1	2uM	Leflunomide	1.08324	0.984854	0.909174	-0.137371	Others	Others	-0.098386	2406
F	3	2	10uM	Cimetidine	1.0386	0.972944	0.936783	-0.0942129	NULL	Neuronal Signaling	-0.0656571	2693
F	3	2	2uM	Cimetidine	1.11802	0.911445	0.815234	-0.294714	NULL	Neuronal Signaling	-0.206571	1306
F	3	3	10uM	Chlorpromazine HCl	0.818722	0.536819	0.655679	-0.608938	Dopamine Receptor, Potassium Channel	Neuronal Signaling	-0.281903	187
F	3	3	2uM	Chlorpromazine HCl	1.10943	0.950424	0.856678	-0.223175	Dopamine Receptor, Potassium Channel	Neuronal Signaling	-0.159005	1787
F	3	4	10uM	Diclofenac Potassium	1.07057	0.875931	0.818191	-0.289491	Others	Others	-0.19464	1346
F	3	4	2uM	Diclofenac Potassium	1.12813	1.16762	1.035	0.0496315	Others	Others	0.0394853	3546
F	3	5	10uM	AZ20	0.106709	0.124731	1.16889	0.225143	ATM/ATR	PI3K/Akt/mTOR	0.0180224	4144
F	3	5	2uM	AZ20	0.150242	0.148551	0.988744	-0.0163316	ATM/ATR	PI3K/Akt/mTOR	-0.00169118	3180
F	3	6	10uM	SP2509	0.135958	0.242316	1.78229	0.83373	Histone Demethylase	Epigenetics	0.106358	4535
F	3	6	2uM	SP2509	0.355837	0.348207	0.978558	-0.0312702	Histone Demethylase	Epigenetics	-0.00762973	3090
F	4	1	10uM	Oxcarbazepine	0.929767	0.733877	0.789312	-0.341332	Sodium Channel	Transmembrane Transporters	-0.19589	1031
F	4	1	2uM	Oxcarbazepine	1.03188	1.03271	1.0008	0.00115568	Sodium Channel	Transmembrane Transporters	0.000826928	3281
F	4	2	10uM	Ginkgolide A	1.15713	1.01257	0.875073	-0.192524	GABA Receptor	Neuronal Signaling	-0.144556	2002
F	4	2	2uM	Ginkgolide A	1.13196	1.0234	0.904095	-0.145454	GABA Receptor	Neuronal Signaling	-0.108561	2344
F	4	3	10uM	Miglitol	0.983419	0.775887	0.788969	-0.34196	Others	Others	-0.207532	1028
F	4	3	2uM	Miglitol	1.14897	0.951073	0.827764	-0.272708	Others	Others	-0.197893	1437
F	4	4	10uM	Homatropine Bromide	1.12779	0.854926	0.758052	-0.399632	AChR	Neuronal Signaling	-0.272868	737
F	4	4	2uM	Homatropine Bromide	1.18587	1.13665	0.9585	-0.0611503	AChR	Neuronal Signaling	-0.0492141	2904
F	4	5	10uM	BIO	0.282969	0.222177	0.785164	-0.348935	GSK-3	PI3K/Akt/mTOR	-0.060792	989
F	4	5	2uM	BIO	1.01871	0.638163	0.626445	-0.674739	GSK-3	PI3K/Akt/mTOR	-0.380542	121
F	4	6	10uM	Tiplaxtinin (PAI-039)	0.741178	0.765709	1.0331	0.0469765	Others	Others	0.0245312	3537
F	4	6	2uM	Tiplaxtinin (PAI-039)	1.00425	0.844749	0.841173	-0.249525	Others	Others	-0.159502	1579
F	5	1	10uM	Prasugrel	1.08052	0.89672	0.829897	-0.268996	P2 Receptor	Neuronal Signaling	-0.1838	1462
F	5	1	2uM	Prasugrel	1.20874	1.14034	0.943408	-0.0840462	P2 Receptor	Neuronal Signaling	-0.068405	2750
F	5	2	10uM	Diltiazem HCl	1.12941	0.813566	0.720346	-0.473238	Others	Others	-0.315844	457
F	5	2	2uM	Diltiazem HCl	1.14871	0.980307	0.853397	-0.22871	Others	Others	-0.168404	1750
F	5	3	10uM	Fluocinolone Acetonide	1.06147	0.809019	0.762165	-0.391824	Others	Others	-0.252455	774
F	5	3	2uM	Fluocinolone Acetonide	1.13018	1.10266	0.97565	-0.0355639	Others	Others	-0.0275194	3063
F	5	4	10uM	Dexmedetomidine	1.05238	0.799924	0.760112	-0.395716	Adrenergic Receptor	Neuronal Signaling	-0.252452	759
F	5	4	2uM	Dexmedetomidine	1.22923	1.06086	0.863029	-0.212519	Adrenergic Receptor	Neuronal Signaling	-0.168369	1863
F	5	5	10uM	MK-8745	0.74594	0.436342	0.584956	-0.7736	Aurora Kinase	Cell Cycle	-0.309598	60
F	5	5	2uM	MK-8745	0.909531	0.614993	0.676165	-0.564553	Aurora Kinase	Cell Cycle	-0.294538	247
F	5	6	10uM	Liproxstatin-1	0.650625	0.646175	0.993162	-0.00989936	Ferroptosis	Metabolism	-0.00444912	3210
F	5	6	2uM	Liproxstatin-1	0.957401	0.749685	0.783042	-0.352839	Ferroptosis	Metabolism	-0.207716	964
F	6	1	10uM	Trilostane	1.05646	0.872467	0.825842	-0.276062	Dehydrogenase	Metabolism	-0.18399	1419
F	6	1	2uM	Trilostane	1.21376	1.00499	0.828002	-0.272293	Dehydrogenase	Metabolism	-0.208763	1442
F	6	2	10uM	Candesartan Cilexetil	1.10254	0.760079	0.689388	-0.536612	Others	Endocrinology & Hormones	-0.342463	284
F	6	2	2uM	Candesartan Cilexetil	1.21563	0.922056	0.758502	-0.398775	Others	Endocrinology & Hormones	-0.293571	740
F	6	3	10uM	Tioxolone	1.16368	0.871817	0.749192	-0.416592	Carbonic Anhydrase	Metabolism	-0.291859	673
F	6	3	2uM	Tioxolone	1.25491	0.911662	0.726476	-0.461013	Carbonic Anhydrase	Metabolism	-0.343248	499
F	6	4	10uM	Methazolamide	1.10322	0.882644	0.800061	-0.321819	Carbonic Anhydrase	Metabolism	-0.220577	1148
F	6	4	2uM	Methazolamide	1.16249	1.05133	0.904385	-0.144991	Carbonic Anhydrase	Metabolism	-0.111151	2346
F	6	5	10uM	Skepinone-L	0.640846	0.396497	0.618708	-0.692669	p38 MAPK	MAPK	-0.244349	108
F	6	5	2uM	Skepinone-L	1.06003	0.863805	0.814889	-0.295325	p38 MAPK	MAPK	-0.196223	1302
F	6	6	10uM	Favipiravir (T-705)	0.754527	0.766142	1.01539	0.0220395	DNA/RNA Synthesis	DNA Damage	0.0116151	3399
F	6	6	2uM	Favipiravir (T-705)	1.01964	0.808369	0.792798	-0.334975	DNA/RNA Synthesis	DNA Damage	-0.211272	1065
F	7	1	10uM	Acarbose	1.22166	0.953022	0.780102	-0.358266	Others	Others	-0.268642	937
F	7	1	2uM	Acarbose	1.16793	0.938297	0.803387	-0.315834	Others	Others	-0.22963	1181
F	7	2	10uM	Sparfloxacin	1.13902	0.979224	0.859709	-0.218079	Others	Others	-0.159794	1821
F	7	2	2uM	Sparfloxacin	1.18799	0.909929	0.765938	-0.384701	Others	Others	-0.278064	807
F	7	3	10uM	Manidipine 2HCl	0.87552	0.384804	0.439514	-1.18602	Calcium Channel	Transmembrane Transporters	-0.490717	19
F	7	3	2uM	Manidipine 2HCl	1.13315	0.910146	0.803199	-0.316171	Calcium Channel	Transmembrane Transporters	-0.223005	1179
F	7	4	10uM	Moguisteine	1.09923	0.845182	0.768888	-0.379154	Others	Others	-0.254044	829
F	7	4	2uM	Moguisteine	1.22643	1.11262	0.907203	-0.140503	Others	Others	-0.113808	2385
F	7	5	10uM	LDK378	0.012754	0.0259856	2.03745	1.02676	ALK	Protein Tyrosine Kinase	0.0132316	4558
F	7	5	2uM	LDK378	0.402687	0.611961	1.5197	0.603782	ALK	Protein Tyrosine Kinase	0.209274	4487
F	7	6	10uM	SBE 13 HCl	0.806564	0.790396	0.979954	-0.0292134	PLK	Cell Cycle	-0.016168	3109
F	7	6	2uM	SBE 13 HCl	0.972791	0.725215	0.745499	-0.423721	PLK	Cell Cycle	-0.247576	646
F	8	1	10uM	Ranolazine 2HCl	1.15942	0.894121	0.771177	-0.374866	Calcium Channel	Transmembrane Transporters	-0.265303	853
F	8	1	2uM	Ranolazine 2HCl	1.13766	0.984421	0.865305	-0.208719	Calcium Channel	Transmembrane Transporters	-0.153236	1892
F	8	2	10uM	Pioglitazone HCl	1.13732	0.854926	0.751704	-0.411763	Others	Metabolism	-0.282391	683
F	8	2	2uM	Pioglitazone HCl	1.21996	1.07667	0.882543	-0.180261	Others	Metabolism	-0.143293	2071
F	8	3	10uM	Arecoline	1.05841	0.757047	0.715267	-0.483447	AChR	Neuronal Signaling	-0.301365	418
F	8	3	2uM	Arecoline	1.25772	0.948908	0.754469	-0.406466	AChR	Neuronal Signaling	-0.308808	704
F	8	4	10uM	Bisacodyl	1.12184	0.819629	0.73061	-0.452827	Others	Others	-0.302213	530
F	8	4	2uM	Bisacodyl	1.22957	1.00131	0.814359	-0.296264	Others	Others	-0.228259	1294
F	8	5	10uM	Bromosporine	0.196922	0.235386	1.19533	0.257407	Epigenetic Reader Domain	Epigenetics	0.0384644	4212
F	8	5	2uM	Bromosporine	0.98461	0.604165	0.613609	-0.704608	Epigenetic Reader Domain	Epigenetics	-0.380444	96
F	8	6	10uM	PQ 401	0.250064	0.343227	1.37256	0.456866	IGF-1R	Protein Tyrosine Kinase	0.0931629	4431
F	8	6	2uM	PQ 401	1.0102	0.988752	0.978766	-0.0309635	IGF-1R	Protein Tyrosine Kinase	-0.0214502	3094
F	9	1	10uM	Asenapine	1.01471	0.833055	0.820979	-0.284582	Adrenergic Receptor, 5-HT Receptor	Neuronal Signaling	-0.181654	1372
F	9	1	2uM	Asenapine	1.15832	1.00023	0.863518	-0.211702	Adrenergic Receptor, 5-HT Receptor	Neuronal Signaling	-0.15809	1868
F	9	2	10uM	Hydroxyurea	1.16113	0.948258	0.816672	-0.292172	Others	Others	-0.212867	1334
F	9	2	2uM	Hydroxyurea	1.13791	0.91989	0.808402	-0.306856	Others	Others	-0.218022	1230
F	9	3	10uM	Olanzapine	1.04124	0.874199	0.839577	-0.252265	5-HT Receptor, Dopamine Receptor	Neuronal Signaling	-0.167038	1557
F	9	3	2uM	Olanzapine	1.11419	1.13709	1.02055	0.0293468	5-HT Receptor, Dopamine Receptor	Neuronal Signaling	0.0228966	3445
F	9	4	10uM	Dexamethasone Acetate	1.1408	1.04852	0.919106	-0.121697	Others	Others	-0.0922844	2516
F	9	4	2uM	Dexamethasone Acetate	1.18349	1.21483	1.02648	0.0377071	Others	Others	0.0313401	3491
F	9	5	10uM	IPA-3	0.192415	0.217846	1.13216	0.179084	PAK	Cytoskeletal Signaling	0.0254305	4020
F	9	5	2uM	IPA-3	0.886319	0.784982	0.885666	-0.175166	PAK	Cytoskeletal Signaling	-0.101337	2113
F	9	6	10uM	SB239063	0.676813	0.687319	1.01552	0.0222237	p38 MAPK	MAPK	0.0105065	3403
F	9	6	2uM	SB239063	0.962503	0.793644	0.824563	-0.278299	p38 MAPK	MAPK	-0.168859	1408
F	10	1	10uM	Tranilast	1.27625	1.11955	0.877215	-0.188998	Others	Others	-0.156705	2026
F	10	1	2uM	Tranilast	1.13103	1.07342	0.94907	-0.075414	Others	Others	-0.0576035	2815
F	10	2	10uM	Tolnaftate	1.06573	0.874632	0.820692	-0.285087	Others	Others	-0.191093	1369
F	10	2	2uM	Tolnaftate	1.16138	0.9933	0.855275	-0.225539	Others	Others	-0.16808	1774
F	10	3	10uM	OSI-027	0.233483	0.185581	0.794834	-0.331275	mTOR	PI3K/Akt/mTOR	-0.0479029	1086
F	10	3	2uM	OSI-027	0.518578	0.379606	0.732014	-0.450057	mTOR	PI3K/Akt/mTOR	-0.138972	543
F	10	4	10uM	Methyclothiazide	1.12779	0.890873	0.789925	-0.340212	Others	Others	-0.236921	1036
F	10	4	2uM	Methyclothiazide	1.22073	1.11283	0.911614	-0.133505	Others	Others	-0.107895	2432
F	10	5	10uM	KPT-276	0.0882577	0.0786065	0.890647	-0.167075	CRM1	Transmembrane Transporters	-0.00965129	2176
F	10	5	2uM	KPT-276	0.124904	0.0907331	0.726421	-0.461122	CRM1	Transmembrane Transporters	-0.0341712	498
F	10	6	10uM	GW9508	0.780035	0.836953	1.07297	0.101607	GPR	Endocrinology & Hormones	0.0569179	3762
F	10	6	2uM	GW9508	0.920669	0.795593	0.864146	-0.210653	GPR	Endocrinology & Hormones	-0.125077	1878
F	11	1	10uM	Cilnidipine	1.01488	0.595503	0.586773	-0.769126	Calcium Channel	Transmembrane Transporters	-0.419376	62
F	11	1	2uM	Cilnidipine	1.1329	0.971645	0.857665	-0.221514	Calcium Channel	Transmembrane Transporters	-0.161251	1801
F	11	2	10uM	Metronidazole	1.18085	1.28412	1.08745	0.120955	Others	Others	0.103271	3832
F	11	2	2uM	Metronidazole	1.16861	1.24211	1.0629	0.088005	Others	Others	0.0735046	3713
F	11	3	10uM	Ribavirin	1.32735	1.00867	0.759915	-0.39609	Purine Metabolism	Others	-0.318678	757
F	11	3	2uM	Ribavirin	1.27821	1.00564	0.786761	-0.346003	Purine Metabolism	Others	-0.272564	1008
F	11	4	10uM	Milnacipran HCl	1.1363	0.92617	0.815078	-0.294991	Others	Others	-0.210127	1303
F	11	4	2uM	Milnacipran HCl	1.29657	1.00196	0.772777	-0.371876	Others	Others	-0.294611	868
F	11	5	10uM	AZD1208	1.05442	0.702261	0.666019	-0.586366	Pim	JAK/STAT	-0.352155	222
F	11	5	2uM	AZD1208	1.15645	0.726298	0.628042	-0.671068	Pim	JAK/STAT	-0.430151	125
F	11	6	10uM	Dovitinib (TKI258) Lactate	0.0251679	0.0365964	1.45409	0.540116	FLT3	Angiogenesis	0.0114285	4469
F	11	6	2uM	Dovitinib (TKI258) Lactate	0.423348	0.397796	0.939644	-0.0898144	FLT3	Angiogenesis	-0.0255518	2720
F	12	1	10uM	Tipifarnib	0.365615	0.272416	0.745089	-0.424515	Farnesyltransferase, Ras	Metabolism	-0.0931992	639
F	12	1	2uM	Tipifarnib	0.639911	0.471855	0.737376	-0.439527	Farnesyltransferase, Ras	Metabolism	-0.168056	580
F	12	2	10uM	Ozagrel HCl	1.10339	0.925954	0.839189	-0.252933	Others	Others	-0.177438	1553
F	12	2	2uM	Ozagrel HCl	1.22166	0.923355	0.755818	-0.40389	Others	Others	-0.298309	715
F	12	3	10uM	DCC-2036 (Rebastinib)	0.195902	0.200739	1.02469	0.0351905	Bcr-Abl	Angiogenesis	0.00483723	3475
F	12	3	2uM	DCC-2036 (Rebastinib)	1.04804	0.757047	0.722346	-0.469238	Bcr-Abl	Angiogenesis	-0.290992	470
F	12	4	10uM	Guanabenz Acetate	1.04846	0.844965	0.805907	-0.311314	Adrenergic Receptor	Neuronal Signaling	-0.203499	1205
F	12	4	2uM	Guanabenz Acetate	1.13953	0.974893	0.855524	-0.22512	Adrenergic Receptor	Neuronal Signaling	-0.164635	1776
F	12	5	10uM	Vidofludimus	0.467987	0.325037	0.694542	-0.525867	Dehydrogenase	Metabolism	-0.14295	319
F	12	5	2uM	Vidofludimus	1.0897	0.738208	0.67744	-0.561836	Dehydrogenase	Metabolism	-0.351495	250
F	12	6	10uM	TCS 359	0.817362	0.860557	1.05285	0.0742951	FLT3	Angiogenesis	0.0431947	3654
F	12	6	2uM	TCS 359	1.01981	0.763327	0.748499	-0.417928	FLT3	Angiogenesis	-0.256483	669
F	13	1	10uM	Streptozotocin (STZ)	1.19743	0.905165	0.755922	-0.40369	Others	Others	-0.292266	718
F	13	1	2uM	Streptozotocin (STZ)	1.20321	1.10157	0.915526	-0.127327	Others	Others	-0.10164	2473
F	13	2	10uM	Crystal Violet	0.0133492	0.0374626	2.80635	1.4887	Others	Others	0.0241134	4590
F	13	2	2uM	Crystal Violet	0.121078	0.13296	1.09813	0.135051	Others	Others	0.0118816	3889
F	13	3	10uM	Xylazine HCl	1.10577	0.801873	0.725169	-0.46361	Adrenergic Receptor	Neuronal Signaling	-0.3039	486
F	13	3	2uM	Xylazine HCl	1.2459	0.893472	0.717132	-0.47969	Adrenergic Receptor	Neuronal Signaling	-0.352425	431
F	13	4	10uM	Mepivacaine HCl	1.07771	0.831756	0.771778	-0.373742	Others	Others	-0.245958	858
F	13	4	2uM	Mepivacaine HCl	1.27804	1.02167	0.799404	-0.323004	Others	Others	-0.256369	1144
F	13	5	10uM	Go6976	0.789558	0.670645	0.849393	-0.235496	PKC	TGF-beta/Smad	-0.118913	1696
F	13	5	2uM	Go6976	1.01386	0.639896	0.631149	-0.663948	PKC	TGF-beta/Smad	-0.373963	132
F	13	6	10uM	Sunitinib	0.0438738	0.0734093	1.67319	0.742604	PDGFR	Protein Tyrosine Kinase	0.0295355	4522
F	13	6	2uM	Sunitinib	0.669926	0.544398	0.812625	-0.299338	PDGFR	Protein Tyrosine Kinase	-0.125527	1277
F	14	1	10uM	AZD6482	0.926366	0.718285	0.77538	-0.367025	PI3K	PI3K/Akt/mTOR	-0.208081	892
F	14	1	2uM	AZD6482	1.02653	1.0758	1.048	0.0676428	PI3K	PI3K/Akt/mTOR	0.0492764	3623
F	14	2	10uM	Adiphenine HCl	1.17958	0.86662	0.734688	-0.444797	Others	Others	-0.312956	563
F	14	2	2uM	Adiphenine HCl	1.15245	0.977925	0.84856	-0.236911	Others	Others	-0.174527	1681
F	14	3	10uM	5-hydroxymethyl Tolterodine (PNU 200577, 5-HMT, 5-HM)	1.10756	0.86662	0.78246	-0.353911	AChR	Neuronal Signaling	-0.240938	961
F	14	3	2uM	5-hydroxymethyl Tolterodine (PNU 200577, 5-HMT, 5-HM)	1.18706	0.852544	0.718199	-0.477544	AChR	Neuronal Signaling	-0.334514	438
F	14	4	10uM	Propranolol HCl	1.09701	0.819629	0.747145	-0.42054	Adrenergic Receptor	GPCR & G Protein	-0.277386	659
F	14	4	2uM	Propranolol HCl	1.12006	0.866403	0.773535	-0.370461	Adrenergic Receptor	GPCR & G Protein	-0.253654	876
F	14	5	10uM	SC75741	0.327608	0.481383	1.46939	0.555216	NF-__B	NF_KB	0.153775	4474
F	14	5	2uM	SC75741	1.14948	0.749468	0.652008	-0.617038	NF-__B	NF_KB	-0.400008	174
F	14	6	10uM	VU 0364439	0.770767	0.692083	0.897915	-0.15535	GluR	Neuronal Signaling	-0.078684	2260
F	14	6	2uM	VU 0364439	0.925431	0.711139	0.768441	-0.379993	GluR	Neuronal Signaling	-0.214291	822
F	15	1	10uM	Felbamate	1.20542	0.943927	0.783067	-0.352793	Others	Others	-0.261497	965
F	15	1	2uM	Felbamate	1.22787	1.20746	0.983381	-0.0241782	Others	Others	-0.0204065	3135
F	15	2	10uM	Levofloxacin	1.21554	0.85969	0.707249	-0.499711	Others	Others	-0.355852	377
F	15	2	2uM	Levofloxacin	1.21639	1.03769	0.85309	-0.229231	Others	Others	-0.178701	1747
F	15	3	10uM	Methacycline HCl	0.611427	0.590523	0.965811	-0.0501877	Others	Others	-0.0209043	2970
F	15	3	2uM	Methacycline HCl	1.29904	1.22522	0.943176	-0.0844016	Others	Others	-0.073817	2747
F	15	4	10uM	Antipyrine	1.06845	0.859041	0.80401	-0.314715	Others	Others	-0.209405	1190
F	15	4	2uM	Antipyrine	1.15823	1.10309	0.952389	-0.0703777	Others	Others	-0.0551451	2852
F	15	5	10uM	PR-619	0.066916	0.0686453	1.02584	0.0368092	DUB	Ubiquitin	0.00172927	3488
F	15	5	2uM	PR-619	1.0085	0.714604	0.70858	-0.496998	DUB	Ubiquitin	-0.293898	382
F	15	6	10uM	Pexmetinib (ARRY-614)	0.312473	0.399962	1.27999	0.35613	p38 MAPK	MAPK	0.0874886	4351
F	15	6	2uM	Pexmetinib (ARRY-614)	0.74798	0.54115	0.723482	-0.466971	p38 MAPK	MAPK	-0.20683	479
F	16	1	10uM	GSK429286A	1.27038	0.848214	0.667683	-0.582766	ROCK	Cell Cycle	-0.422171	226
F	16	1	2uM	GSK429286A	1.1613	1.01279	0.87212	-0.197401	ROCK	Cell Cycle	-0.148506	1972
F	16	2	10uM	Ambrisentan	1.14267	0.880262	0.770353	-0.376409	Others	Others	-0.262412	841
F	16	2	2uM	Ambrisentan	1.15934	0.891523	0.768992	-0.378959	Others	Others	-0.267817	830
F	16	3	10uM	Dolutegravir (GSK1349572)	0.994473	0.955621	0.960932	-0.0574936	Integrase	Microbiology	-0.0388519	2929
F	16	3	2uM	Dolutegravir (GSK1349572)	1.1232	0.978358	0.871043	-0.199184	Integrase	Microbiology	-0.144845	1954
F	16	4	10uM	Levobetaxolol HCl	1.2663	0.845615	0.667782	-0.58255	Others	Others	-0.420688	227
F	16	4	2uM	Levobetaxolol HCl	1.20636	1.12821	0.935218	-0.096626	Others	Others	-0.0781508	2672
F	16	5	10uM	NMS-873	0.092169	0.0437424	0.47459	-1.07525	p97	Ubiquitin	-0.0484265	26
F	16	5	2uM	NMS-873	0.459825	0.544615	1.1844	0.244153	p97	Ubiquitin	0.0847905	4183
F	16	6	10uM	Scriptaid	0.109089	0.10784	0.98855	-0.0166135	HDAC	DNA Damage	-0.00124903	3178
F	16	6	2uM	Scriptaid	0.509905	0.411222	0.806468	-0.310311	HDAC	DNA Damage	-0.0986831	1208
F	17	1	10uM	Ginkgolide B	1.17924	0.987237	0.837183	-0.256384	PAFR	Others	-0.191999	1535
F	17	1	2uM	Ginkgolide B	1.12227	1.06238	0.946635	-0.0791195	PAFR	Others	-0.0598896	2787
F	17	2	10uM	Pranoprofen	1.15084	0.893255	0.776179	-0.365539	Others	Others	-0.257582	900
F	17	2	2uM	Pranoprofen	1.11147	1.05242	0.94687	-0.0787617	Others	Others	-0.0590523	2791
F	17	3	10uM	Miconazole	0.770342	0.396281	0.514421	-0.958977	Others	Others	-0.374062	30
F	17	3	2uM	Miconazole	1.09225	0.806853	0.738705	-0.43693	Others	Others	-0.2854	585
F	17	4	10uM	Azatadine dimaleate	0.224471	0.145736	0.649243	-0.62317	Histamine Receptor	Neuronal Signaling	-0.0787346	166
F	17	4	2uM	Azatadine dimaleate	0.24003	0.219578	0.914794	-0.128481	Histamine Receptor	Neuronal Signaling	-0.0204521	2463
F	17	5	10uM	TCID	1.09906	0.801223	0.72901	-0.455989	DUB	Ubiquitin	-0.297833	515
F	17	5	2uM	TCID	1.19233	0.791478	0.663808	-0.591162	DUB	Ubiquitin	-0.400852	212
F	17	6	10uM	Cyclo (-RGDfK)	0.724258	0.700529	0.967237	-0.048059	Integrin	Cytoskeletal Signaling	-0.023729	2987
F	17	6	2uM	Cyclo (-RGDfK)	0.92254	0.726298	0.78728	-0.34505	Integrin	Cytoskeletal Signaling	-0.196242	1018
F	18	1	10uM	MC1568	0.869653	0.580345	0.667329	-0.583529	HDAC	Cytoskeletal Signaling	-0.289308	224
F	18	1	2uM	MC1568	1.13621	1.05307	0.926822	-0.109635	HDAC	Cytoskeletal Signaling	-0.0831455	2591
F	18	2	10uM	Imidapril HCl	1.16742	0.958003	0.820617	-0.285218	RAAS	Endocrinology & Hormones	-0.209414	1368
F	18	2	2uM	Imidapril HCl	1.10331	0.975976	0.884592	-0.176916	RAAS	Endocrinology & Hormones	-0.127331	2102
F	18	3	10uM	Ibrutinib (PCI-32765)	1.19531	0.959302	0.802558	-0.317323	Src	Angiogenesis	-0.236004	1170
F	18	3	2uM	Ibrutinib (PCI-32765)	1.17668	1.0011	0.850776	-0.233148	Src	Angiogenesis	-0.175589	1712
F	18	4	10uM	Droperidol	1.11521	0.884593	0.793207	-0.33423	Others	Others	-0.230617	1072
F	18	4	2uM	Droperidol	1.14378	1.1059	0.966886	-0.0485827	Others	Others	-0.0378755	2984
F	18	5	10uM	AZD9291	0.0511861	0.0430928	0.841885	-0.248305	EGFR	Protein Tyrosine Kinase	-0.00809329	1593
F	18	5	2uM	AZD9291	0.895502	0.614127	0.685791	-0.54416	EGFR	Protein Tyrosine Kinase	-0.281375	275
F	18	6	10uM	Pacritinib (SB1518)	0.0289941	0.0311827	1.07548	0.104987	JAK	JAK/STAT	0.00218861	3777
F	18	6	2uM	Pacritinib (SB1518)	0.169203	0.127979	0.756363	-0.402848	JAK	JAK/STAT	-0.0412241	722
F	19	1	10uM	Loratadine	1.07627	0.839335	0.779857	-0.358719	Histamine Receptor	Neuronal Signaling	-0.236933	935
F	19	1	2uM	Loratadine	1.09616	1.22544	1.11793	0.160833	Histamine Receptor	Neuronal Signaling	0.129273	3972
F	19	2	10uM	Meglumine	1.14999	0.888491	0.77261	-0.372188	Others	Others	-0.261495	866
F	19	2	2uM	Meglumine	1.14046	1.00932	0.885012	-0.176231	Others	Others	-0.131139	2106
F	19	3	10uM	Sulbactam sodium	1.22906	0.872683	0.71004	-0.494027	Others	Others	-0.356378	387
F	19	3	2uM	Sulbactam sodium	1.155	1.00673	0.871622	-0.198226	Others	Others	-0.148277	1961
F	19	4	10uM	Fexofenadine HCl	0.989796	0.88979	0.898963	-0.153666	Histamine Receptor	Neuronal Signaling	-0.100006	2272
F	19	4	2uM	Fexofenadine HCl	1.1868	1.05631	0.890051	-0.168041	Histamine Receptor	Neuronal Signaling	-0.130488	2167
F	19	5	10uM	C646	0.371142	0.483116	1.3017	0.380399	Histone Acetyltransferase	Epigenetics	0.111974	4375
F	19	5	2uM	C646	0.89193	0.587058	0.658188	-0.603428	Histone Acetyltransferase	Epigenetics	-0.304872	197
F	19	6	10uM	AZD3264	0.755718	0.86662	1.14675	0.197552	I__B/IKK	NF_KB	0.110902	4070
F	19	6	2uM	AZD3264	0.966584	0.786714	0.813912	-0.297055	I__B/IKK	NF_KB	-0.17987	1288
F	20	1	10uM	LY2228820	0.878666	0.684504	0.779026	-0.360256	p38 MAPK	MAPK	-0.194162	930
F	20	1	2uM	LY2228820	0.920074	0.941112	1.02287	0.0326162	p38 MAPK	MAPK	0.0210378	3461
F	20	2	10uM	Xylose	1.04158	0.964932	0.926414	-0.110271	Others	Others	-0.0766452	2587
F	20	2	2uM	Xylose	1.17303	1.00369	0.855643	-0.224919	Others	Others	-0.169335	1778
F	20	3	10uM	ADX-47273	1.05586	0.633832	0.600298	-0.736248	GluR	Neuronal Signaling	-0.42203	75
F	20	3	2uM	ADX-47273	1.13604	1.02015	0.897987	-0.155233	GluR	Neuronal Signaling	-0.115891	2263
F	20	4	10uM	Closantel Sodium	0.970325	0.879396	0.90629	-0.141955	Others	Others	-0.0909288	2374
F	20	4	2uM	Closantel Sodium	1.19378	0.979874	0.820819	-0.284863	Others	Others	-0.213901	1371
F	20	5	10uM	SF1670	0.012669	0.0236036	1.8631	0.897706	Others	Others	0.0109346	4545
F	20	5	2uM	SF1670	0.0967604	0.175403	1.81275	0.858183	Others	Others	0.0786424	4540
F	20	6	10uM	RI-1	0.700705	0.758347	1.08226	0.11405	Others	Others	0.0576413	3809
F	20	6	2uM	RI-1	0.990306	0.810101	0.818031	-0.289773	Others	Others	-0.180205	1345
F	21	1	10uM	Amonafide	0.260012	0.320489	1.23259	0.301699	Topoisomerase	DNA Damage	0.0604774	4277
F	21	1	2uM	Amonafide	0.838108	0.766359	0.914391	-0.129117	Topoisomerase	DNA Damage	-0.0717496	2459
F	21	2	10uM	Lacidipine	0.858005	0.624088	0.727371	-0.459237	Calcium Channel	Transmembrane Transporters	-0.233917	504
F	21	2	2uM	Lacidipine	1.0988	0.904083	0.822791	-0.281403	Calcium Channel	Transmembrane Transporters	-0.194718	1391
F	21	3	10uM	Cloxacillin Sodium	1.08962	0.854493	0.784214	-0.350681	Others	Others	-0.235124	983
F	21	3	2uM	Cloxacillin Sodium	1.1448	0.970562	0.847801	-0.238203	Others	Others	-0.174237	1669
F	21	4	10uM	Ethambutol HCl	1.10271	0.837819	0.759781	-0.396345	Others	Others	-0.264892	753
F	21	4	2uM	Ethambutol HCl	1.09531	1.11305	1.01619	0.0231736	Others	Others	0.0177358	3409
F	21	5	10uM	SSR128129E	1.08316	0.752067	0.694329	-0.526308	FGFR	Angiogenesis	-0.331089	317
F	21	5	2uM	SSR128129E	1.13579	0.815948	0.718399	-0.477143	FGFR	Angiogenesis	-0.319839	441
F	21	6	10uM	ONO-4059	0.818552	0.869219	1.0619	0.0866443	BTK	Angiogenesis	0.0506662	3707
F	21	6	2uM	ONO-4059	0.918884	0.731062	0.795598	-0.329889	BTK	Angiogenesis	-0.187822	1095
F	22	1	10uM	Lactulose	1.17498	1.03531	0.881127	-0.182579	Others	Others	-0.139674	2059
F	22	1	2uM	Lactulose	1.00663	1.05242	1.04548	0.064171	Others	Others	0.0457856	3603
F	22	2	10uM	GSK1292263	1.06632	0.931584	0.873644	-0.194883	GPR	Endocrinology & Hormones	-0.134736	1987
F	22	2	2uM	GSK1292263	1.08001	1.05761	0.979264	-0.0302306	GPR	Endocrinology & Hormones	-0.0223953	3099
F	22	3	10uM	RS-127445	1.20619	1.02232	0.847559	-0.238613	5-HT Receptor	Neuronal Signaling	-0.183872	1665
F	22	3	2uM	RS-127445	1.06607	1.00802	0.945557	-0.0807642	5-HT Receptor	Neuronal Signaling	-0.0580401	2775
F	22	4	10uM	Triclabendazole	0.932828	0.733877	0.786722	-0.346074	Others	Others	-0.198951	1007
F	22	4	2uM	Triclabendazole	1.10713	1.13904	1.02882	0.0409844	Others	Others	0.0319027	3507
F	22	5	10uM	UNC2881	0.324377	0.296236	0.913246	-0.130925	Others	Others	-0.0281411	2445
F	22	5	2uM	UNC2881	1.05552	1.06476	1.00875	0.0125722	Others	Others	0.00923841	3340
F	22	6	10uM	Empty	0.918544	0.91989	1.00147	0.00211365	Neg_Control	Neg_Control	0.00134672	3284
F	22	6	2uM	Empty	0.92339	0.873116	0.945555	-0.0807666	Neg_Control	Neg_Control	-0.0502739	2774
F	23	1	10uM	Empty	1.09302	1.0143	0.927985	-0.107827	Neg_Control	Neg_Control	-0.0787138	2603
F	23	1	2uM	Empty	0.948388	1.05523	1.11266	0.154011	Neg_Control	Neg_Control	0.106844	3939
F	23	2	10uM	Empty	1.03478	1.07472	1.0386	0.0546452	Neg_Control	Neg_Control	0.0399461	3579
F	23	2	2uM	Empty	1.0693	1.24666	1.16587	0.221406	Neg_Control	Neg_Control	0.177363	4134
F	23	3	10uM	Empty	1.11028	1.05025	0.945935	-0.0801873	Neg_Control	Neg_Control	-0.0600274	2777
F	23	3	2uM	Empty	1.0852	0.917292	0.845278	-0.242503	Neg_Control	Neg_Control	-0.167904	1636
F	23	4	10uM	Empty	1.06521	1.06714	1.00181	0.00260802	Neg_Control	Neg_Control	0.00192738	3288
F	23	4	2uM	Empty	1.19828	1.24146	1.03604	0.0510734	Neg_Control	Neg_Control	0.0431807	3551
F	23	5	10uM	Empty	1.05017	0.838469	0.798416	-0.324787	Neg_Control	Neg_Control	-0.211696	1129
F	23	5	2uM	Empty	1.17209	0.977059	0.833601	-0.26257	Neg_Control	Neg_Control	-0.195035	1505
F	23	6	10uM	Empty	0.814046	0.881995	1.08347	0.11566	Neg_Control	Neg_Control	0.0679489	3815
F	23	6	2uM	Empty	0.963523	0.913827	0.948423	-0.0763976	Neg_Control	Neg_Control	-0.0496957	2809
F	24	1	10uM	Empty	1.11291	1.02427	0.920345	-0.119753	Neg_Control	Neg_Control	-0.0886489	2522
F	24	1	2uM	Empty	1.02585	1.12453	1.09619	0.132502	Neg_Control	Neg_Control	0.0986796	3879
F	24	2	10uM	Empty	1.05493	1.02362	0.97032	-0.0434676	Neg_Control	Neg_Control	-0.0313103	3013
F	24	2	2uM	Empty	1.05646	1.07949	1.0218	0.0311095	Neg_Control	Neg_Control	0.0230283	3453
F	24	3	10uM	Empty	1.16087	1.1674	1.00563	0.0080968	Neg_Control	Neg_Control	0.00653344	3322
F	24	3	2uM	Empty	1.05773	1.11522	1.05435	0.0763478	Neg_Control	Neg_Control	0.0574831	3659
F	24	4	10uM	Empty	1.10985	0.951506	0.857326	-0.222085	Neg_Control	Neg_Control	-0.158348	1796
F	24	4	2uM	Empty	1.13732	1.15398	1.01465	0.02098	Neg_Control	Neg_Control	0.0166599	3392
F	24	5	10uM	Empty	1.06105	0.942844	0.888597	-0.170399	Neg_Control	Neg_Control	-0.118204	2150
F	24	5	2uM	Empty	1.1255	0.988752	0.878501	-0.186883	Neg_Control	Neg_Control	-0.136746	2032
F	24	6	10uM	Empty	0.851968	0.963633	1.13107	0.177685	Neg_Control	Neg_Control	0.111665	4017
F	24	6	2uM	Empty	1.04302	0.843449	0.808659	-0.306397	Neg_Control	Neg_Control	-0.199573	1234
G	1	1	10uM	Veliparib (ABT-888)	1.05714	0.95129	0.899873	-0.152206	PARP	DNA Damage	-0.105848	2292
G	1	1	2uM	Veliparib (ABT-888)	0.993367	0.940462	0.946742	-0.0789569	PARP	DNA Damage	-0.0529049	2790
G	1	2	10uM	Quizartinib (AC220)	0.751721	0.662633	0.881488	-0.181988	Flt	Angiogenesis	-0.0890883	2062
G	1	2	2uM	Quizartinib (AC220)	1.04064	1.01582	0.976148	-0.0348283	Flt	Angiogenesis	-0.0248215	3068
G	1	3	10uM	RAF265 (CHIR-265)	0.27149	0.291905	1.07519	0.104598	Raf, VEGFR	MAPK	0.0204146	3775
G	1	3	2uM	RAF265 (CHIR-265)	0.324972	0.344742	1.06084	0.0852025	Raf, VEGFR	MAPK	0.0197702	3705
G	1	4	10uM	AMG-900	0.495111	0.470556	0.950406	-0.0733845	Aurora Kinase	Cell Cycle	-0.0245546	2827
G	1	4	2uM	AMG-900	0.498087	0.580995	1.16645	0.222129	Aurora Kinase	Cell Cycle	0.0829083	4137
G	1	5	10uM	Troxipide	1.00808	0.870734	0.863758	-0.211301	Others	Others	-0.137343	1874
G	1	5	2uM	Troxipide	1.08307	0.904732	0.83534	-0.259564	Others	Others	-0.178338	1519
G	1	6	10uM	CW069	0.807074	0.917725	1.1371	0.185361	Microtubule Associated	Cytoskeletal Signaling	0.110651	4034
G	1	6	2uM	CW069	0.951959	0.79516	0.835287	-0.259655	Microtubule Associated	Cytoskeletal Signaling	-0.1568	1518
G	2	1	10uM	Cabozantinib (XL184, BMS-907351)	0.640336	0.614993	0.960421	-0.0582605	VEGFR, c-Met, Flt, Tie-2, c-Kit	Others	-0.0253436	2923
G	2	1	2uM	Cabozantinib (XL184, BMS-907351)	1.16767	1.15225	0.986788	-0.0191875	VEGFR, c-Met, Flt, Tie-2, c-Kit	Others	-0.015427	3161
G	2	2	10uM	Aminoglutethimide	0.967944	1.0247	1.05863	0.0822044	Aromatase	Endocrinology & Hormones	0.0567548	3691
G	2	2	2uM	Aminoglutethimide	1.10305	1.07797	0.977261	-0.033184	Aromatase	Endocrinology & Hormones	-0.0250822	3078
G	2	3	10uM	Hesperetin	1.12796	1.0169	0.901538	-0.149539	Histamine Receptor	TGF-beta/Smad	-0.111061	2317
G	2	3	2uM	Hesperetin	1.01871	1.02535	1.00652	0.00937798	Histamine Receptor	TGF-beta/Smad	0.00664348	3327
G	2	4	10uM	SB271046	0.896352	0.550029	0.61363	-0.704558	5-HT Receptor	Neuronal Signaling	-0.346323	97
G	2	4	2uM	SB271046	1.07899	0.974677	0.903324	-0.146685	5-HT Receptor	Neuronal Signaling	-0.104312	2333
G	2	5	10uM	Cetrimonium Bromide (CTAB)	0.0170904	0.0593338	3.47177	1.79567	Others	Others	0.0422434	4600
G	2	5	2uM	Cetrimonium Bromide (CTAB)	0.295213	0.311394	1.05481	0.0769867	Others	Others	0.0161814	3666
G	2	6	10uM	VGX-1027	0.786072	0.914044	1.1628	0.217601	Others	Others	0.127972	4125
G	2	6	2uM	VGX-1027	0.982059	0.901917	0.918394	-0.122814	Others	Others	-0.0801416	2506
G	3	1	10uM	Bortezomib (PS-341)	0.076184	0.101127	1.32741	0.408614	Proteasome	Proteases	0.0249434	4403
G	3	1	2uM	Bortezomib (PS-341)	0.0837513	0.100261	1.19713	0.259578	Proteasome	Proteases	0.0165098	4215
G	3	2	10uM	CP-673451	0.139444	0.130145	0.933312	-0.0995689	Others	Protein Tyrosine Kinase	-0.00929926	2654
G	3	2	2uM	CP-673451	0.893121	0.891523	0.998211	-0.00258349	Others	Protein Tyrosine Kinase	-0.00159791	3252
G	3	3	10uM	AG-14361	0.884958	0.750984	0.84861	-0.236827	PARP	DNA Damage	-0.133974	1682
G	3	3	2uM	AG-14361	1.08239	0.981173	0.906487	-0.141641	PARP	DNA Damage	-0.101217	2378
G	3	4	10uM	Crenolanib (CP-868596)	0.0682765	0.067346	0.986373	-0.0197954	PDGFR	Protein Tyrosine Kinase	-0.000930433	3156
G	3	4	2uM	Crenolanib (CP-868596)	0.855114	0.684937	0.80099	-0.320145	PDGFR	Protein Tyrosine Kinase	-0.170177	1154
G	3	5	10uM	Clopidol	1.07652	0.8729	0.810851	-0.302492	Others	Others	-0.203624	1258
G	3	5	2uM	Clopidol	1.16198	0.813999	0.70053	-0.51348	Others	Others	-0.347976	343
G	3	6	10uM	HS-173	0.107814	0.182549	1.69319	0.75974	PI3K	PI3K/Akt/mTOR	0.074735	4524
G	3	6	2uM	HS-173	0.170564	0.175619	1.02964	0.0421422	PI3K	PI3K/Akt/mTOR	0.00505577	3511
G	4	1	10uM	Alisertib (MLN8237)	0.527251	0.436991	0.828811	-0.270885	Aurora Kinase	Others	-0.0902595	1447
G	4	1	2uM	Alisertib (MLN8237)	0.516452	0.448252	0.867944	-0.204326	Aurora Kinase	Others	-0.0682006	1920
G	4	2	10uM	Ipratropium Bromide	1.01862	0.757264	0.743421	-0.427748	Others	Others	-0.261356	621
G	4	2	2uM	Ipratropium Bromide	1.15262	1.05242	0.913063	-0.131213	Others	Others	-0.100205	2444
G	4	3	10uM	L-(+)-Rhamnose Monohydrate	1.04727	0.779568	0.744378	-0.425892	Others	Others	-0.267706	630
G	4	3	2uM	L-(+)-Rhamnose Monohydrate	1.0159	0.984205	0.968802	-0.045727	Others	Others	-0.0316945	3006
G	4	4	10uM	IMD 0354	0.125584	0.122349	0.974236	-0.0376571	IKK	NF_KB	-0.00323558	3052
G	4	4	2uM	IMD 0354	0.232378	0.239501	1.03065	0.0435559	IKK	NF_KB	0.00712262	3518
G	4	5	10uM	Sulfamethoxypyridazine	1.05068	0.809452	0.770411	-0.3763	Others	Others	-0.241224	843
G	4	5	2uM	Sulfamethoxypyridazine	1.2436	0.832839	0.669699	-0.578415	Others	Others	-0.410762	235
G	4	6	10uM	FR 180204	0.887084	1.04246	1.17515	0.232844	ERK	MAPK	0.155372	4159
G	4	6	2uM	FR 180204	1.01309	0.851462	0.840457	-0.250754	ERK	MAPK	-0.161632	1570
G	5	1	10uM	Imatinib Mesylate (STI571)	0.612192	0.598968	0.978399	-0.0315058	PDGFR, c-Kit, Bcr-Abl	Protein Tyrosine Kinase	-0.0132242	3088
G	5	1	2uM	Imatinib Mesylate (STI571)	1.12167	1.07797	0.961038	-0.0573352	PDGFR, c-Kit, Bcr-Abl	Protein Tyrosine Kinase	-0.043703	2932
G	5	2	10uM	Dapagliflozin	1.00986	0.842367	0.83414	-0.261638	SGLT	GPCR & G Protein	-0.167496	1509
G	5	2	2uM	Dapagliflozin	1.01224	0.900618	0.889725	-0.168569	SGLT	GPCR & G Protein	-0.111625	2162
G	5	3	10uM	GSK461364	0.152708	0.199873	1.30885	0.388305	PLK	Cell Cycle	0.0471646	4384
G	5	3	2uM	GSK461364	0.283904	0.325037	1.14488	0.195198	PLK	Cell Cycle	0.0411324	4059
G	5	4	10uM	CHIR-98014	0.127965	0.119967	0.937496	-0.0931156	GSK-3	PI3K/Akt/mTOR	-0.00799834	2700
G	5	4	2uM	CHIR-98014	1.03911	0.480517	0.462431	-1.11269	GSK-3	PI3K/Akt/mTOR	-0.558594	23
G	5	5	10uM	Chlorzoxazone	1.02007	0.797108	0.781429	-0.355814	Others	Others	-0.222957	947
G	5	5	2uM	Chlorzoxazone	1.03435	0.806853	0.780058	-0.358347	Others	Others	-0.227497	936
G	5	6	10uM	LY2119620	0.737012	0.801223	1.08712	0.120516	AChR	Neuronal Signaling	0.0642112	3828
G	5	6	2uM	LY2119620	1.00034	0.691217	0.690983	-0.533279	AChR	Neuronal Signaling	-0.309122	298
G	6	1	10uM	AG-490 (Tyrphostin B42)	0.990306	0.839552	0.84777	-0.238256	JAK, EGFR	Others	-0.150755	1668
G	6	1	2uM	AG-490 (Tyrphostin B42)	1.0142	0.92119	0.908293	-0.13877	JAK, EGFR	Others	-0.0930091	2395
G	6	2	10uM	Didanosine	0.984695	0.871817	0.885368	-0.175651	NULL	Microbiology	-0.112877	2107
G	6	2	2uM	Didanosine	1.12346	0.976409	0.86911	-0.202389	NULL	Microbiology	-0.147049	1933
G	6	3	10uM	Nalidixic acid	1.09778	0.812267	0.739918	-0.434564	Others	Others	-0.285513	596
G	6	3	2uM	Nalidixic acid	1.11011	0.850379	0.766032	-0.384523	Others	Others	-0.25973	808
G	6	4	10uM	Camostat Mesilate	1.06326	0.848863	0.79836	-0.32489	HCV Protease	Others	-0.214396	1128
G	6	4	2uM	Camostat Mesilate	1.15322	1.05783	0.917286	-0.124556	HCV Protease	Others	-0.0953868	2491
G	6	5	10uM	Tamibarotene	1.01377	0.780001	0.769404	-0.378187	Others	Others	-0.233772	834
G	6	5	2uM	Tamibarotene	1.00927	0.822878	0.815322	-0.294559	Others	Others	-0.18639	1309
G	6	6	10uM	PF-06463922	0.556245	0.659385	1.18542	0.2454	ALK	Protein Tyrosine Kinase	0.10314	4187
G	6	6	2uM	PF-06463922	0.812856	0.636431	0.782957	-0.352995	ALK	Protein Tyrosine Kinase	-0.176425	963
G	7	1	10uM	PI-103	0.2226	0.213299	0.958214	-0.0615795	DNA-PK, PI3K, mTOR	Neuronal Signaling	-0.00930146	2899
G	7	1	2uM	PI-103	0.288156	0.305331	1.0596	0.0835255	DNA-PK, PI3K, mTOR	Neuronal Signaling	0.0171753	3697
G	7	2	10uM	VX-809 (Lumacaftor)	1.05867	0.932667	0.880981	-0.182816	Others	Transmembrane Transporters	-0.126001	2056
G	7	2	2uM	VX-809 (Lumacaftor)	1.12499	0.939813	0.835398	-0.259465	Others	Transmembrane Transporters	-0.185176	1520
G	7	3	10uM	OSI-420	0.545191	0.503038	0.922682	-0.116095	EGFR	Protein Tyrosine Kinase	-0.0421534	2541
G	7	3	2uM	OSI-420	1.09455	1.00846	0.921346	-0.118186	EGFR	Protein Tyrosine Kinase	-0.086091	2531
G	7	4	10uM	TH-302	1.27277	0.890224	0.699441	-0.515727	Others	Others	-0.382542	339
G	7	4	2uM	TH-302	1.27294	1.46992	1.15475	0.207578	Others	Others	0.196984	4095
G	7	5	10uM	Chlorpropamide	0.999914	0.84215	0.842222	-0.247727	Others	Others	-0.157764	1600
G	7	5	2uM	Chlorpropamide	1.17175	0.887408	0.757334	-0.400999	Others	Others	-0.284345	731
G	7	6	10uM	E-64	0.800952	0.841284	1.05036	0.0708775	Cysteine Protease	Proteases	0.0403322	3638
G	7	6	2uM	E-64	0.939035	0.769824	0.819803	-0.286651	Cysteine Protease	Proteases	-0.169212	1362
G	8	1	10uM	SNS-314 Mesylate	0.403537	0.643793	1.59538	0.673897	Aurora Kinase	Others	0.240257	4512
G	8	1	2uM	SNS-314 Mesylate	0.722132	0.705076	0.976381	-0.0344836	Aurora Kinase	Others	-0.0170559	3072
G	8	2	10uM	Piroxicam	0.993282	1.11197	1.11949	0.162839	COX	Neuronal Signaling	0.118685	3979
G	8	2	2uM	Piroxicam	1.12244	0.996981	0.888228	-0.170998	COX	Neuronal Signaling	-0.125457	2144
G	8	3	10uM	Paeonol	1.10773	0.775021	0.699649	-0.515297	Others	Others	-0.332708	340
G	8	3	2uM	Paeonol	1.07601	0.903649	0.839813	-0.251861	Others	Others	-0.172364	1560
G	8	4	10uM	GW441756	0.936314	0.871167	0.930422	-0.104043	Others	Protein Tyrosine Kinase	-0.0651469	2618
G	8	4	2uM	GW441756	1.27021	1.41687	1.11545	0.157631	Others	Protein Tyrosine Kinase	0.146651	3958
G	8	5	10uM	Vinorelbine Tartrate	0.118527	0.13166	1.1108	0.151603	Microtubule Associated	Cytoskeletal Signaling	0.0131331	3935
G	8	5	2uM	Vinorelbine Tartrate	0.133662	0.135558	1.01419	0.0203233	Microtubule Associated	Cytoskeletal Signaling	0.00189623	3386
G	8	6	10uM	GDC-0994	0.214352	0.216763	1.01125	0.0161358	ERK	MAPK	0.00241088	3363
G	8	6	2uM	GDC-0994	0.689397	0.525775	0.76266	-0.390888	ERK	MAPK	-0.163621	780
G	9	1	10uM	VX-680 (Tozasertib, MK-0457)	0.55531	0.554793	0.999069	-0.00134345	Aurora Kinase	Endocrinology & Hormones	-0.000516869	3264
G	9	1	2uM	VX-680 (Tozasertib, MK-0457)	0.542981	0.471206	0.867813	-0.204544	Aurora Kinase	Endocrinology & Hormones	-0.071775	1919
G	9	2	10uM	RO4929097	1.0789	0.899102	0.833347	-0.26301	Y-Secretase	Proteases	-0.179802	1500
G	9	2	2uM	RO4929097	1.16512	0.967964	0.830784	-0.267455	Y-Secretase	Proteases	-0.197157	1475
G	9	3	10uM	PP242	0.117422	0.1204	1.02536	0.0361334	mTOR	PI3K/Akt/mTOR	0.00297806	3480
G	9	3	2uM	PP242	0.417396	0.422266	1.01167	0.0167349	mTOR	PI3K/Akt/mTOR	0.00486989	3368
G	9	4	10uM	MK-5108 (VX-689)	0.417141	0.439373	1.0533	0.0749116	Aurora Kinase	Cell Cycle	0.0222322	3656
G	9	4	2uM	MK-5108 (VX-689)	0.712439	0.521445	0.731915	-0.450253	Aurora Kinase	Cell Cycle	-0.190994	541
G	9	5	10uM	Trometamol	1.11053	0.810751	0.730055	-0.453923	Others	Others	-0.299783	526
G	9	5	2uM	Trometamol	1.09625	0.775237	0.707172	-0.499867	Others	Others	-0.321012	375
G	9	6	10uM	Sorafenib	0.196837	0.300783	1.52808	0.611724	Raf	MAPK	0.103947	4491
G	9	6	2uM	Sorafenib	0.795425	0.728896	0.916361	-0.126012	Raf	MAPK	-0.0665288	2482
G	10	1	10uM	ABT-751 (E7010)	0.162231	0.195325	1.20399	0.267828	Microtubule Associated	Cytoskeletal Signaling	0.0330941	4234
G	10	1	2uM	ABT-751 (E7010)	0.874925	0.739291	0.844976	-0.243018	Microtubule Associated	Cytoskeletal Signaling	-0.135635	1632
G	10	2	10uM	Terbinafine	0.997364	0.827642	0.829829	-0.269113	Others	Others	-0.169722	1461
G	10	2	2uM	Terbinafine	1.16104	1.10266	0.949714	-0.074435	Others	Others	-0.0583841	2820
G	10	3	10uM	Rutin	1.09506	0.774371	0.70715	-0.499912	NULL	Others	-0.320688	374
G	10	3	2uM	Rutin	1.18969	0.959952	0.80689	-0.309557	NULL	Others	-0.229742	1214
G	10	4	10uM	Cobicistat (GS-9350)	0.933508	0.590739	0.632816	-0.660141	P450 (e.g. CYP17)	Metabolism	-0.342769	133
G	10	4	2uM	Cobicistat (GS-9350)	1.11895	0.928769	0.830035	-0.268756	P450 (e.g. CYP17)	Metabolism	-0.190183	1465
G	10	5	10uM	Nelfinavir Mesylate	0.741008	0.282593	0.381364	-1.39076	HIV Protease	Proteases	-0.458414	13
G	10	5	2uM	Nelfinavir Mesylate	1.10934	0.778052	0.701363	-0.511767	HIV Protease	Proteases	-0.331291	345
G	10	6	10uM	UNC0379	0.0156449	0.0311827	1.99315	0.995053	Histone Methyltransferase	Epigenetics	0.0155378	4556
G	10	6	2uM	UNC0379	0.542556	0.425731	0.784677	-0.349829	Histone Methyltransferase	Epigenetics	-0.116825	986
G	11	1	10uM	Nutlin-3	0.386361	0.272416	0.70508	-0.504141	Mdm2	Neuronal Signaling	-0.113946	363
G	11	1	2uM	Nutlin-3	0.850862	0.556525	0.654072	-0.612479	Mdm2	Neuronal Signaling	-0.294337	182
G	11	2	10uM	Reserpine	0.485418	0.12668	0.260971	-1.93804	Others	Others	-0.358738	3
G	11	2	2uM	Reserpine	1.10084	0.965149	0.876738	-0.189783	Others	Others	-0.135692	2020
G	11	3	10uM	VX-765	1.08545	0.898019	0.827323	-0.273477	Caspase	Apoptosis	-0.187432	1430
G	11	3	2uM	VX-765	1.17881	0.967531	0.820769	-0.284952	Caspase	Apoptosis	-0.21128	1370
G	11	4	10uM	RITA (NSC 652287)	0.247768	0.140972	0.568968	-0.813581	p53	Apoptosis	-0.106796	50
G	11	4	2uM	RITA (NSC 652287)	0.659807	0.428763	0.64983	-0.621866	p53	Apoptosis	-0.231045	168
G	11	5	10uM	Domiphen Bromide	0.082646	0.067346	0.814874	-0.295352	Others	Others	-0.0153	1301
G	11	5	2uM	Domiphen Bromide	0.882492	0.558474	0.632837	-0.660094	Others	Others	-0.324018	134
G	11	6	10uM	KN-93 Phosphate	0.333135	0.33175	0.995842	-0.00601112	CaMK	Others	-0.00138515	3230
G	11	6	2uM	KN-93 Phosphate	0.888104	0.726947	0.818538	-0.288878	CaMK	Others	-0.161157	1352
G	12	1	10uM	MK-2866 (GTx-024)	1.03427	0.878747	0.849634	-0.235087	Androgen Receptor	Endocrinology & Hormones	-0.155519	1701
G	12	1	2uM	MK-2866 (GTx-024)	1.12898	1.00001	0.885763	-0.175008	Androgen Receptor	Endocrinology & Hormones	-0.128972	2114
G	12	2	10uM	Methocarbamol	1.00025	0.900185	0.899956	-0.152074	Others	Others	-0.10007	2295
G	12	2	2uM	Methocarbamol	1.16044	1.01755	0.876865	-0.189574	Others	Others	-0.142892	2022
G	12	3	10uM	Synephrine	0.905365	0.675626	0.746247	-0.422275	Androgen Receptor	GPCR & G Protein	-0.229739	651
G	12	3	2uM	Synephrine	0.983929	0.813133	0.826414	-0.275063	Androgen Receptor	GPCR & G Protein	-0.170796	1425
G	12	4	10uM	Tempol	1.16912	0.799491	0.683841	-0.548267	Others	Others	-0.369627	269
G	12	4	2uM	Tempol	1.15262	0.995465	0.863653	-0.211477	Others	Others	-0.157157	1872
G	12	5	10uM	Labetalol HCl	1.02109	0.743188	0.727841	-0.458305	Adrenergic Receptor	GPCR & G Protein	-0.277898	508
G	12	5	2uM	Labetalol HCl	1.15228	0.754665	0.654931	-0.610585	Adrenergic Receptor	GPCR & G Protein	-0.397617	185
G	12	6	10uM	LRRK2-IN-1	0.389082	0.449984	1.15653	0.209799	LRRK2	Autophagy	0.0609018	4103
G	12	6	2uM	LRRK2-IN-1	0.825525	0.584243	0.707723	-0.498742	LRRK2	Autophagy	-0.241281	378
G	13	1	10uM	HA14-1	0.934614	0.550029	0.588509	-0.764864	Bcl-2	Neuronal Signaling	-0.384585	65
G	13	1	2uM	HA14-1	1.03512	0.886109	0.856049	-0.224235	Bcl-2	Neuronal Signaling	-0.149006	1779
G	13	2	10uM	Cefoperazone	0.991157	0.774804	0.781717	-0.355281	Others	Others	-0.216352	952
G	13	2	2uM	Cefoperazone	1.09565	0.916426	0.836419	-0.257703	Others	Others	-0.179229	1530
G	13	3	10uM	Fesoterodine Fumarate	0.995068	0.804688	0.808676	-0.306366	AChR	Neuronal Signaling	-0.19038	1235
G	13	3	2uM	Fesoterodine Fumarate	1.15245	0.902783	0.783358	-0.352255	AChR	Neuronal Signaling	-0.249669	969
G	13	4	10uM	Sotrastaurin	0.919139	0.515814	0.561193	-0.833431	PKC	TGF-beta/Smad	-0.403325	45
G	13	4	2uM	Sotrastaurin	1.06266	1.02665	0.966108	-0.049744	PKC	TGF-beta/Smad	-0.0360161	2975
G	13	5	10uM	Broxyquinoline	0.240115	0.158729	0.661052	-0.597165	Others	Others	-0.0813867	204
G	13	5	2uM	Broxyquinoline	1.08367	0.64401	0.594288	-0.750765	Others	Others	-0.439656	70
G	13	6	10uM	ME0328	0.801292	0.813133	1.01478	0.0211634	PARP	Epigenetics	0.011841	3393
G	13	6	2uM	ME0328	1.03673	0.71612	0.690748	-0.533768	PARP	Epigenetics	-0.320611	294
G	14	1	10uM	Danoprevir (ITMN-191)	1.13324	0.95129	0.839445	-0.252492	Proteasome, HCV Protease	Proteases	-0.181947	1555
G	14	1	2uM	Danoprevir (ITMN-191)	1.05433	1.02102	0.968403	-0.0463205	Proteasome, HCV Protease	Proteases	-0.0333137	3000
G	14	2	10uM	Nicotinic Acid	1.05178	0.980957	0.932663	-0.100573	Others	Others	-0.070824	2647
G	14	2	2uM	Nicotinic Acid	1.11274	0.906465	0.81462	-0.2958	Others	Others	-0.20628	1297
G	14	3	10uM	Xanthone	1.10356	0.749685	0.679332	-0.557812	Others	Others	-0.353877	255
G	14	3	2uM	Xanthone	1.15424	0.957137	0.829237	-0.270144	Others	Others	-0.197101	1450
G	14	4	10uM	IOX2	1.00272	0.761811	0.759745	-0.396413	HIF	Angiogenesis	-0.240909	751
G	14	4	2uM	IOX2	1.16648	1.03877	0.890519	-0.167281	HIF	Angiogenesis	-0.127707	2172
G	14	5	10uM	Mefloquine HCl	0.0618995	0.0537036	0.867594	-0.204908	Others	Others	-0.00819587	1917
G	14	5	2uM	Mefloquine HCl	0.956211	0.688619	0.720154	-0.473623	Others	Others	-0.267592	455
G	14	6	10uM	Santacruzamate A (CAY10683)	0.778335	0.872683	1.12122	0.165068	HDAC	DNA Damage	0.0943486	3984
G	14	6	2uM	Santacruzamate A (CAY10683)	0.966839	0.756181	0.782117	-0.354544	HDAC	DNA Damage	-0.210658	957
G	15	1	10uM	Brivanib (BMS-540215)	0.468667	0.487014	1.03915	0.0553978	VEGFR, FGFR	GPCR & G Protein	0.0183462	3583
G	15	1	2uM	Brivanib (BMS-540215)	0.9557	0.803605	0.840854	-0.250072	VEGFR, FGFR	GPCR & G Protein	-0.152096	1574
G	15	2	10uM	Acetylcysteine	1.01156	1.00326	0.991793	-0.0118893	AChR	Others	-0.00830204	3203
G	15	2	2uM	Acetylcysteine	1.15322	0.997631	0.865085	-0.209087	AChR	Others	-0.155587	1887
G	15	3	10uM	Esculin	1.04481	0.762244	0.729554	-0.454913	Others	Others	-0.282564	523
G	15	3	2uM	Esculin	1.20661	0.982906	0.814598	-0.29584	Others	Others	-0.223709	1296
G	15	4	10uM	Sirtinol	1.08443	0.933533	0.860851	-0.216165	Sirtuin	Epigenetics	-0.150898	1834
G	15	4	2uM	Sirtinol	1.1607	1.01777	0.876859	-0.189584	Sirtuin	Epigenetics	-0.14293	2021
G	15	5	10uM	Furaltadone HCl	1.27225	0.994816	0.781931	-0.354887	Others	Others	-0.277439	954
G	15	5	2uM	Furaltadone HCl	1.31443	1.13276	0.861786	-0.214598	Others	Others	-0.181672	1850
G	15	6	10uM	FH1(BRD-K4477)	0.791004	0.747086	0.944479	-0.0824097	Others	Others	-0.0439175	2761
G	15	6	2uM	FH1(BRD-K4477)	0.989796	0.75878	0.766602	-0.38345	Others	Others	-0.231016	812
G	16	1	10uM	Thalidomide	1.21019	0.934399	0.772112	-0.373117	Others	Apoptosis	-0.275786	860
G	16	1	2uM	Thalidomide	1.03716	1.0771	1.03852	0.0545238	Others	Apoptosis	0.0399473	3577
G	16	2	10uM	Pyrazinamide	1.05527	0.871817	0.826158	-0.27551	Others	Others	-0.18345	1422
G	16	2	2uM	Pyrazinamide	1.01173	1.02773	1.01581	0.0226337	Others	Others	0.0159977	3405
G	16	3	10uM	Gastrodin	1.0551	0.853194	0.808641	-0.306429	Others	Others	-0.201903	1233
G	16	3	2uM	Gastrodin	1.16257	0.925954	0.796471	-0.328306	Others	Others	-0.236617	1107
G	16	4	10uM	Pifithrin-_ (PFT_)	1.11121	0.713521	0.64211	-0.639108	p53	Apoptosis	-0.397693	150
G	16	4	2uM	Pifithrin-_ (PFT_)	1.10246	0.96948	0.879381	-0.185439	p53	Apoptosis	-0.132977	2044
G	16	5	10uM	QNZ (EVP4593)	0.429725	0.596153	1.38729	0.472269	NF-__B	NF_KB	0.166428	4437
G	16	5	2uM	QNZ (EVP4593)	0.44384	0.603949	1.36074	0.444388	NF-__B	NF_KB	0.160109	4427
G	16	6	10uM	EI1	0.827565	0.846048	1.02233	0.0318667	Histone Methyltransferase	Epigenetics	0.0184829	3456
G	16	6	2uM	EI1	0.960802	0.762894	0.794018	-0.332756	Histone Methyltransferase	Epigenetics	-0.197908	1077
G	17	1	10uM	GSK1904529A	0.914548	0.719801	0.787057	-0.345459	IGF-1R	Others	-0.194746	1016
G	17	1	2uM	GSK1904529A	1.04013	1.11522	1.07219	0.100556	IGF-1R	Others	0.0750836	3754
G	17	2	10uM	Zafirlukast	1.02882	0.939596	0.913273	-0.130883	Others	Others	-0.0892272	2446
G	17	2	2uM	Zafirlukast	1.08783	1.01495	0.933007	-0.100041	Others	Others	-0.0728775	2652
G	17	3	10uM	Asiatic Acid	1.08579	0.709624	0.653554	-0.613621	p38 MAPK	MAPK	-0.376168	180
G	17	3	2uM	Asiatic Acid	1.05926	0.870518	0.821815	-0.283115	p38 MAPK	MAPK	-0.188745	1381
G	17	4	10uM	BYL719	0.708018	0.430278	0.607723	-0.718515	PI3K	PI3K/Akt/mTOR	-0.277739	83
G	17	4	2uM	BYL719	0.902559	0.664365	0.736091	-0.442044	PI3K	PI3K/Akt/mTOR	-0.238193	575
G	17	5	10uM	Montelukast Sodium	1.05382	0.762028	0.723109	-0.467714	Others	Others	-0.291793	474
G	17	5	2uM	Montelukast Sodium	1.12975	0.809235	0.716296	-0.481373	Others	Others	-0.320515	425
G	17	6	10uM	PI-1840	0.772043	0.692733	0.897273	-0.156381	Proteasome	Proteases	-0.0793097	2252
G	17	6	2uM	PI-1840	0.884618	0.801439	0.905972	-0.142461	Proteasome	Proteases	-0.0831787	2369
G	18	1	10uM	Dimesna	1.10654	0.860773	0.777898	-0.362348	Others	Others	-0.245765	918
G	18	1	2uM	Dimesna	1.09344	0.949774	0.868608	-0.203223	Others	Others	-0.14367	1926
G	18	2	10uM	Ethionamide	1.02568	0.92617	0.902984	-0.147228	Others	Others	-0.0995071	2329
G	18	2	2uM	Ethionamide	1.17439	1.07559	0.91587	-0.126786	Others	Others	-0.0988016	2475
G	18	3	10uM	Sesamin	1.08367	0.725215	0.669224	-0.579439	Others	Others	-0.358451	231
G	18	3	2uM	Sesamin	0.976447	0.954105	0.977119	-0.0333939	Others	Others	-0.0223421	3076
G	18	4	10uM	Aspirin	1.05399	1.00824	0.956594	-0.0640217	Others	Proteases	-0.0457498	2881
G	18	4	2uM	Aspirin	1.08673	0.862939	0.794072	-0.332659	Others	Proteases	-0.223788	1078
G	18	5	10uM	Fingolimod (FTY720) HCl	0.0418332	0.037246	0.890347	-0.16756	S1P Receptor, Bcr-Abl, PKC	GPCR & G Protein	-0.00458712	2170
G	18	5	2uM	Fingolimod (FTY720) HCl	1.01973	0.721967	0.708001	-0.498177	S1P Receptor, Bcr-Abl, PKC	GPCR & G Protein	-0.297759	380
G	18	6	10uM	SD-208	0.701726	0.894988	1.27541	0.350961	TGF-beta/Smad	TGF-beta/Smad	0.193262	4345
G	18	6	2uM	SD-208	1.00485	0.924005	0.919549	-0.121002	TGF-beta/Smad	TGF-beta/Smad	-0.080841	2518
G	19	1	10uM	U0126-EtOH	1.00561	0.858824	0.854032	-0.227638	MEK	Others	-0.146787	1758
G	19	1	2uM	U0126-EtOH	1.01896	1.13146	1.1104	0.151083	MEK	Others	0.112496	3933
G	19	2	10uM	Ketoprofen	0.981889	0.952589	0.97016	-0.0437055	COX	Neuronal Signaling	-0.0292996	3012
G	19	2	2uM	Ketoprofen	1.08945	0.869219	0.797853	-0.325806	COX	Neuronal Signaling	-0.220229	1122
G	19	3	10uM	Chlorogenic Acid	1.08707	0.879829	0.809361	-0.305145	Others	Others	-0.207237	1239
G	19	3	2uM	Chlorogenic Acid	0.955956	0.909929	0.951853	-0.071189	Others	Others	-0.0460262	2846
G	19	4	10uM	TPCA-1	0.294022	0.245131	0.833715	-0.262374	IKK	NF_KB	-0.0488915	1506
G	19	4	2uM	TPCA-1	0.882748	0.750334	0.849999	-0.234467	IKK	NF_KB	-0.132413	1706
G	19	5	10uM	Benzbromarone	1.0375	0.830457	0.800443	-0.321129	Others	Others	-0.207039	1149
G	19	5	2uM	Benzbromarone	1.10271	0.864021	0.783542	-0.351917	Others	Others	-0.23869	971
G	19	6	10uM	MPI-0479605	0.382365	0.462327	1.20912	0.273963	Kinesin	Cytoskeletal Signaling	0.079962	4244
G	19	6	2uM	MPI-0479605	0.469348	0.443488	0.944903	-0.0817626	Kinesin	Cytoskeletal Signaling	-0.0258599	2764
G	20	1	10uM	Bendamustine HCl	1.02262	0.902134	0.882182	-0.180852	Others	Others	-0.120483	2069
G	20	1	2uM	Bendamustine HCl	1.092	1.03986	0.952252	-0.070585	Others	Others	-0.0521409	2849
G	20	2	10uM	Fenofibrate	0.921605	0.828941	0.899454	-0.152879	NULL	Others	-0.0926639	2284
G	20	2	2uM	Fenofibrate	1.00451	1.00196	0.997467	-0.00365853	NULL	Others	-0.0025441	3245
G	20	3	10uM	Curcumol	1.09404	0.901267	0.823798	-0.279637	Others	Others	-0.192771	1401
G	20	3	2uM	Curcumol	1.02704	1.03748	1.01016	0.0145877	Others	Others	0.0104375	3351
G	20	4	10uM	PMSF	1.0727	0.776537	0.72391	-0.466117	Others	Others	-0.296161	481
G	20	4	2uM	PMSF	1.16147	1.05112	0.904993	-0.144021	Others	Others	-0.110347	2357
G	20	5	10uM	MEK162 (ARRY-162, ARRY-438162)	0.228552	0.243399	1.06496	0.0907989	MEK	MAPK	0.0148467	3723
G	20	5	2uM	MEK162 (ARRY-162, ARRY-438162)	0.437122	0.394981	0.903594	-0.146253	MEK	MAPK	-0.0421412	2335
G	20	6	10uM	Remodelin	0.576481	0.719801	1.24861	0.320325	Histone Acetyltransferase	Epigenetics	0.14332	4305
G	20	6	2uM	Remodelin	0.980613	0.78758	0.803151	-0.316257	Histone Acetyltransferase	Epigenetics	-0.193033	1176
G	21	1	10uM	Foretinib (GSK1363089)	0.0418332	0.0524043	1.2527	0.325039	c-Met, VEGFR	Others	0.0105712	4314
G	21	1	2uM	Foretinib (GSK1363089)	0.631408	0.627769	0.994236	-0.00834	c-Met, VEGFR	Others	-0.00363955	3214
G	21	2	10uM	Ezetimibe	0.868463	0.591606	0.68121	-0.553829	Others	Others	-0.276857	263
G	21	2	2uM	Ezetimibe	1.05612	0.90798	0.859735	-0.218037	Others	Others	-0.148137	1822
G	21	3	10uM	Emodin	0.990051	0.843883	0.852363	-0.230461	Others	Others	-0.146169	1731
G	21	3	2uM	Emodin	1.12703	1.10525	0.980679	-0.0281465	Others	Others	-0.0217748	3111
G	21	4	10uM	Semaxanib (SU5416)	1.01811	0.782383	0.768466	-0.379946	VEGFR	Protein Tyrosine Kinase	-0.235727	823
G	21	4	2uM	Semaxanib (SU5416)	1.14488	1.08901	0.951199	-0.0721808	VEGFR	Protein Tyrosine Kinase	-0.0558714	2838
G	21	5	10uM	Oxaprozin	1.02542	0.798624	0.778825	-0.360629	Others	Others	-0.226798	926
G	21	5	2uM	Oxaprozin	1.12558	0.771339	0.685279	-0.545236	Others	Others	-0.354244	272
G	21	6	10uM	ESI-09	0.583453	0.569518	0.976115	-0.0348763	Others	Others	-0.0139355	3066
G	21	6	2uM	ESI-09	0.936229	0.783466	0.836831	-0.256991	Others	Others	-0.152763	1532
G	22	1	10uM	Dexrazoxane HCl (ICRF-187, ADR-529)	1.08613	0.885893	0.81564	-0.293995	Others	Others	-0.200239	1317
G	22	1	2uM	Dexrazoxane HCl (ICRF-187, ADR-529)	1.00442	1.04267	1.03808	0.0539223	Others	Others	0.0382517	3571
G	22	2	10uM	Amiloride HCl	0.968795	0.845182	0.872406	-0.196929	Others	Others	-0.123613	1974
G	22	2	2uM	Amiloride HCl	0.976447	0.948908	0.971796	-0.0412739	Others	Others	-0.0275392	3028
G	22	3	10uM	Apocynin	0.881727	0.798624	0.90575	-0.142815	Others	Others	-0.0831029	2366
G	22	3	2uM	Apocynin	0.936995	1.01171	1.07974	0.110678	Others	Others	0.0747117	3798
G	22	4	10uM	Bepotastine Besilate	1.00434	0.892606	0.888752	-0.170147	Histamine Receptor	Neuronal Signaling	-0.11173	2153
G	22	4	2uM	Bepotastine Besilate	1.10016	1.02557	0.932196	-0.101295	Histamine Receptor	Neuronal Signaling	-0.0745956	2641
G	22	5	10uM	Stattic	0.022192	0.0326986	1.47344	0.559189	STAT	JAK/STAT	0.0105066	4475
G	22	5	2uM	Stattic	0.100757	0.0799057	0.793057	-0.334504	STAT	JAK/STAT	-0.0208509	1068
G	22	6	10uM	Defactinib (VS-6063, PF-04554878)	0.178811	0.212649	1.18924	0.250036	FAK	Angiogenesis	0.0338377	4198
G	22	6	2uM	Defactinib (VS-6063, PF-04554878)	0.771958	0.701828	0.909153	-0.137404	FAK	Angiogenesis	-0.0701298	2405
G	23	1	10uM	Empty	1.09982	1.11327	1.01223	0.0175308	Neg_Control	Neg_Control	0.013446	3373
G	23	1	2uM	Empty	1.0312	0.990701	0.960723	-0.057808	Neg_Control	Neg_Control	-0.0405029	2926
G	23	2	10uM	Empty	0.87484	1.00608	1.15001	0.201648	Neg_Control	Neg_Control	0.131236	4082
G	23	2	2uM	Empty	1.0091	1.03964	1.03027	0.04302	Neg_Control	Neg_Control	0.0305436	3514
G	23	3	10uM	Empty	1.01488	0.905382	0.892108	-0.16471	Neg_Control	Neg_Control	-0.109497	2193
G	23	3	2uM	Empty	1.07363	1.17022	1.08996	0.124278	Neg_Control	Neg_Control	0.096586	3847
[truncated: 2,610 more rows]

## Sheet: OPA1
Column	Well	Plate	Dose	Drug	TYKNU sgCTRLA1	TYKNU sgOPA1 #2	OPA2_Ratio	LOG2	Target	Pathway	Diff	ID
A	1	1	10uM	ABT-263 (Navitoclax)	0.729784	0.554542	0.759871	-0.396173	Bcl-2	Apoptosis	-0.175242	189
A	1	1	2uM	ABT-263 (Navitoclax)	0.976617	0.856654	0.877164	-0.189081	Bcl-2	Apoptosis	-0.119963	1038
A	1	2	10uM	SAR245409 (XL765)	0.942521	1.03613	1.09932	0.136608	PI3K, mTOR	PI3K/Akt/mTOR	0.0936089	3086
A	1	2	2uM	SAR245409 (XL765)	0.985375	1.00256	1.01744	0.0249474	PI3K, mTOR	PI3K/Akt/mTOR	0.0171875	2452
A	1	3	10uM	KW-2449	0.499532	1.06657	2.13513	1.09432	Flt, Bcr-Abl, Aurora Kinase	Angiogenesis	0.567033	4188
A	1	3	2uM	KW-2449	0.903409	1.20576	1.33468	0.416492	Flt, Bcr-Abl, Aurora Kinase	Angiogenesis	0.302351	3712
A	1	4	10uM	LY411575	0.965649	1.01644	1.0526	0.0739507	Gamma-secretase	Proteases	0.0507884	2734
A	1	4	2uM	LY411575	1.11938	1.20084	1.07277	0.101344	Gamma-secretase	Proteases	0.08146	2895
A	1	5	10uM	Timolol Maleate	1.02729	0.917971	0.893583	-0.162327	Adrenergic Receptor	Neuronal Signaling	-0.109322	1196
A	1	5	2uM	Timolol Maleate	1.09778	0.992268	0.903886	-0.145787	Adrenergic Receptor	Neuronal Signaling	-0.105512	1312
A	1	6	10uM	K-Ras(G12C) inhibitor 9	0.132217	0.409081	3.09402	1.62948	Rho	Cell Cycle	0.276865	4438
A	1	6	2uM	K-Ras(G12C) inhibitor 9	0.804098	0.90902	1.13048	0.17694	Rho	Cell Cycle	0.104922	3248
A	2	1	10uM	Palbociclib (PD-0332991) HCl	0.44469	0.956015	2.14985	1.10423	CDK	Others	0.511325	4193
A	2	1	2uM	Palbociclib (PD-0332991) HCl	0.864127	1.27648	1.47719	0.562852	CDK	Others	0.41235	3842
A	2	2	10uM	Flucytosine	0.991412	1.20442	1.21485	0.280779	Others	Others	0.213006	3532
A	2	2	2uM	Flucytosine	1.06113	1.28185	1.208	0.272618	Others	Others	0.220714	3510
A	2	3	10uM	Gossypol	0.247003	0.642714	2.60205	1.37965	Dehydrogenase	Others	0.395711	4328
A	2	3	2uM	Gossypol	1.04464	1.0321	0.987999	-0.017418	Dehydrogenase	Others	-0.0125364	2197
A	2	4	10uM	Carfilzomib (PR-171)	0.0569679	0.146356	2.5691	1.36126	Proteasome	Proteases	0.0893883	4317
A	2	4	2uM	Carfilzomib (PR-171)	0.0586684	0.0962281	1.6402	0.713873	Proteasome	Proteases	0.0375596	3947
A	2	5	10uM	Cepharanthine	0.0947198	0.288684	3.04777	1.60775	Others	Others	0.193964	4433
A	2	5	2uM	Cepharanthine	0.904004	0.990478	1.09566	0.131795	Others	Others	0.0864736	3068
A	2	6	10uM	ML167	0.760989	1.02047	1.34097	0.423279	CDK	Cell Cycle	0.259476	3724
A	2	6	2uM	ML167	1.05714	0.989135	0.935673	-0.0959233	CDK	Cell Cycle	-0.0680022	1681
A	3	1	10uM	Nintedanib (BIBF 1120)	0.147351	0.37238	2.52716	1.33752	VEGFR, PDGFR, FGFR	Protein Tyrosine Kinase	0.225029	4309
A	3	1	2uM	Nintedanib (BIBF 1120)	0.889039	1.32168	1.48664	0.572055	VEGFR, PDGFR, FGFR	Protein Tyrosine Kinase	0.432642	3847
A	3	2	10uM	AZD7762	0.101947	0.254669	2.49805	1.3208	Chk	Cell Cycle	0.152722	4304
A	3	2	2uM	AZD7762	0.151603	0.659274	4.3487	2.12058	Chk	Cell Cycle	0.507672	4556
A	3	3	10uM	Rosuvastatin Calcium	0.791684	1.07417	1.35682	0.440231	HMG-CoA Reductase	Endocrinology & Hormones	0.28249	3746
A	3	3	2uM	Rosuvastatin Calcium	1.03018	1.06075	1.02967	0.0421783	HMG-CoA Reductase	Endocrinology & Hormones	0.0305628	2546
A	3	4	10uM	Dacomitinib (PF299804, PF299)	0.0521214	0.135167	2.59331	1.37479	EGFR	Protein Tyrosine Kinase	0.0830455	4325
A	3	4	2uM	Dacomitinib (PF299804, PF299)	0.792024	0.824428	1.04091	0.0578501	EGFR	Protein Tyrosine Kinase	0.0324044	2657
A	3	5	10uM	Dropropizine	1.17141	0.815477	0.696148	-0.522534	Others	Others	-0.355936	57
A	3	5	2uM	Dropropizine	1.071	1.08536	1.01341	0.0192238	Others	Others	0.0143665	2417
A	3	6	10uM	Bay 11-7085	0.0216818	0.0657931	3.03449	1.60145	I__B/IKK	NF_KB	0.0441113	4430
A	3	6	2uM	Bay 11-7085	0.0909786	0.357163	3.92579	1.97298	I__B/IKK	NF_KB	0.266184	4536
A	4	1	10uM	SRT1720	0.00960802	0.0331204	3.44716	1.78541	Sirtuin	Others	0.0235123	4487
A	4	1	2uM	SRT1720	0.844996	1.19144	1.40999	0.495688	Sirtuin	Others	0.346442	3795
A	4	2	10uM	Flurbiprofen	1.04651	1.05538	1.00847	0.0121721	Others	Others	0.00886682	2377
A	4	2	2uM	Flurbiprofen	1.09991	1.15608	1.05107	0.0718608	Others	Others	0.0561738	2722
A	4	3	10uM	Indole-3-carbinol	1.08316	1.14086	1.05328	0.0748841	Others	Others	0.0577066	2740
A	4	3	2uM	Indole-3-carbinol	1.0812	1.08447	1.00302	0.00435423	Others	Others	0.00326813	2337
A	4	4	10uM	CTEP (RO4956371)	0.974406	0.815029	0.836437	-0.257671	GluR	Neuronal Signaling	-0.159377	676
A	4	4	2uM	CTEP (RO4956371)	1.04285	1.07596	1.03175	0.0450944	GluR	Neuronal Signaling	0.0331113	2568
A	4	5	10uM	Prucalopride Succinat	1.06879	0.950644	0.889461	-0.168996	Others	Others	-0.118142	1149
A	4	5	2uM	Prucalopride Succinat	1.17958	0.919314	0.77936	-0.359639	Others	Others	-0.260262	281
A	4	6	10uM	Darapladib (SB-480848)	0.00841765	0.0367009	4.36	2.12433	Phospholipase (e.g. PLA)	Metabolism	0.0282833	4557
A	4	6	2uM	Darapladib (SB-480848)	0.569424	0.760426	1.33543	0.417304	Phospholipase (e.g. PLA)	Metabolism	0.191002	3714
A	5	1	10uM	Dasatinib	0.223195	0.783252	3.50927	1.81117	Src, Bcr-Abl, c-Kit	Angiogenesis	0.560057	4498
A	5	1	2uM	Dasatinib	0.55514	0.861577	1.552	0.634129	Src, Bcr-Abl, c-Kit	Angiogenesis	0.306437	3891
A	5	2	10uM	AM1241	0.927216	1.11446	1.20194	0.265361	Cannabinoid Receptor	GPCR & G Protein	0.187239	3500
A	5	2	2uM	AM1241	1.04175	1.11043	1.06593	0.0921092	Cannabinoid Receptor	GPCR & G Protein	0.0686797	2836
A	5	3	10uM	SB505124	0.422923	0.681653	1.61177	0.688642	TGF-beta/Smad	TGF-beta/Smad	0.25873	3927
A	5	3	2uM	SB505124	0.980358	1.19815	1.22216	0.289429	TGF-beta/Smad	TGF-beta/Smad	0.217793	3550
A	5	4	10uM	PHA-767491	0.305501	0.745656	2.44076	1.28733	CDK	Cell Cycle	0.440155	4294
A	5	4	2uM	PHA-767491	0.850097	0.962281	1.13197	0.17883	CDK	Cell Cycle	0.112184	3253
A	5	5	10uM	Amfenac Sodium Monohydrate	1.03418	0.996744	0.963801	-0.0531928	Others	Others	-0.0374363	1976
A	5	5	2uM	Amfenac Sodium Monohydrate	1.0278	1.03524	1.00723	0.0103945	Others	Others	0.00743194	2368
A	5	6	10uM	BRD7552	0.614743	0.860234	1.39934	0.484746	Others	Others	0.245491	3785
A	5	6	2uM	BRD7552	1.03571	1.06701	1.03022	0.0429564	Others	Others	0.0313021	2551
A	6	1	10uM	Andarine	1.03333	1.18249	1.14435	0.194523	Androgen Receptor	Others	0.149157	3306
A	6	1	2uM	Andarine	1.09957	1.1807	1.07378	0.102704	Androgen Receptor	Others	0.0811304	2906
A	6	2	10uM	Carbamazepine	1.067	1.03524	0.970229	-0.0436024	Others	Transmembrane Transporters	-0.0317654	2038
A	6	2	2uM	Carbamazepine	1.22872	1.16906	0.951444	-0.0718097	Others	Transmembrane Transporters	-0.0596621	1853
A	6	3	10uM	Morin Hydrate	1.13383	1.03971	0.916989	-0.125024	Others	Others	-0.0941207	1462
A	6	3	2uM	Morin Hydrate	1.00553	1.16593	1.15952	0.213526	Others	Others	0.1604	3364
A	6	4	10uM	TG100713	0.427599	0.587663	1.37433	0.458728	PI3K	PI3K/Akt/mTOR	0.160063	3761
A	6	4	2uM	TG100713	0.962843	1.04598	1.08634	0.119479	PI3K	PI3K/Akt/mTOR	0.0831341	3004
A	6	5	10uM	Buspirone HCl	1.13783	0.915286	0.804415	-0.313988	Others	Others	-0.222542	434
A	6	5	2uM	Buspirone HCl	1.14437	1.07238	0.937091	-0.0937386	Others	Others	-0.0719912	1701
A	6	6	10uM	EW-7197	0.87484	1.13997	1.30306	0.381901	TGF-beta/Smad	TGF-beta/Smad	0.265127	3680
A	6	6	2uM	EW-7197	1.0284	0.987792	0.960515	-0.0581194	TGF-beta/Smad	TGF-beta/Smad	-0.0406059	1934
A	7	1	10uM	Nilotinib (AMN-107)	1.05	1.64975	1.5712	0.651867	Bcr-Abl	Angiogenesis	0.599757	3905
A	7	1	2uM	Nilotinib (AMN-107)	1.08077	1.66676	1.54219	0.62498	Bcr-Abl	Angiogenesis	0.585985	3883
A	7	2	10uM	KRN 633	1.05833	1.20128	1.13508	0.182791	VEGFR, PDGFR	Protein Tyrosine Kinase	0.142957	3267
A	7	2	2uM	KRN 633	1.11904	1.27469	1.13909	0.187885	VEGFR, PDGFR	Protein Tyrosine Kinase	0.15565	3288
A	7	3	10uM	Aliskiren Hemifumarate	1.03205	0.937217	0.908108	-0.139065	Others	Endocrinology & Hormones	-0.0948378	1356
A	7	3	2uM	Aliskiren Hemifumarate	1.10254	1.12654	1.02177	0.0310652	Others	Endocrinology & Hormones	0.0239982	2482
A	7	4	10uM	Milciclib (PHA-848125)	0.229487	0.567522	2.473	1.30626	CDK	Cell Cycle	0.338035	4300
A	7	4	2uM	Milciclib (PHA-848125)	0.386532	0.882165	2.28226	1.19046	CDK	Cell Cycle	0.495634	4241
A	7	5	10uM	Doxycycline Hyclate	0.409999	1.1149	2.71928	1.44323	Others	Others	0.704904	4359
A	7	5	2uM	Doxycycline Hyclate	1.1959	1.45237	1.21446	0.280314	Others	Others	0.256472	3531
A	7	6	10uM	PTC-209	0.102967	0.350449	3.4035	1.76702	Others	Others	0.247482	4481
A	7	6	2uM	PTC-209	0.1431	0.408186	2.85245	1.5122	Others	Others	0.265086	4396
A	8	1	10uM	Paclitaxel	0.348695	0.773405	2.218	1.14926	Microtubule Associated	Others	0.424711	4219
A	8	1	2uM	Paclitaxel	0.245642	0.716563	2.9171	1.54454	Microtubule Associated	Others	0.470921	4415
A	8	2	10uM	Hydrochlorothiazide	1.11632	1.12475	1.00755	0.0108584	Others	Others	0.00843361	2370
A	8	2	2uM	Hydrochlorothiazide	1.19267	1.18965	0.997466	-0.00366063	Others	Others	-0.00302239	2293
A	8	3	10uM	Orotic acid (6-Carboxyuracil)	1.11929	1.12923	1.00887	0.012747	Others	Others	0.00993339	2383
A	8	3	2uM	Orotic acid (6-Carboxyuracil)	1.04234	1.06925	1.02581	0.0367703	Others	Others	0.0269079	2514
A	8	4	10uM	Acesulfame Potassium	1.17073	1.02002	0.871264	-0.198818	Others	Others	-0.150715	979
A	8	4	2uM	Acesulfame Potassium	1.12541	1.21024	1.07537	0.104833	Others	Others	0.0848221	2920
A	8	5	10uM	Brimonidine Tartrate	1.08741	1.13057	1.03969	0.0561559	Others	Others	0.0431611	2648
A	8	5	2uM	Brimonidine Tartrate	1.11997	0.994954	0.888374	-0.170762	Others	Others	-0.125019	1139
A	8	6	10uM	Erythromycin Cyclocarbonate	0.877476	0.88306	1.00636	0.00915274	Others	Others	0.00558457	2359
A	8	6	2uM	Erythromycin Cyclocarbonate	0.903069	0.834275	0.923822	-0.114313	Others	Others	-0.0687939	1535
A	9	1	10uM	Trichostatin A (TSA)	0.152538	0.297636	1.95122	0.964379	HDAC	Others	0.145098	4109
A	9	1	2uM	Trichostatin A (TSA)	0.150752	0.335232	2.22372	1.15298	HDAC	Others	0.184479	4220
A	9	2	10uM	BS-181 HCl	0.97177	0.799364	0.822586	-0.281762	CDK	Cell Cycle	-0.172406	555
A	9	2	2uM	BS-181 HCl	1.13256	1.18383	1.04527	0.0638784	CDK	Cell Cycle	0.0512731	2683
A	9	3	10uM	DAPT (GSI-IX)	1.09642	1.04598	0.953993	-0.0679493	Gamma-secretase, Beta Amyloid	Proteases	-0.0504429	1885
A	9	3	2uM	DAPT (GSI-IX)	1.17031	0.947958	0.810008	-0.303992	Gamma-secretase, Beta Amyloid	Proteases	-0.222349	472
A	9	4	10uM	MK-2048	1.11598	1.06075	0.95051	-0.0732256	Integrase	Microbiology	-0.0552291	1840
A	9	4	2uM	MK-2048	1.20449	0.94393	0.783677	-0.351669	Integrase	Microbiology	-0.260558	310
A	9	5	10uM	Cetylpyridinium Chloride	0.0105433	0.165602	15.7068	3.97332	Others	Others	0.155058	4608
A	9	5	2uM	Cetylpyridinium Chloride	0.196412	0.577368	2.93958	1.55561	Others	Others	0.380957	4416
A	9	6	10uM	Loxistatin Acid (E-64C)	0.801972	0.945273	1.17869	0.237179	Cysteine Protease	Proteases	0.143301	3425
A	9	6	2uM	Loxistatin Acid (E-64C)	0.93759	0.866053	0.923701	-0.114502	Cysteine Protease	Proteases	-0.0715371	1533
A	10	1	10uM	PA-824	1.12116	1.66363	1.48384	0.569336	Others	Others	0.542464	3845
A	10	1	2uM	PA-824	1.09497	1.15474	1.05458	0.0766673	Others	Others	0.0597627	2751
A	10	2	10uM	Zalcitabine	1.07117	0.908124	0.84779	-0.238221	Others	Microbiology	-0.163042	746
A	10	2	2uM	Zalcitabine	1.06768	1.21874	1.14148	0.19091	Others	Microbiology	0.151059	3299
A	10	3	10uM	Puerarin	1.14038	1.06343	0.932526	-0.100785	Others	Others	-0.0769464	1641
A	10	3	2uM	Puerarin	1.10883	1.08357	0.977219	-0.0332467	Others	Others	-0.0252607	2105
A	10	4	10uM	ZM 306416	1.16555	1.64035	1.40737	0.493	VEGFR	Protein Tyrosine Kinase	0.474807	3789
A	10	4	2uM	ZM 306416	1.1891	1.24828	1.04977	0.0700724	VEGFR	Protein Tyrosine Kinase	0.0591807	2709
A	10	5	10uM	Carteolol HCl	1.13528	0.930056	0.819232	-0.287655	Adrenergic Receptor	GPCR & G Protein	-0.205221	534
A	10	5	2uM	Carteolol HCl	1.15806	0.972575	0.839828	-0.251834	Adrenergic Receptor	GPCR & G Protein	-0.185489	693
A	10	6	10uM	WH-4-023	0.666184	0.894697	1.34302	0.425478	Src	Angiogenesis	0.228513	3729
A	10	6	2uM	WH-4-023	0.958166	0.922894	0.963188	-0.0541104	Src	Angiogenesis	-0.0352718	1966
A	11	1	10uM	AC480 (BMS-599626)	0.387212	0.846807	2.18694	1.12891	HER2	Neuronal Signaling	0.459595	4206
A	11	1	2uM	AC480 (BMS-599626)	1.03537	1.29572	1.25146	0.323609	HER2	Neuronal Signaling	0.260352	3602
A	11	2	10uM	TWS119	0.462035	0.937217	2.02845	1.02038	GSK-3	PI3K/Akt/mTOR	0.475181	4152
A	11	2	2uM	TWS119	1.24173	1.37584	1.108	0.147958	GSK-3	PI3K/Akt/mTOR	0.134107	3133
A	11	3	10uM	TAME	1.09497	1.19278	1.08932	0.123432	APC	Cell Cycle	0.0978063	3028
A	11	3	2uM	TAME	1.10169	1.22143	1.10868	0.148845	APC	Cell Cycle	0.119734	3139
A	11	4	10uM	CPI-613	1.07134	0.919314	0.8581	-0.220783	Dehydrogenase	Metabolism	-0.152023	842
A	11	4	2uM	CPI-613	1.18519	1.23038	1.03813	0.0539846	Dehydrogenase	Metabolism	0.0451891	2628
A	11	5	10uM	Nifuroxazide	0.0163251	0.245717	15.0515	3.91183	Others	Others	0.229392	4607
A	11	5	2uM	Nifuroxazide	1.1022	1.35793	1.23202	0.301026	Others	Others	0.255733	3569
A	11	6	10uM	Caffeic Acid Phenethyl Ester	0.467137	0.808316	1.73036	0.791074	NF-__B	NF_KB	0.341179	3994
A	11	6	2uM	Caffeic Acid Phenethyl Ester	0.949493	0.977498	1.02949	0.0419359	NF-__B	NF_KB	0.0280047	2542
A	12	1	10uM	CYC116	0.249468	0.715221	2.86698	1.51953	Aurora Kinase, VEGFR	Cell Cycle	0.465752	4401
A	12	1	2uM	CYC116	0.722387	1.07552	1.48884	0.574186	Aurora Kinase, VEGFR	Cell Cycle	0.353129	3849
A	12	2	10uM	Methylprednisolone	1.0704	0.956015	0.893137	-0.163047	Others	Others	-0.114387	1190
A	12	2	2uM	Methylprednisolone	1.15755	1.10013	0.950395	-0.0734013	Others	Others	-0.0574208	1839
A	12	3	10uM	Silibinin	1.1743	1.15116	0.980288	-0.0287224	Others	Others	-0.0231479	2126
A	12	3	2uM	Silibinin	1.18638	1.18472	0.998606	-0.0020124	Others	Others	-0.00165371	2300
A	12	4	10uM	JNJ-7777120	1.16436	1.07865	0.926392	-0.110306	Histamine Receptor	Neuronal Signaling	-0.0857065	1578
A	12	4	2uM	JNJ-7777120	1.22949	1.0782	0.876953	-0.189428	Histamine Receptor	Neuronal Signaling	-0.151285	1034
A	12	5	10uM	Chloroambucil	0.662273	0.72641	1.09684	0.133358	DNA/RNA Synthesis	DNA Damage	0.0641369	3074
A	12	5	2uM	Chloroambucil	1.20848	1.05627	0.874046	-0.194219	DNA/RNA Synthesis	DNA Damage	-0.152214	1003
A	12	6	10uM	Ledipasvir (GS5885)	0.534053	0.623021	1.16659	0.222298	HCV Protease	Microbiology	0.0889679	3391
A	12	6	2uM	Ledipasvir (GS5885)	0.87348	0.794889	0.910025	-0.136021	HCV Protease	Microbiology	-0.0785909	1383
A	13	1	10uM	Crizotinib (PF-02341066)	0.125755	0.315539	2.50916	1.32721	c-Met, ALK	Others	0.189784	4306
A	13	1	2uM	Crizotinib (PF-02341066)	0.73004	1.08984	1.49285	0.578068	c-Met, ALK	Others	0.359799	3853
A	13	2	10uM	Pyridostigmine Bromide	1.0835	1.06791	0.985613	-0.0209062	Others	Neuronal Signaling	-0.0155878	2175
A	13	2	2uM	Pyridostigmine Bromide	1.10671	1.05314	0.951595	-0.0715801	Others	Neuronal Signaling	-0.05357	1854
A	13	3	10uM	Esomeprazole Sodium	1.18391	1.58351	1.33752	0.419565	ATPase	Transmembrane Transporters	0.399599	3718
A	13	3	2uM	Esomeprazole Sodium	1.19471	1.34719	1.12763	0.173295	ATPase	Transmembrane Transporters	0.152482	3234
A	13	4	10uM	Laquinimod	1.0818	1.09969	1.01654	0.0236637	Others	Others	0.0178904	2443
A	13	4	2uM	Laquinimod	1.13791	1.12967	0.992759	-0.0104849	Others	Others	-0.00823989	2243
A	13	5	10uM	Betamipron	0.98563	0.982422	0.996745	-0.00470381	Others	Others	-0.00320835	2283
A	13	5	2uM	Betamipron	1.11062	1.13773	1.02441	0.034793	Others	Others	0.02711	2498
A	13	6	10uM	AR-A014418	0.790919	0.704479	0.89071	-0.166973	GSK-3	PI3K/Akt/mTOR	-0.0864396	1162
A	13	6	2uM	AR-A014418	1.14361	1.38166	1.20815	0.272804	GSK-3	PI3K/Akt/mTOR	0.238047	3511
A	14	1	10uM	WZ8040	0.0336706	0.100256	2.97756	1.57413	EGFR	Protein Tyrosine Kinase	0.0665856	4421
A	14	1	2uM	WZ8040	0.898222	1.31139	1.45998	0.545949	EGFR	Protein Tyrosine Kinase	0.413165	3826
A	14	2	10uM	Rifabutin	0.932148	0.81682	0.876277	-0.190541	Others	Others	-0.115328	1029
A	14	2	2uM	Rifabutin	1.10458	1.11938	1.0134	0.0191973	Others	Others	0.0147964	2416
A	14	3	10uM	Troxerutin	1.12006	1.00077	0.893501	-0.162459	Others	Others	-0.119285	1195
A	14	3	2uM	Troxerutin	1.04829	0.98645	0.941004	-0.0877268	Others	Others	-0.0618449	1741
A	14	4	10uM	GW9662	0.988861	0.918419	0.928764	-0.106616	PPAR	DNA Damage	-0.0704422	1598
A	14	4	2uM	GW9662	1.11844	1.11177	0.994035	-0.00863165	PPAR	DNA Damage	-0.00667166	2254
A	14	5	10uM	Salmeterol Xinafoate	0.583283	0.798469	1.36892	0.45304	Adrenergic Receptor	GPCR & G Protein	0.215186	3758
A	14	5	2uM	Salmeterol Xinafoate	0.817107	0.921552	1.12782	0.17354	Adrenergic Receptor	GPCR & G Protein	0.104445	3235
A	14	6	10uM	BRD4770	0.416801	0.708507	1.69987	0.765424	Histone Methyltransferase	Epigenetics	0.291706	3979
A	14	6	2uM	BRD4770	1.05178	0.792203	0.753202	-0.408891	Histone Methyltransferase	Epigenetics	-0.259577	174
A	15	1	10uM	MK-2206 2HCl	0.227872	0.797574	3.5001	1.8074	Akt	Others	0.569702	4493
A	15	1	2uM	MK-2206 2HCl	0.852648	1.21561	1.42568	0.511654	Akt	Others	0.362959	3808
A	15	2	10uM	Prilocaine	1.15407	0.966309	0.837307	-0.256172	Others	Others	-0.187759	681
A	15	2	2uM	Prilocaine	1.08197	1.13639	1.0503	0.0707995	Others	Others	0.0544213	2715
A	15	3	10uM	(+)-Usniacin	1.16835	1.00346	0.858865	-0.219496	Others	Others	-0.164895	852
A	15	3	2uM	(+)-Usniacin	1.13791	1.1337	0.996299	-0.00534973	Others	Others	-0.00421173	2278
A	15	4	10uM	Lonafarnib	0.526741	0.583187	1.10716	0.146866	Others	Metabolism	0.0564463	3125
A	15	4	2uM	Lonafarnib	0.751551	0.820848	1.0922	0.127243	Others	Metabolism	0.0692966	3044
A	15	5	10uM	Tolperisone HCl	0.915143	0.83338	0.910656	-0.135022	Others	Others	-0.0817628	1389
A	15	5	2uM	Tolperisone HCl	1.19327	1.01733	0.852562	-0.230124	Others	Others	-0.175933	790
A	15	6	10uM	ZLN005	0.113171	0.175001	1.54635	0.628863	Others	Others	0.0618302	3885
A	15	6	2uM	ZLN005	0.675197	0.537535	0.796115	-0.328952	Others	Others	-0.137663	383
A	16	1	10uM	Bicalutamide	1.07754	1.18025	1.09531	0.131344	Androgen Receptor, P450	Endocrinology & Hormones	0.102705	3063
A	16	1	2uM	Bicalutamide	1.1681	1.24917	1.06941	0.0968149	Androgen Receptor, P450	Endocrinology & Hormones	0.0810775	2863
A	16	2	10uM	Pitavastatin Calcium	0.216053	0.563941	2.6102	1.38416	Others	Others	0.347888	4331
A	16	2	2uM	Pitavastatin Calcium	0.390953	0.812344	2.07786	1.0551	Others	Others	0.421391	4170
A	16	3	10uM	Dioscin	0.0195561	0.0917524	4.69174	2.23012	Others	Others	0.0721962	4561
A	16	3	2uM	Dioscin	0.0816257	0.288684	3.53668	1.8224	Others	Others	0.207059	4500
A	16	4	10uM	TDZD-8	0.00748235	0.104284	13.9374	3.80089	GSK-3	PI3K/Akt/mTOR	0.096802	4606
A	16	4	2uM	TDZD-8	0.734971	0.608699	0.828194	-0.27196	GSK-3	PI3K/Akt/mTOR	-0.126273	602
A	16	5	10uM	TTNPB (Arotinoid Acid)	1.1062	0.781014	0.706035	-0.502189	Others	Others	-0.325184	73
A	16	5	2uM	TTNPB (Arotinoid Acid)	1.13817	0.844122	0.74165	-0.43119	Others	Others	-0.294046	142
A	16	6	10uM	BQU57	0.86013	0.980184	1.13958	0.188497	Others	Others	0.120053	3290
A	16	6	2uM	BQU57	1.08324	0.998087	0.92139	-0.118117	Others	Others	-0.085154	1507
A	17	1	10uM	PCI-24781 (Abexinostat)	0.132897	0.261382	1.96681	0.975855	HDAC	Others	0.128486	4120
A	17	1	2uM	PCI-24781 (Abexinostat)	0.244452	0.424746	1.73755	0.797051	HDAC	Others	0.180294	3999
A	17	2	10uM	Orlistat	0.807159	0.935426	1.15891	0.212772	Others	Others	0.128268	3362
A	17	2	2uM	Orlistat	0.965479	1.03121	1.06808	0.0950178	Others	Others	0.0657284	2852
A	17	3	10uM	Arbutin	1.07406	1.03255	0.961354	-0.0568603	Others	Others	-0.041508	1947
A	17	3	2uM	Arbutin	1.02262	1.1986	1.17209	0.229084	Others	Others	0.175983	3408
A	17	4	10uM	INK 128 (MLN0128)	0.170989	0.333441	1.95008	0.963532	mTOR	PI3K/Akt/mTOR	0.162453	4107
A	17	4	2uM	INK 128 (MLN0128)	0.19063	0.392969	2.06142	1.04364	mTOR	PI3K/Akt/mTOR	0.202339	4162
A	17	5	10uM	Chromocarb	1.05025	0.816372	0.777312	-0.363434	Others	Others	-0.233878	275
A	17	5	2uM	Chromocarb	1.06785	0.871871	0.816473	-0.292523	Others	Others	-0.19598	507
A	17	6	10uM	VER-50589	0.134172	0.368352	2.74537	1.457	HSP (e.g. HSP90)	Cytoskeletal Signaling	0.23418	4364
A	17	6	2uM	VER-50589	0.177281	0.541563	3.05483	1.61109	HSP (e.g. HSP90)	Cytoskeletal Signaling	0.364282	4435
A	18	1	10uM	Irinotecan	0.314259	0.596614	1.89848	0.924845	Topoisomerase	DNA Damage	0.282355	4078
A	18	1	2uM	Irinotecan	0.776124	1.04284	1.34366	0.426164	Topoisomerase	DNA Damage	0.26672	3730
A	18	2	10uM	Chlorprothixene	0.947368	0.945273	0.997789	-0.00319363	Others	Neuronal Signaling	-0.00209483	2294
A	18	2	2uM	Chlorprothixene	1.07465	1.19949	1.11617	0.158555	Others	Neuronal Signaling	0.124841	3171
A	18	3	10uM	Naringin Dihydrochalcone	0.959442	1.01823	1.06127	0.0857927	Others	Others	0.0587857	2801
A	18	3	2uM	Naringin Dihydrochalcone	1.09701	1.09029	0.993867	-0.00887584	Others	Others	-0.0067284	2253
A	18	4	10uM	Zaltoprofen	1.08724	0.944378	0.868604	-0.20323	COX	Neuronal Signaling	-0.142859	950
A	18	4	2uM	Zaltoprofen	1.10773	1.01599	0.917183	-0.124719	COX	Neuronal Signaling	-0.0917388	1464
A	18	5	10uM	MNS (3,4-Methylenedioxy-_-nitrostyrene, MDBN)	0.0473599	0.113236	2.39096	1.25759	Others	Ubiquitin	0.0658759	4285
A	18	5	2uM	MNS (3,4-Methylenedioxy-_-nitrostyrene, MDBN)	0.336111	0.477112	1.41951	0.505392	Others	Ubiquitin	0.141002	3805
A	18	6	10uM	MI-3 (Menin-MLL Inhibitor)	0.348184	0.992268	2.84983	1.51088	Histone Methyltransferase	Epigenetics	0.644084	4395
A	18	6	2uM	MI-3 (Menin-MLL Inhibitor)	0.910806	0.921999	1.01229	0.0176212	Histone Methyltransferase	Epigenetics	0.0111929	2408
A	19	1	10uM	Rucaparib (AG-014699,PF-01367338)	1.02304	1.29035	1.26129	0.334899	PARP	Others	0.26731	3620
A	19	1	2uM	Rucaparib (AG-014699,PF-01367338)	1.04855	1.22322	1.16658	0.222283	PARP	Others	0.174666	3390
A	19	2	10uM	Chlorothiazide	1.063	1.15384	1.08545	0.118298	Others	Others	0.0908376	3002
A	19	2	2uM	Chlorothiazide	1.09906	1.10327	1.00383	0.0055165	Others	Others	0.00421056	2344
A	19	3	10uM	Berberine HCl	0.580307	0.791308	1.3636	0.447422	Others	Others	0.211001	3754
A	19	3	2uM	Berberine HCl	1.01139	1.05538	1.04349	0.0614132	Others	Others	0.0439829	2674
A	19	4	10uM	TAE226 (NVP-TAE226)	0.20619	0.532164	2.58094	1.3679	FAK	Angiogenesis	0.325974	4321
A	19	4	2uM	TAE226 (NVP-TAE226)	0.836578	0.986897	1.17968	0.2384	FAK	Angiogenesis	0.150319	3428
A	19	5	10uM	Liothyronine Sodium	0.949323	0.836065	0.880696	-0.183284	Others	Others	-0.113258	1071
A	19	5	2uM	Liothyronine Sodium	1.03375	0.886193	0.857257	-0.222201	Others	Others	-0.147562	835
A	19	6	10uM	MG149	0.765071	0.730438	0.954733	-0.0668305	Histone Acetyltransferase	Epigenetics	-0.0346323	1890
A	19	6	2uM	MG149	1.04158	0.959595	0.92129	-0.118272	Histone Acetyltransferase	Epigenetics	-0.0819821	1504
A	20	1	10uM	Doxorubicin (Adriamycin)	0.323272	0.725963	2.24567	1.16715	Topoisomerase	DNA Damage	0.402691	4228
A	20	1	2uM	Doxorubicin (Adriamycin)	0.211632	0.737599	3.4853	1.80128	Topoisomerase	DNA Damage	0.525968	4490
A	20	2	10uM	Rifaximin	1.03171	0.92379	0.895393	-0.159407	Others	Others	-0.107925	1215
A	20	2	2uM	Rifaximin	1.0869	1.16637	1.07312	0.101815	Others	Others	0.0794771	2898
A	20	3	10uM	Sodium Danshensu	1.04617	0.884851	0.845801	-0.24161	P450	Others	-0.161318	731
A	20	3	2uM	Sodium Danshensu	1.13349	1.03926	0.916869	-0.125212	P450	Others	-0.0942281	1459
A	20	4	10uM	Cabazitaxel	0.268684	0.530821	1.97563	0.982312	Others	Others	0.262136	4124
A	20	4	2uM	Cabazitaxel	0.282884	0.752369	2.65964	1.41123	Others	Others	0.469485	4343
A	20	5	10uM	VX-702	0.983674	1.04821	1.06561	0.0916817	p38 MAPK	MAPK	0.0645404	2830
A	20	5	2uM	VX-702	1.03673	1.18607	1.14405	0.194144	p38 MAPK	MAPK	0.149336	3305
A	20	6	10uM	SU9516	0.377859	0.70806	1.87387	0.906024	CDK	Cell Cycle	0.330201	4064
A	20	6	2uM	SU9516	0.926621	0.896935	0.967963	-0.0469761	CDK	Cell Cycle	-0.0296861	2014
A	21	1	10uM	Danusertib (PHA-739358)	0.427429	0.815029	1.90682	0.931166	Aurora Kinase, FGFR, Bcr-Abl, c-RET, Src	Others	0.3876	4083
A	21	1	2uM	Danusertib (PHA-739358)	0.520534	0.963623	1.85122	0.888478	Aurora Kinase, FGFR, Bcr-Abl, c-RET, Src	Others	0.44309	4057
A	21	2	10uM	Monobenzone	0.948303	0.908572	0.958103	-0.0617473	Others	Others	-0.0397311	1912
A	21	2	2uM	Monobenzone	1.16844	1.00704	0.861867	-0.214462	Others	Others	-0.161399	878
A	21	3	10uM	Cytisine	0.96973	1.10103	1.1354	0.183197	Others	Others	0.131298	3271
A	21	3	2uM	Cytisine	1.04226	1.09029	1.04608	0.0649953	Others	Others	0.0480288	2689
A	21	4	10uM	ARN-509	0.956636	0.949749	0.992801	-0.0104238	Adrenergic Receptor	Endocrinology & Hormones	-0.00688702	2244
A	21	4	2uM	ARN-509	1.18587	1.40001	1.18058	0.23949	Adrenergic Receptor	Endocrinology & Hormones	0.214139	3432
A	21	5	10uM	Fidaxomicin	0.0965904	0.699556	7.2425	2.85649	Others	Others	0.602965	4598
A	21	5	2uM	Fidaxomicin	0.893121	1.08984	1.22026	0.287188	Others	Others	0.196718	3546
A	21	6	10uM	TAI-1	0.329989	0.637343	1.93141	0.949654	Microtubule Associated	Cytoskeletal Signaling	0.307354	4097
A	21	6	2uM	TAI-1	0.49222	0.574683	1.16753	0.223464	Microtubule Associated	Cytoskeletal Signaling	0.0824633	3395
A	22	1	10uM	YM201636	0.209591	0.208121	0.992988	-0.0101522	PI3K	PI3K/Akt/mTOR	-0.0014697	2247
A	22	1	2uM	YM201636	0.434742	0.423404	0.97392	-0.0381251	PI3K	PI3K/Akt/mTOR	-0.0113381	2076
A	22	2	10uM	Acipimox	0.941416	1.0039	1.06638	0.0927185	Others	Others	0.062489	2840
A	22	2	2uM	Acipimox	0.950429	1.1158	1.17399	0.231426	Others	Others	0.165369	3413
A	22	3	10uM	Aloperine	0.908851	0.890222	0.979503	-0.0298789	Others	Others	-0.0186291	2120
A	22	3	2uM	Aloperine	1.02593	1.01644	0.990745	-0.013415	Others	Others	-0.00949551	2224
A	22	4	10uM	Vildagliptin (LAF-237)	1.01165	0.968547	0.957395	-0.0628138	DPP-4	Proteases	-0.0431013	1906
A	22	4	2uM	Vildagliptin (LAF-237)	1.12482	1.19636	1.0636	0.0889606	DPP-4	Proteases	0.0715425	2815
A	22	5	10uM	VS-5584 (SB2343)	0.159595	0.350002	2.19306	1.13294	PI3K	PI3K/Akt/mTOR	0.190406	4209
A	22	5	2uM	VS-5584 (SB2343)	0.212227	0.444887	2.09628	1.06783	PI3K	PI3K/Akt/mTOR	0.23266	4174
A	22	6	10uM	Peficitinb (ASP015K, JNJ-54781532)	0.58864	1.00211	1.70242	0.76759	JAK	JAK/STAT	0.413475	3981
A	22	6	2uM	Peficitinb (ASP015K, JNJ-54781532)	0.933849	0.988688	1.05872	0.082326	JAK	JAK/STAT	0.0548389	2784
A	23	1	10uM	Empty	1.10093	1.02807	0.933826	-0.0987737	Neg_Control	Neg_Control	-0.0728522	1657
A	23	1	2uM	Empty	0.960887	1.16637	1.21385	0.279591	Neg_Control	Neg_Control	0.205487	3527
A	23	2	10uM	Empty	1.00187	1.07015	1.06815	0.095112	Neg_Control	Neg_Control	0.0682757	2853
A	23	2	2uM	Empty	1.12754	1.03389	0.916946	-0.125092	Neg_Control	Neg_Control	-0.0936471	1460
A	23	3	10uM	Empty	0.988436	0.807868	0.81732	-0.291027	Neg_Control	Neg_Control	-0.180567	518
A	23	3	2uM	Empty	0.949408	0.974365	1.02629	0.0374337	Neg_Control	Neg_Control	0.0249567	2516
A	23	4	10uM	Empty	1.0937	1.07731	0.985012	-0.0217863	Neg_Control	Neg_Control	-0.016392	2169
A	23	4	2uM	Empty	1.09872	1.02047	0.92878	-0.106591	Neg_Control	Neg_Control	-0.0782502	1599
A	23	5	10uM	Empty	1.00281	0.92737	0.924776	-0.112824	Neg_Control	Neg_Control	-0.0754352	1550
A	23	5	2uM	Empty	1.07916	1.21829	1.12893	0.174952	Neg_Control	Neg_Control	0.139133	3241
A	23	6	10uM	Empty	0.849927	0.898278	1.05689	0.0798226	Neg_Control	Neg_Control	0.0483507	2775
A	23	6	2uM	Empty	1.00178	0.932741	0.931079	-0.103024	Neg_Control	Neg_Control	-0.069044	1625
A	24	1	10uM	Empty	1.03027	1.03703	1.00656	0.00943024	Neg_Control	Neg_Control	0.00675646	2361
A	24	1	2uM	Empty	1.04702	1.32884	1.26917	0.343882	Neg_Control	Neg_Control	0.281823	3632
A	24	2	10uM	Empty	0.98614	1.10058	1.11605	0.1584	Neg_Control	Neg_Control	0.114441	3170
A	24	2	2uM	Empty	0.962928	1.18965	1.23545	0.305035	Neg_Control	Neg_Control	0.22672	3577
A	24	3	10uM	Empty	1.07618	1.14758	1.06634	0.0926655	Neg_Control	Neg_Control	0.0713924	2839
A	24	3	2uM	Empty	0.960547	1.30646	1.36013	0.443739	Neg_Control	Neg_Control	0.345917	3750
A	24	4	10uM	Empty	0.978658	1.06254	1.08571	0.118637	Neg_Control	Neg_Control	0.0838793	3003
A	24	4	2uM	Empty	1.07074	1.16503	1.08806	0.121758	Neg_Control	Neg_Control	0.0942895	3015
A	24	5	10uM	Empty	0.962503	0.979289	1.01744	0.0249435	Neg_Control	Neg_Control	0.0167859	2451
A	24	5	2uM	Empty	1.0863	1.01733	0.93651	-0.0946338	Neg_Control	Neg_Control	-0.0689693	1694
A	24	6	10uM	Empty	0.810305	1.06836	1.31846	0.398855	Neg_Control	Neg_Control	0.258051	3698
A	24	6	2uM	Empty	0.974661	0.930503	0.954694	-0.0668902	Neg_Control	Neg_Control	-0.0441583	1889
B	1	1	10uM	Idarubicin HCl	0.0210016	0.058632	2.79179	1.48119	Topoisomerase	DNA Damage	0.0376304	4383
B	1	1	2uM	Idarubicin HCl	0.165122	0.559913	3.39091	1.76167	Topoisomerase	DNA Damage	0.394791	4480
B	1	2	10uM	Pranlukast	0.916333	0.951987	1.03891	0.0550692	Others	Others	0.0356535	2640
B	1	2	2uM	Pranlukast	0.946262	1.11669	1.18011	0.238921	Others	Others	0.170431	3430
B	1	3	10uM	Tolbutamide	1.03197	0.981079	0.950686	-0.0729593	Potassium Channel	Transmembrane Transporters	-0.0508906	1841
B	1	3	2uM	Tolbutamide	1.0568	1.09387	1.03508	0.0497388	Potassium Channel	Transmembrane Transporters	0.0370698	2595
B	1	4	10uM	Azilsartan	0.962418	1.11983	1.16356	0.21854	RAAS	Endocrinology & Hormones	0.157409	3378
B	1	4	2uM	Azilsartan	1.02542	0.997191	0.972469	-0.0402759	RAAS	Endocrinology & Hormones	-0.028231	2060
B	1	5	10uM	GSK2656157	0.95502	1.08357	1.13461	0.182193	PERK	Apoptosis	0.128553	3261
B	1	5	2uM	GSK2656157	0.982994	0.931398	0.947512	-0.0777845	PERK	Apoptosis	-0.0515958	1801
B	1	6	10uM	GSK2578215A	0.621035	0.683891	1.10121	0.139091	LRRK2	Autophagy	0.0628555	3098
B	1	6	2uM	GSK2578215A	0.943627	1.46669	1.55432	0.636281	LRRK2	Autophagy	0.523068	3893
B	2	1	10uM	Ruxolitinib (INCB018424)	0.951959	0.842331	0.88484	-0.176512	JAK	JAK/STAT	-0.109628	1112
B	2	1	2uM	Ruxolitinib (INCB018424)	1.08409	1.05	0.968558	-0.0460895	JAK	JAK/STAT	-0.0340859	2019
B	2	2	10uM	PCI-34051	0.855114	0.783699	0.916485	-0.125816	HDAC	Epigenetics	-0.0714145	1451
B	2	2	2uM	PCI-34051	1.07584	0.948406	0.881547	-0.181891	HDAC	Epigenetics	-0.127437	1078
B	2	3	10uM	Tetracaine HCl	0.983334	1.08134	1.09966	0.13706	Calcium Channel	Transmembrane Transporters	0.0980009	3088
B	2	3	2uM	Tetracaine HCl	1.12057	1.00614	0.897887	-0.155394	Calcium Channel	Transmembrane Transporters	-0.114424	1244
B	2	4	10uM	Hyoscyamine	1.02814	0.873214	0.849311	-0.235634	AChR	Neuronal Signaling	-0.154929	758
B	2	4	2uM	Hyoscyamine	1.03027	1.00211	0.972673	-0.0399733	AChR	Neuronal Signaling	-0.0281542	2064
B	2	5	10uM	SKI II	0.711674	0.83338	1.17101	0.227758	S1P Receptor	GPCR & G Protein	0.121706	3405
B	2	5	2uM	SKI II	1.02967	0.838303	0.814145	-0.296643	S1P Receptor	GPCR & G Protein	-0.191371	491
B	2	6	10uM	Sodium Tauroursodeoxycholate (TUDC)	0.803162	0.834275	1.03874	0.0548312	Others	Others	0.0311125	2638
B	2	6	2uM	Sodium Tauroursodeoxycholate (TUDC)	0.961227	0.832485	0.866065	-0.207454	Others	Others	-0.128742	921
B	3	1	10uM	Vincristine sulfate	0.129751	0.343288	2.64575	1.40368	Autophagy,Microtubule Associated	Cytoskeletal Signaling	0.213537	4337
B	3	1	2uM	Vincristine sulfate	0.133662	0.579159	4.33301	2.11537	Autophagy,Microtubule Associated	Cytoskeletal Signaling	0.445497	4553
B	3	2	10uM	Lomustine	0.417821	0.739837	1.7707	0.824322	Others	Others	0.322016	4011
B	3	2	2uM	Lomustine	1.05025	1.06836	1.01724	0.0246587	Others	Others	0.0181052	2450
B	3	3	10uM	Bupivacaine HCl	0.924411	1.17801	1.27434	0.349747	Others	GPCR & G Protein	0.2536	3645
B	3	3	2uM	Bupivacaine HCl	1.11419	0.88306	0.792558	-0.335412	Others	GPCR & G Protein	-0.23113	361
B	3	4	10uM	Medetomidine HCl	1.02729	1.04105	1.01339	0.0191966	Adrenergic Receptor	Neuronal Signaling	0.0137605	2415
B	3	4	2uM	Medetomidine HCl	1.09055	0.977051	0.895922	-0.158554	Adrenergic Receptor	Neuronal Signaling	-0.113502	1222
B	3	5	10uM	BMN 673	0.672731	0.985555	1.465	0.550905	PARP	Epigenetics	0.312823	3831
B	3	5	2uM	BMN 673	0.823994	0.904991	1.0983	0.13527	PARP	Epigenetics	0.0809974	3078
B	3	6	10uM	LCZ696	0.73208	0.825324	1.12737	0.172958	RAAS	Endocrinology & Hormones	0.0932434	3233
B	3	6	2uM	LCZ696	0.941161	0.857996	0.911636	-0.13347	RAAS	Endocrinology & Hormones	-0.0831645	1404
B	4	1	10uM	Omeprazole	1.1664	1.32213	1.13352	0.180804	Proton Pump, ATPase	Transmembrane Transporters	0.155732	3256
B	4	1	2uM	Omeprazole	1.09404	1.16011	1.06039	0.0845947	Proton Pump, ATPase	Transmembrane Transporters	0.0660688	2793
B	4	2	10uM	Ketotifen Fumarate	0.936484	1.06209	1.13412	0.181578	Histamine Receptor	Neuronal Signaling	0.125605	3260
B	4	2	2uM	Ketotifen Fumarate	1.03027	1.03121	1.00091	0.00131292	Histamine Receptor	Neuronal Signaling	0.000938017	2318
B	4	3	10uM	Brompheniramine hydrogen maleate	0.951874	1.06925	1.12331	0.167757	Histamine Receptor	Neuronal Signaling	0.117376	3215
B	4	3	2uM	Brompheniramine hydrogen maleate	1.03537	0.9587	0.925949	-0.110996	Histamine Receptor	Neuronal Signaling	-0.0766703	1569
B	4	4	10uM	Procaine HCl	1.03231	1.11714	1.08218	0.113935	Sodium Channel	Transmembrane Transporters	0.0848313	2973
B	4	4	2uM	Procaine HCl	1.01522	1.02047	1.00517	0.00743574	Sodium Channel	Transmembrane Transporters	0.00524601	2350
B	4	5	10uM	GZD824	0.0116487	0.115474	9.91304	3.30933	Bcr-Abl	Angiogenesis	0.103825	4604
B	4	5	2uM	GZD824	0.168608	0.589005	3.49334	1.80461	Bcr-Abl	Angiogenesis	0.420397	4491
B	4	6	10uM	Bromodeoxyuridine (BrdU)	0.639826	0.67852	1.06048	0.084711	DNA/RNA Synthesis	DNA Damage	0.0386937	2796
B	4	6	2uM	Bromodeoxyuridine (BrdU)	0.961907	0.632867	0.65793	-0.603995	DNA/RNA Synthesis	DNA Damage	-0.32904	26
B	5	1	10uM	Rufinamide	1.03571	1.14668	1.10714	0.146843	Sodium Channel	Transmembrane Transporters	0.11097	3124
B	5	1	2uM	Rufinamide	1.08435	1.28901	1.18874	0.249437	Sodium Channel	Transmembrane Transporters	0.204663	3460
B	5	2	10uM	Metoprolol Tartrate	0.92339	1.03837	1.12452	0.169305	Adrenergic Receptor	Neuronal Signaling	0.114978	3220
B	5	2	2uM	Metoprolol Tartrate	1.09735	1.161	1.058	0.0813413	Adrenergic Receptor	Neuronal Signaling	0.0636479	2781
B	5	3	10uM	Estriol	0.995578	0.814134	0.81775	-0.290268	Estrogen/progestogen Receptor	Endocrinology & Hormones	-0.181444	522
B	5	3	2uM	Estriol	1.09429	1.05627	0.965253	-0.0510204	Estrogen/progestogen Receptor	Endocrinology & Hormones	-0.0380231	1989
B	5	4	10uM	Vanillin	1.12898	0.938112	0.830934	-0.267194	Others	Others	-0.190873	632
B	5	4	2uM	Vanillin	1.03375	1.10685	1.07071	0.0985611	Others	Others	0.0730917	2879
B	5	5	10uM	EPZ5676	1.07321	0.718354	0.669352	-0.579162	Methyltransferase	Epigenetics	-0.354854	36
B	5	5	2uM	EPZ5676	1.01837	0.944378	0.927347	-0.108819	Methyltransferase	Epigenetics	-0.0739873	1586
B	5	6	10uM	AZD8186	0.566193	0.823981	1.4553	0.541317	Product Categories	PI3K/Akt/mTOR	0.257788	3821
B	5	6	2uM	AZD8186	0.847461	0.946616	1.117	0.159631	Product Categories	PI3K/Akt/mTOR	0.0991543	3176
B	6	1	10uM	Tenofovir	1.17643	1.5204	1.29239	0.370039	Reverse Transcriptase	Microbiology	0.343974	3671
B	6	1	2uM	Tenofovir	1.15084	1.86951	1.62448	0.699977	Reverse Transcriptase	Microbiology	0.718673	3937
B	6	2	10uM	Epalrestat	1.03137	1.06701	1.03455	0.0490094	Others	Others	0.0356385	2590
B	6	2	2uM	Epalrestat	1.11411	0.963623	0.86493	-0.209344	Others	Others	-0.150482	907
B	6	3	10uM	Gliclazide	1.03996	1.07507	1.03376	0.0478985	Others	Transmembrane Transporters	0.0351071	2585
B	6	3	2uM	Gliclazide	1.07117	1.0415	0.972305	-0.0405188	Others	Transmembrane Transporters	-0.0296657	2059
B	6	4	10uM	Doxapram HCl	1.01607	0.874557	0.860725	-0.216375	Others	Others	-0.141513	866
B	6	4	2uM	Doxapram HCl	1.10824	0.94393	0.851739	-0.231516	Others	Others	-0.164308	783
B	6	5	10uM	PF-04418948	1.10798	0.994058	0.897178	-0.156534	Others	Others	-0.113925	1236
B	6	5	2uM	PF-04418948	1.12133	1.033	0.921223	-0.118378	Others	Others	-0.0883353	1501
B	6	6	10uM	TIC10	0.261542	0.569312	2.17675	1.12218	Akt	PI3K/Akt/mTOR	0.30777	4203
B	6	6	2uM	TIC10	0.788708	0.793546	1.00613	0.00882256	Akt	PI3K/Akt/mTOR	0.00483799	2358
B	7	1	10uM	WYE-354	0.266814	0.421166	1.5785	0.658554	mTOR	PI3K/Akt/mTOR	0.154352	3908
B	7	1	2uM	WYE-354	0.466797	0.708507	1.51781	0.601988	mTOR	PI3K/Akt/mTOR	0.24171	3871
B	7	2	10uM	Protionamide	1.15611	0.922447	0.79789	-0.325739	Others	Others	-0.233662	392
B	7	2	2uM	Protionamide	1.11249	1.16816	1.05004	0.0704509	Others	Others	0.0556743	2712
B	7	3	10uM	Loperamide HCl	0.577246	0.609594	1.05604	0.0786605	Opioid Receptor	Neuronal Signaling	0.0323472	2769
B	7	3	2uM	Loperamide HCl	0.979678	0.928713	0.947978	-0.0770751	Opioid Receptor	Neuronal Signaling	-0.0509652	1807
B	7	4	10uM	Indacaterol Maleate	0.484567	0.720592	1.48708	0.572485	Adrenergic Receptor	Neuronal Signaling	0.236024	3848
B	7	4	2uM	Indacaterol Maleate	0.920159	0.868291	0.943631	-0.0837057	Adrenergic Receptor	Neuronal Signaling	-0.0518687	1759
B	7	5	10uM	SGC 0946	1.04328	1.05761	1.01374	0.0196891	Histone Methyltransferase	Epigenetics	0.0143357	2419
B	7	5	2uM	SGC 0946	1.15135	1.03658	0.900317	-0.151494	Histone Methyltransferase	Epigenetics	-0.114769	1271
B	7	6	10uM	BMH-21	0.0608791	0.294503	4.8375	2.27426	DNA/RNA Synthesis	DNA Damage	0.233624	4564
B	7	6	2uM	BMH-21	0.416971	0.609594	1.46196	0.547901	DNA/RNA Synthesis	DNA Damage	0.192623	3829
B	8	1	10uM	Staurosporine	0.0268684	0.0921999	3.43153	1.77885	PKC	TGF-beta/Smad	0.0653315	4484
B	8	1	2uM	Staurosporine	0.0659807	0.26362	3.99541	1.99834	PKC	TGF-beta/Smad	0.197639	4542
B	8	2	10uM	Cyproheptadine HCl	0.943372	0.872766	0.925156	-0.112231	Histamine Receptor	Neuronal Signaling	-0.0706053	1558
B	8	2	2uM	Cyproheptadine HCl	1.06139	0.991373	0.934034	-0.0984532	Histamine Receptor	Neuronal Signaling	-0.0700157	1660
B	8	3	10uM	Lonidamine	1.15815	1.05851	0.913966	-0.129788	Others	Others	-0.0996403	1423
B	8	3	2uM	Lonidamine	1.0636	0.91081	0.856347	-0.223733	Others	Others	-0.152789	828
B	8	4	10uM	Pheniramine Maleate	1.0613	0.885746	0.834583	-0.260873	Others	Others	-0.175558	660
B	8	4	2uM	Pheniramine Maleate	1.1715	1.13818	0.971556	-0.0416303	Others	Others	-0.0333216	2050
B	8	5	10uM	RGFP966	0.940481	0.80205	0.852808	-0.229706	HDAC	Epigenetics	-0.138431	796
B	8	5	2uM	RGFP966	1.06504	0.912153	0.856445	-0.223567	HDAC	Epigenetics	-0.152892	829
B	8	6	10uM	Rocilinostat (ACY-1215)	0.289516	0.489644	1.69125	0.758091	HDAC	Epigenetics	0.200128	3974
B	8	6	2uM	Rocilinostat (ACY-1215)	0.801462	0.703584	0.877876	-0.187912	HDAC	Epigenetics	-0.0978781	1043
B	9	1	10uM	Aniracetam	1.18077	1.09879	0.930574	-0.103807	AMPA Receptor-kainate Receptor-NMDA Receptor	Neuronal Signaling	-0.0819759	1618
B	9	1	2uM	Aniracetam	1.19531	1.20755	1.01024	0.0147037	AMPA Receptor-kainate Receptor-NMDA Receptor	Neuronal Signaling	0.0122447	2395
B	9	2	10uM	Valsartan	1.11062	1.01286	0.911975	-0.132934	RAAS	Endocrinology & Hormones	-0.0977627	1409
B	9	2	2uM	Valsartan	1.14106	1.04598	0.916672	-0.125522	RAAS	Endocrinology & Hormones	-0.0950819	1456
B	9	3	10uM	Nitrendipine	0.944902	0.890222	0.942131	-0.0860003	Calcium Channel	Transmembrane Transporters	-0.0546805	1751
B	9	3	2uM	Nitrendipine	1.09735	1.16682	1.0633	0.0885534	Calcium Channel	Transmembrane Transporters	0.0694664	2813
B	9	4	10uM	Oxybutynin chloride	1.0074	0.968994	0.96188	-0.0560718	AChR	Neuronal Signaling	-0.0384024	1955
B	9	4	2uM	Oxybutynin chloride	1.07278	1.01778	0.948729	-0.0759319	AChR	Neuronal Signaling	-0.0550025	1815
B	9	5	10uM	Zotarolimus(ABT-578)	1.16181	1.02673	0.883738	-0.17831	mTOR	PI3K/Akt/mTOR	-0.135074	1103
B	9	5	2uM	Zotarolimus(ABT-578)	1.08401	0.953777	0.879863	-0.184649	mTOR	PI3K/Akt/mTOR	-0.130229	1062
B	9	6	10uM	AZD3839	0.736076	0.77072	1.04706	0.0663508	BACE	Neuronal Signaling	0.0346433	2698
B	9	6	2uM	AZD3839	1.01488	0.844569	0.832187	-0.26502	BACE	Neuronal Signaling	-0.17031	641
B	10	1	10uM	Tizanidine HCl	1.07975	1.01286	0.938043	-0.0922736	Adrenergic Receptor	Neuronal Signaling	-0.066898	1717
B	10	1	2uM	Tizanidine HCl	1.11419	1.22232	1.09705	0.133627	Adrenergic Receptor	Neuronal Signaling	0.10813	3075
B	10	2	10uM	Gimeracil	1.14301	1.00704	0.881037	-0.182725	Dehydrogenase	Metabolism	-0.135976	1073
B	10	2	2uM	Gimeracil	1.01462	0.855759	0.843424	-0.24567	Dehydrogenase	Metabolism	-0.158865	720
B	10	3	10uM	PP121	0.146416	0.343288	2.34461	1.22935	DNA-PK, mTOR, PDGF	Protein Tyrosine Kinase	0.196872	4272
B	10	3	2uM	PP121	0.459655	0.546934	1.18988	0.250816	DNA-PK, mTOR, PDGF	Protein Tyrosine Kinase	0.087279	3462
B	10	4	10uM	Spironolactone	1.04158	0.898725	0.86285	-0.212818	Androgen Receptor	Endocrinology & Hormones	-0.142852	890
B	10	4	2uM	Spironolactone	1.08052	0.978841	0.905898	-0.142579	Androgen Receptor	Endocrinology & Hormones	-0.101679	1336
B	10	5	10uM	Ferrostatin-1 (Fer-1)	1.15194	0.934084	0.810877	-0.302445	Ferroptosis	Metabolism	-0.217858	479
B	10	5	2uM	Ferrostatin-1 (Fer-1)	1.20968	1.03165	0.852836	-0.22966	Ferroptosis	Metabolism	-0.178021	797
B	10	6	10uM	PRX-08066 Maleic acid	0.553014	0.840093	1.51912	0.603234	5-HT Receptor	Neuronal Signaling	0.28708	3872
B	10	6	2uM	PRX-08066 Maleic acid	1.00927	0.830247	0.822623	-0.281696	5-HT Receptor	Neuronal Signaling	-0.17902	556
B	11	1	10uM	Celastrol	0.0139444	0.0841436	6.03423	2.59317	Others	Proteases	0.0701992	4584
B	11	1	2uM	Celastrol	0.0556925	0.123082	2.21004	1.14407	Others	Proteases	0.0673899	4213
B	11	2	10uM	Avobenzone	0.925006	1.09387	1.18255	0.241903	Others	Others	0.168861	3438
B	11	2	2uM	Avobenzone	1.20585	0.974813	0.808404	-0.306852	Others	Others	-0.231036	460
B	11	3	10uM	Quinine HCl Dihydrate	0.915993	1.1149	1.21715	0.28351	Others	Others	0.19891	3538
B	11	3	2uM	Quinine HCl Dihydrate	1.08766	0.979736	0.900773	-0.150765	Others	Others	-0.107926	1278
B	11	4	10uM	Methylthiouracil	1.16155	1.08178	0.931327	-0.102641	Others	Others	-0.0797676	1628
B	11	4	2uM	Methylthiouracil	1.20797	1.06836	0.884419	-0.177199	Others	Others	-0.139619	1108
B	11	5	10uM	VE-822	1.09753	0.849492	0.774007	-0.369581	ATM/ATR	PI3K/Akt/mTOR	-0.248033	259
B	11	5	2uM	VE-822	1.18816	0.792203	0.666746	-0.584791	ATM/ATR	PI3K/Akt/mTOR	-0.39596	32
B	11	6	10uM	BPTES	0.781396	0.970785	1.24237	0.313098	Others	Others	0.189389	3590
B	11	6	2uM	BPTES	1.02126	1.05359	1.03166	0.0449628	Others	Others	0.0323295	2565
B	12	1	10uM	Aurora A Inhibitor I	0.0774594	0.0801155	1.03429	0.0486414	Aurora Kinase	Cell Cycle	0.00265612	2588
B	12	1	2uM	Aurora A Inhibitor I	0.926196	1.02584	1.10758	0.14741	Aurora Kinase	Cell Cycle	0.0996399	3128
B	12	2	10uM	Lafutidine	1.063	1.05	0.987771	-0.0177511	Histamine Receptor	Neuronal Signaling	-0.0129992	2195
B	12	2	2uM	Lafutidine	1.20432	1.10327	0.916092	-0.126436	Histamine Receptor	Neuronal Signaling	-0.101053	1446
B	12	3	10uM	URB597	1.06207	0.994506	0.936386	-0.0948254	FAAH	Metabolism	-0.0675629	1692
B	12	3	2uM	URB597	1.13264	0.981079	0.866187	-0.20725	FAAH	Metabolism	-0.151562	923
B	12	4	10uM	Vitamin D3	0.497321	0.55499	1.11596	0.158283	Others	Others	0.0576685	3169
B	12	4	2uM	Vitamin D3	1.13145	1.05538	0.932763	-0.100417	Others	Others	-0.0760749	1644
B	12	5	10uM	FLLL32	0.107644	0.292712	2.71927	1.44322	JAK	JAK/STAT	0.185069	4358
B	12	5	2uM	FLLL32	0.264008	0.533059	2.0191	1.01371	JAK	JAK/STAT	0.269051	4146
B	12	6	10uM	Vortioxetine (Lu AA21004) HBr	0.0798401	0.131139	1.64252	0.715908	5-HT Receptor	Neuronal Signaling	0.0512986	3948
B	12	6	2uM	Vortioxetine (Lu AA21004) HBr	0.989116	0.813239	0.822188	-0.28246	5-HT Receptor	Neuronal Signaling	-0.175877	548
B	13	1	10uM	Megestrol Acetate	1.01428	1.01733	1.00301	0.00432933	Androgen Receptor	Endocrinology & Hormones	0.0030483	2335
B	13	1	2uM	Megestrol Acetate	1.17218	1.23709	1.05538	0.0777584	Androgen Receptor	Endocrinology & Hormones	0.0649117	2762
B	13	2	10uM	Sulfamethoxazole	1.09548	1.17264	1.07043	0.098191	Others	Others	0.0771554	2875
B	13	2	2uM	Sulfamethoxazole	1.21707	1.26618	1.04035	0.05707	Others	Others	0.0491098	2651
B	13	3	10uM	Tenoxicam	1.12405	1.09476	0.973941	-0.038093	Others	Others	-0.0292912	2077
B	13	3	2uM	Tenoxicam	1.08452	1.05582	0.973543	-0.0386827	Others	Others	-0.0286926	2072
B	13	4	10uM	Gliquidone	1.00255	0.966309	0.963851	-0.0531181	Others	Transmembrane Transporters	-0.0362413	1977
B	13	4	2uM	Gliquidone	1.07559	1.13594	1.05611	0.0787594	Others	Transmembrane Transporters	0.0603507	2771
B	13	5	10uM	NU6027	0.680554	0.663302	0.974651	-0.0370429	CDK	Cell Cycle	-0.0172516	2085
B	13	5	2uM	NU6027	1.12346	0.973918	0.866893	-0.206075	CDK	Cell Cycle	-0.149541	931
B	13	6	10uM	Coelenterazine	0.839129	0.937664	1.11743	0.160179	Others	Others	0.0985355	3181
B	13	6	2uM	Coelenterazine	1.0511	0.856206	0.814581	-0.295871	Others	Others	-0.194894	493
B	14	1	10uM	Thiazovivin	1.0619	1.14131	1.07478	0.104044	ROCK	Cell Cycle	0.0794109	2912
B	14	1	2uM	Thiazovivin	1.16189	1.08536	0.934136	-0.098296	ROCK	Cell Cycle	-0.0765271	1662
B	14	2	10uM	Moexipril HCl	1.09548	1.02449	0.935197	-0.0966584	RAAS	Endocrinology & Hormones	-0.0709911	1673
B	14	2	2uM	Moexipril HCl	1.20296	1.04195	0.866155	-0.207302	RAAS	Endocrinology & Hormones	-0.16101	922
B	14	3	10uM	PF-04929113 (SNX-5422)	1.09446	1.07507	0.982279	-0.0257953	HSP	Cytoskeletal Signaling	-0.0193951	2141
B	14	3	2uM	PF-04929113 (SNX-5422)	1.16461	1.10058	0.94502	-0.0815835	HSP	Cytoskeletal Signaling	-0.0640305	1772
B	14	4	10uM	Sodium Nitrite	1.08145	0.918419	0.849244	-0.23575	Others	Others	-0.163036	757
B	14	4	2uM	Sodium Nitrite	1.18502	0.957357	0.807885	-0.307779	Others	Others	-0.22766	452
B	14	5	10uM	FRAX597	0.793214	0.640029	0.80688	-0.309574	PAK	Cytoskeletal Signaling	-0.153186	444
B	14	5	2uM	FRAX597	0.856814	0.91439	1.0672	0.0938278	PAK	Cytoskeletal Signaling	0.0575761	2847
B	14	6	10uM	PRT062607 (P505-15, BIIB057) HCl	0.142165	0.229605	1.61506	0.691589	Syk	Angiogenesis	0.08744	3931
B	14	6	2uM	PRT062607 (P505-15, BIIB057) HCl	0.852903	0.758188	0.888949	-0.169827	Syk	Angiogenesis	-0.0947154	1145
B	15	1	10uM	Etodolac	1.20976	0.888431	0.734386	-0.445389	COX	Neuronal Signaling	-0.321329	121
B	15	1	2uM	Etodolac	1.21206	1.09297	0.90175	-0.1492	COX	Neuronal Signaling	-0.119084	1285
B	15	2	10uM	Nystatin (Fungicidin)	1.03265	0.963176	0.932723	-0.10048	Others	Others	-0.0694737	1642
B	15	2	2uM	Nystatin (Fungicidin)	1.11325	1.16995	1.05093	0.0716682	Others	Others	0.0566994	2721
B	15	3	10uM	Phenytoin	1.1312	1.16458	1.02952	0.0419656	Sodium Channel	Transmembrane Transporters	0.0333879	2544
B	15	3	2uM	Phenytoin	1.05391	1.04866	0.995024	-0.00719657	Sodium Channel	Transmembrane Transporters	-0.00524409	2266
B	15	4	10uM	Ampicillin sodium	1.12082	0.92558	0.825804	-0.276128	Others	Others	-0.195243	581
B	15	4	2uM	Ampicillin sodium	1.20321	0.874557	0.726851	-0.460269	Others	Others	-0.328657	104
B	15	5	10uM	EPZ-6438	0.961482	0.888431	0.924023	-0.114	Histone Methyltransferase	Epigenetics	-0.073051	1538
B	15	5	2uM	EPZ-6438	1.10093	0.936322	0.850485	-0.233642	Histone Methyltransferase	Epigenetics	-0.164605	777
B	15	6	10uM	ORY-1001 (RG-6016)	0.712014	0.890222	1.25029	0.322259	Histone Demethylase	Epigenetics	0.178208	3596
B	15	6	2uM	ORY-1001 (RG-6016)	0.908511	0.793994	0.873951	-0.194376	Histone Demethylase	Epigenetics	-0.114517	1001
B	16	1	10uM	TSU-68 (SU6668, Orantinib)	1.0233	1.04687	1.02304	0.0328605	VEGFR, PDGFR , FGFR	Protein Tyrosine Kinase	0.0235752	2491
B	16	1	2uM	TSU-68 (SU6668, Orantinib)	1.10713	1.09745	0.991252	-0.0126765	VEGFR, PDGFR , FGFR	Protein Tyrosine Kinase	-0.00968543	2228
B	16	2	10uM	Detomidine HCl	1.09923	0.94393	0.858723	-0.219735	Adrenergic Receptor	Neuronal Signaling	-0.155295	848
B	16	2	2uM	Detomidine HCl	1.00757	0.975708	0.96838	-0.0463542	Adrenergic Receptor	Neuronal Signaling	-0.0318588	2016
B	16	3	10uM	Ciprofibrate	1.18374	1.01554	0.857908	-0.221105	PPAR	DNA Damage	-0.1682	841
B	16	3	2uM	Ciprofibrate	1.1283	1.03568	0.91791	-0.123575	PPAR	DNA Damage	-0.0926221	1469
B	16	4	10uM	Spiramycin	1.11598	1.29527	1.16067	0.214952	Others	Others	0.179299	3366
B	16	4	2uM	Spiramycin	1.32939	1.24246	0.934608	-0.0975669	Others	Others	-0.0869318	1670
B	16	5	10uM	NMS-E973	0.186038	0.608699	3.2719	1.71013	HSP	Cytoskeletal Signaling	0.42266	4465
B	16	5	2uM	NMS-E973	0.200833	0.55499	2.76344	1.46646	HSP	Cytoskeletal Signaling	0.354157	4374
B	16	6	10uM	Cobimetinib (GDC-0973, RG7420)	0.845591	0.831142	0.982913	-0.0248647	MEK	MAPK	-0.0144488	2147
B	16	6	2uM	Cobimetinib (GDC-0973, RG7420)	1.02568	0.721934	0.703861	-0.506638	MEK	MAPK	-0.303743	71
B	17	1	10uM	Gatifloxacin	1.0903	1.17935	1.08168	0.113274	Others	DNA Damage	0.0890556	2968
B	17	1	2uM	Gatifloxacin	1.23637	1.27782	1.03352	0.047569	Others	DNA Damage	0.0414456	2582
B	17	2	10uM	Sulbactam	1.06164	0.954224	0.898818	-0.153899	Others	Others	-0.107419	1254
B	17	2	2uM	Sulbactam	0.989881	1.07686	1.08787	0.121502	Others	Others	0.0869781	3014
B	17	3	10uM	Isoconazole nitrate	0.894311	0.780119	0.872312	-0.197083	Others	Others	-0.114192	987
B	17	3	2uM	Isoconazole nitrate	1.04761	1.12475	1.07363	0.102496	Others	Others	0.0771352	2904
B	17	4	10uM	Amitriptyline HCl	0.995493	0.895145	0.899198	-0.15329	5-HT Receptor	Neuronal Signaling	-0.100348	1262
B	17	4	2uM	Amitriptyline HCl	1.2067	1.03926	0.861245	-0.215505	5-HT Receptor	Neuronal Signaling	-0.167436	875
B	17	5	10uM	BMS-833923	0.0705722	0.133824	1.89627	0.923167	Hedgehog/Smoothened	GPCR & G Protein	0.063252	4077
B	17	5	2uM	BMS-833923	1.02942	1.12788	1.09565	0.131787	Hedgehog/Smoothened	GPCR & G Protein	0.0984639	3067
B	17	6	10uM	BLU9931	0.201853	0.370142	1.83372	0.874772	FGFR	Angiogenesis	0.168289	4047
B	17	6	2uM	BLU9931	0.744324	0.675834	0.907984	-0.139261	FGFR	Angiogenesis	-0.0684896	1355
B	18	1	10uM	Daclatasvir (BMS-790052)	0.654366	0.891564	1.36249	0.446242	HCV Protease	Proteases	0.237199	3753
B	18	1	2uM	Daclatasvir (BMS-790052)	1.00502	1.13728	1.13161	0.178371	HCV Protease	Proteases	0.132266	3251
B	18	2	10uM	Levosulpiride	1.03503	0.94035	0.908524	-0.138404	Dopamine Receptor	Neuronal Signaling	-0.0946807	1363
B	18	2	2uM	Levosulpiride	1.01377	1.0697	1.05516	0.0774681	Dopamine Receptor	Neuronal Signaling	0.0559244	2757
B	18	3	10uM	BRL-15572	1.05102	0.946616	0.900668	-0.150933	5-HT Receptor	Neuronal Signaling	-0.1044	1274
B	18	3	2uM	BRL-15572	1.017	1.09566	1.07734	0.10747	5-HT Receptor	Neuronal Signaling	0.0786526	2939
B	18	4	10uM	Pramoxine HCl	1.05858	1.00435	0.948771	-0.0758683	Others	Others	-0.0542302	1816
B	18	4	2uM	Pramoxine HCl	1.0903	1.13504	1.04104	0.0580257	Others	Others	0.044746	2659
B	18	5	10uM	RVX-208	1.03112	1.21784	1.18109	0.240119	Epigenetic Reader Domain	Epigenetics	0.186725	3434
B	18	5	2uM	RVX-208	1.12482	1.09924	0.977258	-0.0331887	Epigenetic Reader Domain	Epigenetics	-0.0255807	2106
B	18	6	10uM	Macitentan	0.81039	0.867395	1.07034	0.0980738	Endothelin Receptor	GPCR & G Protein	0.0570056	2873
B	18	6	2uM	Macitentan	1.03716	0.840093	0.809997	-0.304011	Endothelin Receptor	GPCR & G Protein	-0.197063	471
B	19	1	10uM	Levetiracetam	1.0676	1.12609	1.05479	0.0769597	Others	Others	0.0584966	2754
B	19	1	2uM	Levetiracetam	1.13519	1.21695	1.07202	0.100333	Others	Others	0.0817576	2887
B	19	2	10uM	Tamoxifen Citrate	0.688546	0.814582	1.18305	0.242506	Estrogen/progestogen Receptor	Endocrinology & Hormones	0.126035	3442
B	19	2	2uM	Tamoxifen Citrate	1.14531	1.39643	1.21926	0.286001	Estrogen/progestogen Receptor	Endocrinology & Hormones	0.251116	3545
B	19	3	10uM	Trospium chloride	1.09004	1.02047	0.93617	-0.0951577	AChR	Neuronal Signaling	-0.0695775	1688
B	19	3	2uM	Trospium chloride	1.05952	1.04598	0.987219	-0.0185574	AChR	Neuronal Signaling	-0.0135413	2192
B	19	4	10uM	Triflusal	1.02908	0.902306	0.87681	-0.189664	COX	Neuronal Signaling	-0.126772	1033
B	19	4	2uM	Triflusal	1.04974	0.977498	0.931181	-0.102866	COX	Neuronal Signaling	-0.0722418	1627
B	19	5	10uM	ML347	1.20015	1.19591	0.996468	-0.00510437	TGF-beta/Smad	TGF-beta/Smad	-0.00423873	2281
B	19	5	2uM	ML347	1.27566	1.15026	0.901702	-0.149278	TGF-beta/Smad	TGF-beta/Smad	-0.125395	1284
B	19	6	10uM	SirReal2	0.801802	0.931398	1.16163	0.216152	Sirtuin	Epigenetics	0.129596	3371
B	19	6	2uM	SirReal2	0.956891	0.903649	0.944359	-0.0825922	Sirtuin	Epigenetics	-0.0532421	1767
B	20	1	10uM	Ponatinib (AP24534)	0.0176856	0.105627	5.97251	2.57834	Bcr-Abl, VEGFR, FGFR, PDGFR, Flt	Angiogenesis	0.0879415	4583
B	20	1	2uM	Ponatinib (AP24534)	0.184763	0.669568	3.62393	1.85755	Bcr-Abl, VEGFR, FGFR, PDGFR, Flt	Angiogenesis	0.484805	4511
B	20	2	10uM	Arbidol HCl	0.645268	0.821743	1.27349	0.348789	Others	Others	0.176475	3641
B	20	2	2uM	Arbidol HCl	1.06811	1.36107	1.27428	0.349684	Others	Others	0.292962	3644
B	20	3	10uM	R547	0.328033	0.618545	1.88562	0.915037	CDK	Cell Cycle	0.290512	4072
B	20	3	2uM	R547	0.242156	0.518289	2.14031	1.09782	CDK	Cell Cycle	0.276133	4191
B	20	4	10uM	Eprosartan Mesylate	1.08214	0.883956	0.816862	-0.291835	Others	Others	-0.19818	510
B	20	4	2uM	Eprosartan Mesylate	1.18859	0.994058	0.836335	-0.257847	Others	Others	-0.19453	675
B	20	5	10uM	MS436	0.572145	0.640476	1.11943	0.162764	Epigenetic Reader Domain	Epigenetics	0.0683313	3192
B	20	5	2uM	MS436	1.02483	0.890222	0.868655	-0.203144	Epigenetic Reader Domain	Epigenetics	-0.134606	951
B	20	6	10uM	Optovin	0.875775	0.987792	1.12791	0.173647	Others	Others	0.112017	3236
B	20	6	2uM	Optovin	0.932998	0.821295	0.880275	-0.183973	Others	Others	-0.111703	1068
B	21	1	10uM	Epothilone B (EPO906, Patupilone)	0.30193	0.470399	1.55797	0.63967	Microtubule Associated	Cytoskeletal Signaling	0.168469	3896
B	21	1	2uM	Epothilone B (EPO906, Patupilone)	0.320891	0.661512	2.06149	1.04368	Microtubule Associated	Cytoskeletal Signaling	0.340621	4163
B	21	2	10uM	Propylthiouracil	1.01922	0.889326	0.87256	-0.196674	Others	Others	-0.129889	989
B	21	2	2uM	Propylthiouracil	1.12133	1.00883	0.899669	-0.152534	Others	Others	-0.112504	1264
B	21	3	10uM	Cortisone acetate	1.01751	0.931398	0.915366	-0.12758	Others	Others	-0.0861166	1438
B	21	3	2uM	Cortisone acetate	1.14012	0.94393	0.827919	-0.272438	Others	Others	-0.196193	599
B	21	4	10uM	Sitagliptin phosphate monohydrate	1.08426	1.09387	1.00886	0.0127255	DPP-4	Proteases	0.00960618	2382
B	21	4	2uM	Sitagliptin phosphate monohydrate	1.20415	1.11401	0.925142	-0.112254	DPP-4	Proteases	-0.0901407	1556
B	21	5	10uM	Dyngo-4a	0.867443	1.16011	1.33739	0.419418	Dynamin	Cytoskeletal Signaling	0.292665	3716
B	21	5	2uM	Dyngo-4a	1.04804	1.03926	0.991626	-0.012132	Dynamin	Cytoskeletal Signaling	-0.00877627	2231
B	21	6	10uM	Oltipraz	0.762435	0.849492	1.11418	0.155987	Others	Others	0.0870578	3164
B	21	6	2uM	Oltipraz	0.973131	0.969442	0.996209	-0.00547947	Others	Others	-0.00368902	2274
B	22	1	10uM	Aztreonam	0.278122	0.683443	2.45735	1.2971	Others	Others	0.405321	4297
B	22	1	2uM	Aztreonam	0.641782	1.06522	1.65979	0.731	Others	Others	0.423441	3959
B	22	2	10uM	Roflumilast	1.00272	1.00793	1.0052	0.00748081	PDE	Metabolism	0.00521291	2352
B	22	2	2uM	Roflumilast	0.958591	1.11804	1.16633	0.221979	PDE	Metabolism	0.159445	3389
B	22	3	10uM	GDC-0980 (RG7422)	0.149562	0.376408	2.51674	1.33156	mTOR, PI3K	PI3K/Akt/mTOR	0.226846	4307
B	22	3	2uM	GDC-0980 (RG7422)	0.238415	0.392073	1.6445	0.717649	mTOR, PI3K	PI3K/Akt/mTOR	0.153659	3952
B	22	4	10uM	Desvenlafaxine Succinate	1.07125	0.972127	0.907469	-0.14008	5-HT Receptor	Neuronal Signaling	-0.0991244	1349
B	22	4	2uM	Desvenlafaxine Succinate	1.0647	1.11759	1.04967	0.0699356	5-HT Receptor	Neuronal Signaling	0.0528837	2707
B	22	5	10uM	TG003	0.914633	0.869633	0.950801	-0.0727851	CDK	Cell Cycle	-0.0449993	1842
B	22	5	2uM	TG003	0.997108	0.964519	0.967316	-0.0479414	CDK	Cell Cycle	-0.0325899	2012
B	22	6	10uM	Empty	0.835813	0.849045	1.01583	0.0226611	Neg_Control	Neg_Control	0.0132322	2434
B	22	6	2uM	Empty	1.00604	0.865158	0.859967	-0.217648	Neg_Control	Neg_Control	-0.140879	858
B	23	1	10uM	Empty	1.11189	0.976155	0.877921	-0.187837	Neg_Control	Neg_Control	-0.135739	1046
B	23	1	2uM	Empty	1.0403	1.15787	1.11301	0.154471	Neg_Control	Neg_Control	0.117568	3157
B	23	2	10uM	Empty	0.947878	0.916628	0.967032	-0.0483644	Neg_Control	Neg_Control	-0.0312496	2009
B	23	2	2uM	Empty	0.946007	1.13862	1.20361	0.267368	Neg_Control	Neg_Control	0.192617	3505
B	23	3	10uM	Empty	1.06462	0.997191	0.936664	-0.0943958	Neg_Control	Neg_Control	-0.0674283	1698
B	23	3	2uM	Empty	1.05187	1.16906	1.11141	0.152398	Neg_Control	Neg_Control	0.117194	3150
B	23	4	10uM	Empty	1.0159	1.033	1.01683	0.0240788	Neg_Control	Neg_Control	0.0170978	2445
B	23	4	2uM	Empty	1.1948	1.28677	1.07698	0.106991	Neg_Control	Neg_Control	0.0919752	2934
B	23	5	10uM	Empty	0.989966	0.906334	0.91552	-0.127336	Neg_Control	Neg_Control	-0.083632	1441
B	23	5	2uM	Empty	1.13443	0.998087	0.879816	-0.184726	Neg_Control	Neg_Control	-0.13634	1061
B	23	6	10uM	Empty	0.882067	1.07373	1.21728	0.283666	Neg_Control	Neg_Control	0.191659	3539
B	23	6	2uM	Empty	1.02381	0.823086	0.803946	-0.314829	Neg_Control	Neg_Control	-0.200721	429
B	24	1	10uM	Empty	0.527421	0.845912	1.60387	0.681553	Neg_Control	Neg_Control	0.318491	3921
B	24	1	2uM	Empty	0.960547	1.06925	1.11317	0.154672	Neg_Control	Neg_Control	0.108704	3159
B	24	2	10uM	Empty	0.996768	0.972575	0.975728	-0.0354489	Neg_Control	Neg_Control	-0.0241934	2094
B	24	2	2uM	Empty	1.04005	1.272	1.22302	0.290451	Neg_Control	Neg_Control	0.231954	3552
B	24	3	10uM	Empty	1.01811	1.00256	0.984729	-0.0222017	Neg_Control	Neg_Control	-0.0155478	2164
B	24	3	2uM	Empty	1.03367	1.0518	1.01753	0.0250783	Neg_Control	Neg_Control	0.0181253	2454
B	24	4	10uM	Empty	1.12941	1.09655	0.970907	-0.0425945	Neg_Control	Neg_Control	-0.0328576	2044
B	24	4	2uM	Empty	1.18935	1.2532	1.05368	0.0754419	Neg_Control	Neg_Control	0.0638489	2743
B	24	5	10uM	Empty	1.02058	0.912153	0.893763	-0.162036	Neg_Control	Neg_Control	-0.108423	1198
B	24	5	2uM	Empty	1.01301	1.05	1.03652	0.0517499	Neg_Control	Neg_Control	0.0369965	2608
B	24	6	10uM	Empty	0.79534	0.794441	0.99887	-0.00163156	Neg_Control	Neg_Control	-0.00089895	2303
B	24	6	2uM	Empty	0.92373	0.840541	0.909942	-0.136154	Neg_Control	Neg_Control	-0.0831894	1382
C	1	1	10uM	ABT-737	0.955615	0.667331	0.698325	-0.518029	Bcl-2	Apoptosis	-0.288285	63
C	1	1	2uM	ABT-737	0.970155	0.906334	0.934216	-0.0981721	Bcl-2	Apoptosis	-0.0638208	1665
C	1	2	10uM	AT7519	0.265794	0.684786	2.57638	1.36535	CDK	Cell Cycle	0.418992	4319
C	1	2	2uM	AT7519	0.247428	0.666883	2.69526	1.43043	CDK	Cell Cycle	0.419455	4351
C	1	3	10uM	Tebipenem Pivoxil	1.02228	0.951091	0.930366	-0.104129	Others	Others	-0.0711849	1616
C	1	3	2uM	Tebipenem Pivoxil	1.06607	1.11222	1.04329	0.0611434	Others	Others	0.0461524	2673
C	1	4	10uM	CP-91149	1.06547	1.01062	0.948519	-0.0762513	Phosphorylase	Metabolism	-0.0548514	1812
C	1	4	2uM	CP-91149	1.11606	1.0142	0.908731	-0.138075	Phosphorylase	Metabolism	-0.101862	1365
C	1	5	10uM	Tolazoline HCl	1.07525	0.935874	0.87038	-0.200283	Adrenergic Receptor	Neuronal Signaling	-0.139374	973
C	1	5	2uM	Tolazoline HCl	1.03367	0.977498	0.945658	-0.0806096	Adrenergic Receptor	Neuronal Signaling	-0.0561717	1780
C	1	6	10uM	K-Ras(G12C) inhibitor 6	0.838789	0.957805	1.14189	0.191425	Rho	Cell Cycle	0.119016	3301
C	1	6	2uM	K-Ras(G12C) inhibitor 6	0.989881	0.905887	0.915147	-0.127925	Rho	Cell Cycle	-0.0839946	1431
C	2	1	10uM	Triciribine	0.705042	0.580054	0.822723	-0.281522	Akt	Others	-0.124988	557
C	2	1	2uM	Triciribine	0.844145	0.69329	0.821292	-0.284033	Akt	Others	-0.150856	545
C	2	2	10uM	Trichlormethiazide	0.973811	0.862025	0.885207	-0.175913	Others	Others	-0.111787	1118
C	2	2	2uM	Trichlormethiazide	0.966924	1.21919	1.26089	0.334445	Others	Others	0.252263	3619
C	2	3	10uM	Gramine	0.970495	0.990925	1.02105	0.0300555	Others	Others	0.0204303	2474
C	2	3	2uM	Gramine	1.13834	0.939902	0.825679	-0.276346	Others	Others	-0.198436	580
C	2	4	10uM	BML-190	1.04736	0.939455	0.896975	-0.156861	Cannabinoid Receptor	GPCR & G Protein	-0.107905	1231
C	2	4	2uM	BML-190	1.16954	0.922894	0.789107	-0.341707	Cannabinoid Receptor	GPCR & G Protein	-0.246648	343
C	2	5	10uM	Bergapten	1.11615	0.905887	0.81162	-0.301123	Others	Others	-0.210259	482
C	2	5	2uM	Bergapten	1.12507	0.926923	0.823877	-0.279499	Others	Others	-0.198151	564
C	2	6	10uM	UM729	0.811325	0.985107	1.2142	0.28	Others	Metabolism	0.173782	3529
C	2	6	2uM	UM729	1.04804	0.78549	0.749485	-0.416029	Others	Metabolism	-0.26255	165
C	3	1	10uM	Afatinib (BIBW2992)	0.0868123	0.236318	2.72217	1.44476	EGFR	Protein Tyrosine Kinase	0.149506	4361
C	3	1	2uM	Afatinib (BIBW2992)	0.809114	0.906782	1.12071	0.164412	EGFR	Protein Tyrosine Kinase	0.0976674	3203
C	3	2	10uM	R406 (free base)	0.961482	1.07731	1.12046	0.164097	Syk	Angiogenesis	0.115825	3200
C	3	2	2uM	R406 (free base)	1.00178	0.939455	0.937781	-0.0926775	Syk	Angiogenesis	-0.0623304	1713
C	3	3	10uM	Givinostat (ITF2357)	0.0653856	0.139643	2.13568	1.0947	HDAC	Cytoskeletal Signaling	0.074257	4189
C	3	3	2uM	Givinostat (ITF2357)	0.131451	0.205436	1.56283	0.644159	HDAC	Cytoskeletal Signaling	0.0739844	3904
C	3	4	10uM	AG-1478 (Tyrphostin AG-1478)	0.168693	0.293608	1.74048	0.799489	EGFR	Protein Tyrosine Kinase	0.124914	4000
C	3	4	2uM	AG-1478 (Tyrphostin AG-1478)	1.16104	1.41701	1.22047	0.287437	EGFR	Protein Tyrosine Kinase	0.255974	3547
C	3	5	10uM	Cyclizine 2HCl	0.991412	0.769825	0.776493	-0.364954	Histamine Receptor	Neuronal Signaling	-0.221587	272
C	3	5	2uM	Cyclizine 2HCl	1.17031	1.01375	0.866226	-0.207184	Histamine Receptor	Neuronal Signaling	-0.156556	924
C	3	6	10uM	EPZ004777	0.766176	0.92916	1.21272	0.278252	Histone Methyltransferase	Epigenetics	0.162985	3524
C	3	6	2uM	EPZ004777	1.03537	0.899173	0.868455	-0.203476	Histone Methyltransferase	Epigenetics	-0.136197	946
C	4	1	10uM	YM155 (Sepantronium Bromide)	0.0241476	0.055499	2.29832	1.20058	Survivin	Others	0.0313514	4247
C	4	1	2uM	YM155 (Sepantronium Bromide)	0.0392823	0.0599747	1.52676	0.610473	Survivin	Others	0.0206924	3874
C	4	2	10uM	Disulfiram	0.0240626	0.205436	8.53757	3.09382	Others	Others	0.181373	4601
C	4	2	2uM	Disulfiram	0.290706	0.301664	1.03769	0.0533789	Others	Others	0.0109574	2622
C	4	3	10uM	Kaempferol	1.19301	1.08626	0.910519	-0.135239	Others	Others	-0.106752	1386
C	4	3	2uM	Kaempferol	1.13664	0.952882	0.838334	-0.254403	Others	Others	-0.183756	685
C	4	4	10uM	VU 0364770	1.12133	1.02181	0.911244	-0.13409	GluR	Neuronal Signaling	-0.0995246	1400
C	4	4	2uM	VU 0364770	1.04574	1.1901	1.13804	0.186548	GluR	Neuronal Signaling	0.144351	3282
C	4	5	10uM	Bromfenac Sodium	1.05433	0.953329	0.904203	-0.145282	Others	Others	-0.101002	1317
C	4	5	2uM	Bromfenac Sodium	1.09591	0.899173	0.820481	-0.285458	Others	Others	-0.196736	541
C	4	6	10uM	Afuresertib (GSK2110183)	0.438653	0.561256	1.2795	0.355579	Akt	PI3K/Akt/mTOR	0.122603	3653
C	4	6	2uM	Afuresertib (GSK2110183)	0.825525	0.794441	0.962347	-0.0553708	Akt	PI3K/Akt/mTOR	-0.0310834	1959
C	5	1	10uM	Erlotinib HCl (OSI-744)	0.575461	0.839646	1.45908	0.545063	EGFR	Protein Tyrosine Kinase	0.264185	3825
C	5	1	2uM	Erlotinib HCl (OSI-744)	0.997023	1.13191	1.13529	0.183061	EGFR	Protein Tyrosine Kinase	0.134887	3269
C	5	2	10uM	SB408124	0.613808	0.956462	1.55824	0.639921	Others	GPCR & G Protein	0.342654	3898
C	5	2	2uM	SB408124	1.04447	1.07507	1.0293	0.0416605	Others	GPCR & G Protein	0.0306007	2539
C	5	3	10uM	Avasimibe	0.949749	0.804735	0.847314	-0.239031	P450	Metabolism	-0.145013	742
C	5	3	2uM	Avasimibe	1.13655	0.949301	0.835246	-0.259726	P450	Metabolism	-0.187251	663
C	5	4	10uM	PF-04691502	0.0405577	0.146356	3.60859	1.85143	mTOR, PI3K, Akt	PI3K/Akt/mTOR	0.105798	4509
C	5	4	2uM	PF-04691502	0.164612	0.222444	1.35132	0.434372	mTOR, PI3K, Akt	PI3K/Akt/mTOR	0.0578318	3740
C	5	5	10uM	Penfluridol	0.0650454	0.177686	2.73172	1.44981	Others	Others	0.112641	4362
C	5	5	2uM	Penfluridol	0.805883	0.625259	0.775868	-0.366118	Others	Others	-0.180625	269
C	5	6	10uM	Atglistatin	0.768642	0.793546	1.0324	0.0460026	Others	Others	0.0249043	2572
C	5	6	2uM	Atglistatin	0.949919	0.903649	0.951291	-0.0720418	Others	Others	-0.0462699	1851
C	6	1	10uM	17-AAG (Tanespimycin)	0.217073	0.467713	2.15463	1.10744	HSP	Others	0.25064	4196
C	6	1	2uM	17-AAG (Tanespimycin)	0.225576	0.651665	2.8889	1.53052	HSP	Others	0.42609	4406
C	6	2	10uM	Hydrocortisone	1.05722	1.06477	1.00714	0.0102695	Others	Others	0.00755248	2365
C	6	2	2uM	Hydrocortisone	1.11725	1.25052	1.11928	0.162571	Others	Others	0.133266	3191
C	6	3	10uM	Myricetin	0.992262	0.975708	0.983317	-0.0242717	NULL	Others	-0.016554	2151
C	6	3	2uM	Myricetin	1.03129	0.936769	0.908348	-0.138684	NULL	Others	-0.0945201	1361
C	6	4	10uM	T0070907	0.88938	0.823533	0.925964	-0.110972	PPAR	DNA Damage	-0.0658463	1570
C	6	4	2uM	T0070907	1.12881	1.01286	0.897274	-0.156379	PPAR	DNA Damage	-0.115958	1238
C	6	5	10uM	Alizapride HCl	1.0585	0.817715	0.772524	-0.372348	Others	Others	-0.240783	250
C	6	5	2uM	Alizapride HCl	1.20024	0.867843	0.723059	-0.467814	Others	Others	-0.332394	98
C	6	6	10uM	UMI-77	0.475384	0.364772	0.767319	-0.382102	Bcl-2	Apoptosis	-0.110613	221
C	6	6	2uM	UMI-77	0.983334	0.83517	0.849325	-0.235612	Bcl-2	Apoptosis	-0.148164	759
C	7	1	10uM	NVP-AEW541	0.0931893	0.255564	2.74242	1.45545	IGF-1R	Protein Tyrosine Kinase	0.162375	4363
C	7	1	2uM	NVP-AEW541	0.891845	0.997639	1.11862	0.161724	IGF-1R	Protein Tyrosine Kinase	0.105794	3189
C	7	2	10uM	AT7867	0.266814	0.553647	2.07503	1.05313	Akt, S6 kinase	PI3K/Akt/mTOR	0.286833	4169
C	7	2	2uM	AT7867	0.953915	1.02807	1.07774	0.108012	Akt, S6 kinase	PI3K/Akt/mTOR	0.074159	2943
C	7	3	10uM	BMS-794833	0.808349	1.02405	1.26684	0.34123	c-Met, VEGFR	Protein Tyrosine Kinase	0.215697	3630
C	7	3	2uM	BMS-794833	1.0477	1.06567	1.01715	0.0245359	c-Met, VEGFR	Protein Tyrosine Kinase	0.0179706	2449
C	7	4	10uM	Tivantinib (ARQ 197)	0.125244	0.494568	3.94882	1.98142	c-Met	Protein Tyrosine Kinase	0.369323	4538
C	7	4	2uM	Tivantinib (ARQ 197)	0.303375	0.499938	1.64792	0.720646	c-Met	Protein Tyrosine Kinase	0.196563	3954
C	7	5	10uM	Doxofylline	1.1363	0.910362	0.801166	-0.319827	Others	Others	-0.225935	413
C	7	5	2uM	Doxofylline	1.18153	0.963623	0.815572	-0.294117	Others	Others	-0.217908	501
C	7	6	10uM	UNC669	0.765156	0.838303	1.0956	0.131719	Epigenetic Reader Domain	Epigenetics	0.0731476	3066
C	7	6	2uM	UNC669	0.901453	0.797127	0.884268	-0.177444	Epigenetic Reader Domain	Epigenetics	-0.104327	1106
C	8	1	10uM	PLX-4720	0.824164	0.877242	1.0644	0.0900432	Raf	Others	0.0530779	2819
C	8	1	2uM	PLX-4720	1.15959	1.2362	1.06606	0.092286	Raf	Others	0.0766005	2838
C	8	2	10uM	Estradiol	0.975427	0.961833	0.986064	-0.0202467	Others	Others	-0.0135935	2179
C	8	2	2uM	Estradiol	1.12108	1.15742	1.03242	0.0460295	Others	Others	0.0363449	2573
C	8	3	10uM	Osthole	1.10628	1.04732	0.946701	-0.0790186	Others	Others	-0.0589633	1791
C	8	3	2uM	Osthole	1.11402	0.99003	0.8887	-0.170231	Others	Others	-0.12399	1142
C	8	4	10uM	A-205804	1.25721	0.928265	0.738356	-0.437611	Others	Others	-0.32894	127
C	8	4	2uM	A-205804	1.15619	1.04374	0.902737	-0.147622	Others	Others	-0.112455	1293
C	8	5	10uM	Diacerein	1.11547	0.847255	0.759552	-0.396779	Others	Others	-0.268211	188
C	8	5	2uM	Diacerein	1.16266	0.946168	0.813799	-0.297255	Others	Others	-0.216487	488
C	8	6	10uM	Piperlongumine	0.0292492	0.0850388	2.90739	1.53972	Others	Others	0.0557896	4414
C	8	6	2uM	Piperlongumine	0.31919	0.30972	0.970331	-0.0434519	Others	Others	-0.00947022	2039
C	9	1	10uM	Vandetanib (ZD6474)	0.266304	0.637791	2.39497	1.26001	VEGFR	Endocrinology & Hormones	0.371487	4286
C	9	1	2uM	Vandetanib (ZD6474)	1.05085	1.3096	1.24623	0.317573	VEGFR	Endocrinology & Hormones	0.258752	3592
C	9	2	10uM	Fasudil (HA-1077) HCl	0.991242	1.161	1.17126	0.228063	ROCK	Cell Cycle	0.169761	3406
C	9	2	2uM	Fasudil (HA-1077) HCl	1.12626	0.987792	0.877052	-0.189265	ROCK	Cell Cycle	-0.138472	1036
C	9	3	10uM	Mubritinib (TAK 165)	0.517303	0.741628	1.43364	0.519686	HER2	Protein Tyrosine Kinase	0.224325	3812
C	9	3	2uM	Mubritinib (TAK 165)	0.534308	0.727753	1.36205	0.445777	HER2	Protein Tyrosine Kinase	0.193445	3752
C	9	4	10uM	3-Methyladenine	1.13987	1.0961	0.961607	-0.0564813	PI3K	PI3K/Akt/mTOR	-0.0437634	1951
C	9	4	2uM	3-Methyladenine	1.09302	1.15429	1.05606	0.0786869	PI3K	PI3K/Akt/mTOR	0.0612707	2770
C	9	5	10uM	1-Hexadecanol	1.10101	0.860682	0.781719	-0.355277	Others	Others	-0.240329	293
C	9	5	2uM	1-Hexadecanol	1.09251	0.984659	0.901283	-0.149948	Others	Others	-0.107849	1281
C	9	6	10uM	Aloxistatin	0.779525	0.823086	1.05588	0.0784473	Cysteine Protease	Proteases	0.0435607	2768
C	9	6	2uM	Aloxistatin	0.909701	0.882613	0.970223	-0.0436117	Cysteine Protease	Proteases	-0.0270881	2037
C	10	1	10uM	AT13387	0.234589	0.544696	2.32192	1.21532	HSP	Others	0.310107	4258
C	10	1	2uM	AT13387	0.211036	0.581844	2.75708	1.46314	HSP	Others	0.370808	4367
C	10	2	10uM	Azathioprine	0.784372	1.47699	1.88302	0.91305	Purine Metabolism	Others	0.692617	4069
C	10	2	2uM	Azathioprine	0.81243	1.18383	1.45715	0.543145	Purine Metabolism	Others	0.371399	3823
C	10	3	10uM	Quercetin Dihydrate	1.17337	0.984212	0.838791	-0.253616	Others	Others	-0.189157	688
C	10	3	2uM	Quercetin Dihydrate	1.10628	1.16056	1.04906	0.0690951	Others	Others	0.0542726	2705
C	10	4	10uM	MLN0905	0.251424	0.571998	2.27503	1.18589	PLK	Cell Cycle	0.320574	4240
C	10	4	2uM	MLN0905	0.230678	0.692842	3.00351	1.58665	PLK	Cell Cycle	0.462165	4423
C	10	5	10uM	Demeclocycline HCl	0.995238	1.13102	1.13643	0.184505	Others	Others	0.135778	3274
C	10	5	2uM	Demeclocycline HCl	1.30508	1.55487	1.1914	0.252658	Others	Others	0.249791	3467
C	10	6	10uM	IM-12	0.500892	0.579606	1.15715	0.210572	GSK-3	PI3K/Akt/mTOR	0.0787138	3355
C	10	6	2uM	IM-12	1.0119	0.743865	0.735115	-0.443958	GSK-3	PI3K/Akt/mTOR	-0.268038	123
C	11	1	10uM	Obatoclax Mesylate (GX15-070)	0.0773743	0.283313	3.66159	1.87247	Bcl-2	Neuronal Signaling	0.205939	4513
C	11	1	2uM	Obatoclax Mesylate (GX15-070)	0.15866	0.43146	2.7194	1.44329	Bcl-2	Neuronal Signaling	0.2728	4360
C	11	2	10uM	Apixaban	1.07304	1.13728	1.05987	0.0838892	Factor Xa	Metabolism	0.0642442	2790
C	11	2	2uM	Apixaban	1.05136	1.03165	0.981261	-0.0272907	Factor Xa	Metabolism	-0.019701	2136
C	11	3	10uM	CAL-101 (Idelalisib, GS-1101)	0.97092	0.992268	1.02199	0.0313772	PI3K	PI3K/Akt/mTOR	0.0213479	2483
C	11	3	2uM	CAL-101 (Idelalisib, GS-1101)	1.1079	1.06254	0.959056	-0.0603124	PI3K	PI3K/Akt/mTOR	-0.0453613	1923
C	11	4	10uM	GW842166X	1.19301	0.913048	0.765331	-0.385844	Cannabinoid Receptor	GPCR & G Protein	-0.279962	212
C	11	4	2uM	GW842166X	1.32132	0.955567	0.723194	-0.467546	Cannabinoid Receptor	GPCR & G Protein	-0.365748	99
C	11	5	10uM	Penciclovir	1.19752	0.915733	0.764694	-0.387046	Purine Metabolism	Others	-0.281783	208
C	11	5	2uM	Penciclovir	1.11011	1.22053	1.09947	0.136806	Purine Metabolism	Others	0.110421	3087
C	11	6	10uM	CGP 57380	0.452682	0.896488	1.98039	0.985785	Others	Others	0.443805	4126
C	11	6	2uM	CGP 57380	1.06768	0.988688	0.926014	-0.110894	Others	Others	-0.0789931	1572
C	12	1	10uM	JNJ-26854165 (Serdemetan)	0.0460845	0.150384	3.26323	1.7063	p53	Apoptosis	0.1043	4464
C	12	1	2uM	JNJ-26854165 (Serdemetan)	0.385171	0.485169	1.25962	0.332987	p53	Apoptosis	0.0999974	3615
C	12	2	10uM	Meloxicam	1.10212	1.32571	1.20288	0.266488	Others	Others	0.223593	3503
C	12	2	2uM	Meloxicam	1.16019	1.17533	1.01305	0.0186993	Others	Others	0.0151355	2411
C	12	3	10uM	Silymarin	1.08613	1.07104	0.986106	-0.0201852	NULL	Others	-0.0150906	2180
C	12	3	2uM	Silymarin	1.08732	1.0979	1.00972	0.0139613	NULL	Others	0.0105734	2391
C	12	4	10uM	Ki16198	1.15075	0.915286	0.795381	-0.330283	LPA Receptor	GPCR & G Protein	-0.235466	375
C	12	4	2uM	Ki16198	1.23093	1.15295	0.936645	-0.0944253	LPA Receptor	GPCR & G Protein	-0.0779854	1696
C	12	5	10uM	MetoclopraMide HCl	1.15534	0.991821	0.858464	-0.22017	Dopamine Receptor	Neuronal Signaling	-0.163523	845
C	12	5	2uM	MetoclopraMide HCl	1.20015	0.918419	0.765252	-0.385994	Dopamine Receptor	Neuronal Signaling	-0.281734	211
C	12	6	10uM	GSK J1	0.737862	0.872319	1.18222	0.241504	Histone Demethylase	Epigenetics	0.134457	3437
C	12	6	2uM	GSK J1	1.07431	0.742523	0.691161	-0.532907	Histone Demethylase	Epigenetics	-0.33179	54
C	13	1	10uM	AUY922 (NVP-AUY922)	0.232718	0.642266	2.75985	1.46459	HSP	Others	0.409548	4373
C	13	1	2uM	AUY922 (NVP-AUY922)	0.235949	0.627049	2.65756	1.4101	HSP	Others	0.3911	4342
C	13	2	10uM	Methimazole	1.03529	1.0688	1.03238	0.0459673	Others	Others	0.0335175	2571
C	13	2	2uM	Methimazole	1.07346	0.979736	0.912688	-0.131807	Others	Others	-0.0937264	1415
C	13	3	10uM	Volasertib (BI 6727)	1.07049	1.06433	0.994246	-0.00832482	PLK	Cell Cycle	-0.00615927	2258
C	13	3	2uM	Volasertib (BI 6727)	1.12499	1.07059	0.951648	-0.0715	PLK	Cell Cycle	-0.0543954	1856
C	13	4	10uM	Tofacitinib (CP-690550,Tasocitinib)	1.1965	1.17398	0.981184	-0.0274048	JAK	JAK/STAT	-0.0225136	2134
C	13	4	2uM	Tofacitinib (CP-690550,Tasocitinib)	1.26715	0.97168	0.766821	-0.383038	JAK	JAK/STAT	-0.295474	217
C	13	5	10uM	Chlorquinaldol	0.305246	0.530373	1.73753	0.797036	Others	Others	0.225127	3998
C	13	5	2uM	Chlorquinaldol	0.733271	0.80205	1.0938	0.129346	Others	Others	0.0687793	3056
C	13	6	10uM	NH125	0.00629198	0.0434145	6.89998	2.78659	Others	Others	0.0371225	4593
C	13	6	2uM	NH125	0.103733	0.362534	3.49489	1.80525	Others	Others	0.258801	4492
C	14	1	10uM	XAV-939	0.746195	0.682996	0.915305	-0.127676	Wnt/beta-catenin	Stem Cells & Wnt	-0.063199	1435
C	14	1	2uM	XAV-939	1.19318	1.12967	0.946775	-0.0789068	Wnt/beta-catenin	Stem Cells & Wnt	-0.0635073	1794
C	14	2	10uM	Nevirapine	1.06292	1.14355	1.07586	0.105485	Others	Microbiology	0.0806284	2926
C	14	2	2uM	Nevirapine	1.04022	1.04821	1.00769	0.0110496	Others	Microbiology	0.00799764	2373
C	14	3	10uM	Ursolic Acid	1.03784	0.908124	0.875017	-0.192617	Others	Others	-0.129712	1013
C	14	3	2uM	Ursolic Acid	1.13239	1.01778	0.898792	-0.15394	Others	Others	-0.114606	1253
C	14	4	10uM	ML161	1.20823	1.06657	0.88275	-0.179923	Others	Others	-0.141665	1094
C	14	4	2uM	ML161	1.19105	1.00077	0.84024	-0.251126	Others	Others	-0.190282	701
C	14	5	10uM	Mupirocin	0.417481	0.970785	2.32534	1.21744	DNA/RNA Synthesis	DNA Damage	0.553303	4262
C	14	5	2uM	Mupirocin	1.17881	1.35659	1.15081	0.202655	DNA/RNA Synthesis	DNA Damage	0.177781	3332
C	14	6	10uM	Splitomicin	0.792449	0.802945	1.01324	0.0189828	Sirtuin	Cytoskeletal Signaling	0.0104958	2412
C	14	6	2uM	Splitomicin	0.966924	0.87948	0.909565	-0.136752	Sirtuin	Cytoskeletal Signaling	-0.0874441	1374
C	15	1	10uM	SU11274	0.188589	0.133377	0.707233	-0.499742	c-Met	Neuronal Signaling	-0.0552127	75
C	15	1	2uM	SU11274	0.999234	1.37405	1.3751	0.459537	c-Met	Neuronal Signaling	0.374813	3764
C	15	2	10uM	Darunavir Ethanolate	1.04498	0.962281	0.920862	-0.118944	HIV Protease	Proteases	-0.0826978	1496
C	15	2	2uM	Darunavir Ethanolate	1.13315	1.25723	1.1095	0.149909	HIV Protease	Proteases	0.12408	3142
C	15	3	10uM	3-Indolebutyric acid (IBA)	1.08077	0.964966	0.892847	-0.163516	Others	Others	-0.115809	1185
C	15	3	2uM	3-Indolebutyric acid (IBA)	1.16538	1.07149	0.919436	-0.12118	Others	Others	-0.0938879	1483
C	15	4	10uM	AZD4547	0.312388	0.80384	2.57321	1.36357	FGFR	Angiogenesis	0.491452	4318
C	15	4	2uM	AZD4547	1.13298	1.30333	1.15036	0.20208	FGFR	Angiogenesis	0.17035	3328
C	15	5	10uM	Florfenicol	0.354732	1.34988	3.80535	1.92803	Others	Others	0.995147	4524
C	15	5	2uM	Florfenicol	1.15755	1.10282	0.952715	-0.069884	Others	Others	-0.0547354	1872
C	15	6	10uM	CORM-3	0.739477	0.7282	0.98475	-0.0221707	Others	Others	-0.0112771	2165
C	15	6	2uM	CORM-3	1.02177	0.948854	0.928641	-0.106808	Others	Others	-0.0729126	1595
C	16	1	10uM	Fulvestrant	1.01114	0.949301	0.938844	-0.091042	Estrogen/progestogen Receptor	Endocrinology & Hormones	-0.0618367	1723
C	16	1	2uM	Fulvestrant	1.17609	1.19502	1.01609	0.0230347	Estrogen/progestogen Receptor	Endocrinology & Hormones	0.0189287	2436
C	16	2	10uM	Rifapentine	0.621715	0.780566	1.2555	0.328267	Others	Others	0.158851	3609
C	16	2	2uM	Rifapentine	1.00561	1.04061	1.0348	0.0493513	Others	Others	0.0349948	2593
C	16	3	10uM	Diosmetin	1.13562	1.44834	1.27538	0.350928	Others	Others	0.312727	3647
C	16	3	2uM	Diosmetin	1.27208	1.44611	1.1368	0.184979	Others	Others	0.174022	3276
C	16	4	10uM	Apoptosis Activator 2	0.107984	0.287342	2.66097	1.41195	Caspase	Apoptosis	0.179358	4345
C	16	4	2uM	Apoptosis Activator 2	0.542896	0.461447	0.849974	-0.234509	Caspase	Apoptosis	-0.0814485	768
C	16	5	10uM	Tenovin-6	0.0651305	0.15486	2.37769	1.24956	p53	Apoptosis	0.0897296	4281
C	16	5	2uM	Tenovin-6	0.658957	0.783252	1.18862	0.249291	p53	Apoptosis	0.124295	3459
C	16	6	10uM	UM171	0.841765	0.765349	0.90922	-0.137299	Others	Others	-0.0764158	1371
C	16	6	2uM	UM171	0.383726	1.0057	2.62087	1.39005	Others	Others	0.62197	4333
C	17	1	10uM	OSI-906 (Linsitinib)	0.899158	0.888879	0.988568	-0.0165873	IGF-1R	Others	-0.0102788	2203
C	17	1	2uM	OSI-906 (Linsitinib)	0.954255	1.06254	1.11347	0.155066	IGF-1R	Others	0.108282	3160
C	17	2	10uM	Allopurinol	0.911997	1.11087	1.21807	0.284596	Others	GPCR & G Protein	0.198878	3540
C	17	2	2uM	Allopurinol	1.04583	1.16548	1.11441	0.156276	Others	GPCR & G Protein	0.11965	3165
C	17	3	10uM	Artemether	0.800017	0.971232	1.21402	0.279786	Others	Others	0.171216	3528
C	17	3	2uM	Artemether	0.868293	0.937217	1.07938	0.110201	Others	Others	0.0689237	2955
C	17	4	10uM	AT101	0.183913	0.407738	2.21702	1.14862	Bcl-2	Apoptosis	0.223826	4217
C	17	4	2uM	AT101	0.982399	0.896935	0.913005	-0.131305	Bcl-2	Apoptosis	-0.0854637	1417
C	17	5	10uM	Chlorocresol	0.993622	0.909467	0.915305	-0.127676	Others	Others	-0.0841552	1434
C	17	5	2uM	Chlorocresol	1.11572	1.01465	0.909409	-0.136998	Others	Others	-0.101074	1373
C	17	6	10uM	BTB06584	0.76473	0.715668	0.935844	-0.0956601	ATPase	Transmembrane Transporters	-0.0490621	1685
C	17	6	2uM	BTB06584	0.964798	0.859787	0.891157	-0.166249	ATPase	Transmembrane Transporters	-0.105012	1170
C	18	1	10uM	Cladribine	0.246918	0.612727	2.4815	1.31121	Purine Metabolism	DNA Damage	0.365809	4302
C	18	1	2uM	Cladribine	0.433381	0.959595	2.21421	1.14679	Purine Metabolism	DNA Damage	0.526214	4214
C	18	2	10uM	Oxytetracycline (Terramycin)	0.951194	1.05717	1.11141	0.152391	NULL	Others	0.105972	3149
C	18	2	2uM	Oxytetracycline (Terramycin)	1.03614	1.06209	1.02505	0.0356922	NULL	Others	0.0259537	2504
C	18	3	10uM	Polydatin	1.08282	0.917971	0.847763	-0.238267	Others	Others	-0.164844	745
C	18	3	2uM	Polydatin	1.04336	1.09208	1.04669	0.0658331	Others	Others	0.0487138	2695
C	18	4	10uM	Pazopanib	0.481421	0.60467	1.25601	0.328849	VEGFR	Protein Tyrosine Kinase	0.123249	3611
C	18	4	2uM	Pazopanib	0.956381	1.1422	1.1943	0.256165	VEGFR	Protein Tyrosine Kinase	0.185824	3477
C	18	5	10uM	(R)-Nepicastat HCl	1.00451	0.92379	0.919646	-0.12085	Hydroxylase	Metabolism	-0.0807163	1487
C	18	5	2uM	(R)-Nepicastat HCl	1.16555	0.932293	0.799877	-0.322151	Hydroxylase	Metabolism	-0.233253	403
C	18	6	10uM	GSK1324726A (I-BET726)	0.20755	0.337022	1.62381	0.699382	Epigenetic Reader Domain	Epigenetics	0.129472	3936
C	18	6	2uM	GSK1324726A (I-BET726)	0.395289	0.529478	1.33947	0.421662	Epigenetic Reader Domain	Epigenetics	0.134189	3720
C	19	1	10uM	MLN8054	0.623416	0.718354	1.15229	0.204499	Aurora Kinase	Others	0.0949378	3335
C	19	1	2uM	MLN8054	0.938185	0.976603	1.04095	0.0579	Aurora Kinase	Others	0.0384181	2658
C	19	2	10uM	Ursodiol	0.992347	0.876347	0.883105	-0.179343	Others	Others	-0.116	1096
C	19	2	2uM	Ursodiol	1.08877	1.21158	1.1128	0.154192	Others	Others	0.122811	3156
C	19	3	10uM	Bilobalide	1.1096	0.94393	0.850695	-0.233286	Others	Others	-0.165669	778
C	19	3	2uM	Bilobalide	1.09302	0.90902	0.83166	-0.265935	Others	Others	-0.183999	639
C	19	4	10uM	RG108	1.13698	0.77072	0.677867	-0.560925	Transferases	Epigenetics	-0.366258	43
C	19	4	2uM	RG108	1.15713	0.904991	0.782101	-0.354573	Transferases	Epigenetics	-0.252137	296
C	19	5	10uM	Azaperone	1.12397	1.1346	1.00946	0.0135775	Others	Others	0.0106278	2388
C	19	5	2uM	Azaperone	1.12652	0.827114	0.734221	-0.445714	Others	Others	-0.299405	120
C	19	6	10uM	EHT 1864	0.467902	0.914838	1.95519	0.96731	Rho	Cell Cycle	0.446936	4115
C	19	6	2uM	EHT 1864	0.89159	0.828457	0.92919	-0.105955	Rho	Cell Cycle	-0.0631337	1603
C	20	1	10uM	Fluorouracil (5-Fluoracil, 5-FU)	0.781481	1.30691	1.67235	0.741879	Pyrimidine Metabolism	DNA Damage	0.525431	3965
C	20	1	2uM	Fluorouracil (5-Fluoracil, 5-FU)	1.09718	1.58038	1.44039	0.526463	Others	DNA Damage	0.483193	3816
C	20	2	10uM	Simvastatin	0.258991	0.601985	2.32434	1.21682	Others	Others	0.342994	4260
C	20	2	2uM	Simvastatin	0.561602	0.852178	1.51741	0.601608	Others	Others	0.290576	3870
C	20	3	10uM	Isoliquiritigenin	0.881982	0.850388	0.964178	-0.052629	Others	Others	-0.0315946	1978
C	20	3	2uM	Isoliquiritigenin	1.12448	1.033	0.918646	-0.12242	Others	Others	-0.0914813	1476
C	20	4	10uM	Bufexamac	0.899923	0.892907	0.992204	-0.0112915	HDAC	Neuronal Signaling	-0.00701589	2236
C	20	4	2uM	Bufexamac	1.11019	1.03837	0.935303	-0.0964939	HDAC	Neuronal Signaling	-0.0718259	1676
C	20	5	10uM	AP26113	0.152878	0.406843	2.66123	1.41209	ALK	Protein Tyrosine Kinase	0.253965	4346
C	20	5	2uM	AP26113	0.60318	0.747894	1.23992	0.310245	ALK	Protein Tyrosine Kinase	0.144714	3585
C	20	6	10uM	DTP3	0.799761	0.954672	1.1937	0.255435	JNK	MAPK	0.154911	3473
C	20	6	2uM	DTP3	0.978148	0.960938	0.982406	-0.0256086	JNK	MAPK	-0.0172095	2143
C	21	1	10uM	BI 2536	0.116487	0.144118	1.23721	0.30709	PLK	Others	0.0276317	3583
C	21	1	2uM	BI 2536	0.481251	0.821743	1.70751	0.771897	PLK	Others	0.340492	3987
C	21	2	10uM	Tretinoin	1.01947	0.801155	0.785854	-0.347667	Others	Others	-0.218316	323
C	21	2	2uM	Tretinoin	1.03146	0.691052	0.669975	-0.577821	Others	Others	-0.340407	37
C	21	3	10uM	Diosmin	1.13621	1.07954	0.950126	-0.0738093	Others	Others	-0.0566675	1835
C	21	3	2uM	Diosmin	1.10713	1.16503	1.0523	0.0735398	Others	Others	0.057898	2731
C	21	4	10uM	R428 (BGB324)	0.0259332	0.0863815	3.33093	1.73592	Others	Protein Tyrosine Kinase	0.0604483	4471
C	21	4	2uM	R428 (BGB324)	0.241986	0.566179	2.33972	1.22633	Others	Protein Tyrosine Kinase	0.324193	4267
C	21	5	10uM	Fluorometholone Acetate	1.00221	1.03121	1.02893	0.0411489	Others	Others	0.0289968	2536
C	21	5	2uM	Fluorometholone Acetate	1.067	0.964071	0.903534	-0.146349	Others	Others	-0.102929	1303
C	21	6	10uM	CK-636	0.828756	0.941692	1.13627	0.184309	Microtubule Associated	Cytoskeletal Signaling	0.112937	3272
C	21	6	2uM	CK-636	1.01734	0.809211	0.795415	-0.330221	Microtubule Associated	Cytoskeletal Signaling	-0.208134	376
C	22	1	10uM	OSI-930	0.181447	0.525002	2.89342	1.53278	c-Kit, VEGFR	Protein Tyrosine Kinase	0.343555	4408
C	22	1	2uM	OSI-930	0.90596	1.17891	1.30128	0.37993	c-Kit, VEGFR	Protein Tyrosine Kinase	0.272946	3679
C	22	2	10uM	Aciclovir	0.984099	1.26529	1.28573	0.362589	Others	Others	0.281188	3660
C	22	2	2uM	Aciclovir	1.05586	1.08581	1.02836	0.0403515	Others	Others	0.0299488	2533
C	22	3	10uM	Ipriflavone (Osteofix)	1.07321	0.957805	0.89247	-0.164125	Others	Others	-0.115402	1181
C	22	3	2uM	Ipriflavone (Osteofix)	0.975512	0.804735	0.824937	-0.277645	Others	Others	-0.170776	574
C	22	4	10uM	Daunorubicin HCl	0.0241476	0.108313	4.48544	2.16525	Telomerase	DNA Damage	0.0841649	4559
C	22	4	2uM	Daunorubicin HCl	0.254485	0.568417	2.2336	1.15937	Telomerase	DNA Damage	0.313932	4225
C	22	5	10uM	CZC24832	1.02763	1.05582	1.02743	0.0390433	Product Categories	PI3K/Akt/mTOR	0.0281903	2526
C	22	5	2uM	CZC24832	1.04158	1.03971	0.998208	-0.00258784	Product Categories	PI3K/Akt/mTOR	-0.00186666	2299
C	22	6	10uM	SB225002	0.109174	0.312853	2.86563	1.51885	CXCR	GPCR & G Protein	0.203679	4399
C	22	6	2uM	SB225002	0.266304	0.490539	1.84203	0.881296	CXCR	GPCR & G Protein	0.224236	4051
C	23	1	10uM	Empty	1.15883	1.2344	1.06522	0.0911475	Neg_Control	Neg_Control	0.0755755	2828
C	23	1	2uM	Empty	1.05348	1.07417	1.01964	0.028063	Neg_Control	Neg_Control	0.0206927	2467
C	23	2	10uM	Empty	0.946348	0.966756	1.02157	0.0307825	Neg_Control	Neg_Control	0.020409	2477
C	23	2	2uM	Empty	0.977467	1.09252	1.11771	0.160545	Neg_Control	Neg_Control	0.115057	3184
C	23	3	10uM	Empty	1.05986	0.872319	0.823052	-0.280944	Neg_Control	Neg_Control	-0.18754	559
C	23	3	2uM	Empty	1.12363	1.01733	0.905399	-0.143374	Neg_Control	Neg_Control	-0.106296	1328
C	23	4	10uM	Empty	1.03546	0.95691	0.924144	-0.113811	Neg_Control	Neg_Control	-0.0785456	1540
C	23	4	2uM	Empty	1.22039	1.35614	1.11124	0.15217	Neg_Control	Neg_Control	0.135756	3148
C	23	5	10uM	Empty	1.06283	0.919314	0.864965	-0.209287	Neg_Control	Neg_Control	-0.14352	908
C	23	5	2uM	Empty	1.10484	0.87948	0.796027	-0.329112	Neg_Control	Neg_Control	-0.225357	382
C	23	6	10uM	Empty	0.873735	0.98645	1.129	0.17505	Neg_Control	Neg_Control	0.112715	3242
C	23	6	2uM	Empty	0.965649	1.02315	1.05955	0.0834484	Neg_Control	Neg_Control	0.057502	2788
C	24	1	10uM	Empty	1.05799	1.13281	1.07072	0.0985779	Neg_Control	Neg_Control	0.0748182	2880
C	24	1	2uM	Empty	1.05595	1.12341	1.06389	0.0893431	Neg_Control	Neg_Control	0.0674599	2816
C	24	2	10uM	Empty	0.962418	1.05851	1.09984	0.137298	Neg_Control	Neg_Control	0.0960913	3089
C	24	2	2uM	Empty	0.988606	1.07731	1.08972	0.123962	Neg_Control	Neg_Control	0.0887011	3031
C	24	3	10uM	Empty	1.00204	0.994954	0.992928	-0.0102391	Neg_Control	Neg_Control	-0.00708648	2246
C	24	3	2uM	Empty	1.06105	0.966309	0.910711	-0.134934	Neg_Control	Neg_Control	-0.0947397	1391
C	24	4	10uM	Empty	1.10339	1.12206	1.01692	0.0242098	Neg_Control	Neg_Control	0.0186722	2446
C	24	4	2uM	Empty	1.10518	1.12341	1.01649	0.0236025	Neg_Control	Neg_Control	0.0182294	2441
C	24	5	10uM	Empty	1.0216	0.970337	0.949824	-0.0742671	Neg_Control	Neg_Control	-0.0512591	1832
C	24	5	2uM	Empty	1.10373	1.03479	0.937535	-0.0930554	Neg_Control	Neg_Control	-0.0689445	1707
C	24	6	10uM	Empty	0.799591	1.01062	1.26392	0.337904	Neg_Control	Neg_Control	0.211027	3628
C	24	6	2uM	Empty	0.947793	0.950644	1.00301	0.00433303	Neg_Control	Neg_Control	0.00285091	2336
D	1	1	10uM	Fludarabine Phosphate	0.166737	0.254669	1.52736	0.611044	DNA/RNA Synthesis	DNA Damage	0.0879313	3875
D	1	1	2uM	Fludarabine Phosphate	0.306861	0.544696	1.77505	0.827863	DNA/RNA Synthesis	DNA Damage	0.237834	4015
D	1	2	10uM	Oxfendazole	0.909871	0.990478	1.08859	0.122463	Others	Others	0.0806068	3020
D	1	2	2uM	Oxfendazole	1.09268	0.993163	0.908925	-0.137766	Others	Others	-0.0995153	1368
D	1	3	10uM	Levosimendan	0.710228	0.836513	1.17781	0.236105	Others	Others	0.126285	3422
D	1	3	2uM	Levosimendan	1.02007	1.33735	1.31104	0.390711	Others	Others	0.317281	3689
D	1	4	10uM	Otilonium Bromide	0.895587	0.817267	0.91255	-0.132025	AChR	Neuronal Signaling	-0.0783193	1413
D	1	4	2uM	Otilonium Bromide	1.11087	0.98824	0.889606	-0.168762	AChR	Neuronal Signaling	-0.122634	1152
D	1	5	10uM	XL388	0.388997	0.601537	1.54638	0.628894	mTOR	PI3K/Akt/mTOR	0.21254	3886
D	1	5	2uM	XL388	0.781226	0.826666	1.05817	0.0815659	mTOR	PI3K/Akt/mTOR	0.0454407	2782
D	1	6	10uM	CH5183284 (Debio-1347)	0.819062	0.937664	1.1448	0.195098	FGFR	Angiogenesis	0.118602	3310
D	1	6	2uM	CH5183284 (Debio-1347)	0.92305	0.778328	0.843214	-0.24603	FGFR	Angiogenesis	-0.144722	719
D	2	1	10uM	Isotretinoin	1.07329	0.746998	0.695988	-0.522866	Hydroxylase	Metabolism	-0.326294	56
D	2	1	2uM	Isotretinoin	1.08248	0.871871	0.805442	-0.312147	Hydroxylase	Metabolism	-0.210604	437
D	2	2	10uM	PF-573228	0.534478	0.829352	1.5517	0.633853	FAK	Angiogenesis	0.294874	3890
D	2	2	2uM	PF-573228	0.989626	1.06746	1.07865	0.109227	FAK	Angiogenesis	0.0778342	2950
D	2	3	10uM	Tetracycline HCl	0.820083	1.45595	1.77537	0.828122	Others	Others	0.63587	4016
D	2	3	2uM	Tetracycline HCl	1.11453	1.5674	1.40633	0.491936	Others	Others	0.452868	3788
D	2	4	10uM	Cyclamic acid	1.09693	0.989583	0.902139	-0.148579	Others	Others	-0.107347	1290
D	2	4	2uM	Cyclamic acid	1.14965	1.02628	0.892695	-0.163761	Others	Others	-0.123363	1184
D	2	5	10uM	PF-543	0.878326	0.875004	0.996218	-0.0054669	S1P Receptor	GPCR & G Protein	-0.003322	2275
D	2	5	2uM	PF-543	1.06964	0.842779	0.787912	-0.343894	S1P Receptor	GPCR & G Protein	-0.226857	334
D	2	6	10uM	GSK621	0.917523	0.806526	0.879024	-0.186025	AMPK	PI3K/Akt/mTOR	-0.110998	1053
D	2	6	2uM	GSK621	1.01513	0.827114	0.814783	-0.295512	AMPK	PI3K/Akt/mTOR	-0.18802	496
D	3	1	10uM	Amuvatinib (MP-470)	0.313664	1.09118	3.47883	1.7986	c-Met, c-Kit, PDGFR, Flt, c-RET	Protein Tyrosine Kinase	0.777518	4489
D	3	1	2uM	Amuvatinib (MP-470)	0.773913	1.05851	1.36774	0.451789	c-Met, c-Kit, PDGFR, Flt, c-RET	Protein Tyrosine Kinase	0.284596	3757
D	3	2	10uM	Chenodeoxycholic Acid	0.920074	1.06925	1.16214	0.216778	NULL	Others	0.149176	3375
D	3	2	2uM	Chenodeoxycholic Acid	1.13086	1.04866	0.927318	-0.108865	NULL	Others	-0.0821933	1585
D	3	3	10uM	Bethanechol chloride	1.13808	0.945721	0.830977	-0.26712	AChR	Neuronal Signaling	-0.192362	634
D	3	3	2uM	Bethanechol chloride	1.03214	0.991373	0.960503	-0.0581381	AChR	Neuronal Signaling	-0.0407665	1933
D	3	4	10uM	Epinephrine HCl	0.90528	0.636896	0.703535	-0.507307	Adrenergic Receptor	Neuronal Signaling	-0.268384	70
D	3	4	2uM	Epinephrine HCl	1.03452	0.934084	0.902915	-0.147338	Adrenergic Receptor	Neuronal Signaling	-0.100437	1298
D	3	5	10uM	Oprozomib (ONX 0912)	0.044469	0.136062	3.05971	1.61339	Proteasome	Proteases	0.091593	4436
D	3	5	2uM	Oprozomib (ONX 0912)	0.0656406	0.152622	2.32512	1.2173	Proteasome	Proteases	0.0869816	4261
D	3	6	10uM	YK-4-279	0.186379	0.376856	2.02199	1.01578	DNA/RNA Synthesis	Cell Cycle	0.190477	4147
D	3	6	2uM	YK-4-279	0.242751	0.46279	1.90644	0.930878	DNA/RNA Synthesis	Cell Cycle	0.220039	4082
D	4	1	10uM	Ondansetron HCl	1.0812	1.06925	0.988948	-0.0160333	5-HT Receptor	Neuronal Signaling	-0.0119493	2209
D	4	1	2uM	Ondansetron HCl	1.11632	1.00525	0.900505	-0.151194	5-HT Receptor	Neuronal Signaling	-0.111068	1272
D	4	2	10uM	Urapidil HCl	1.02296	1.16279	1.1367	0.18485	5-HT Receptor	Neuronal Signaling	0.139837	3275
D	4	2	2uM	Urapidil HCl	1.10467	1.07149	0.969965	-0.0439956	5-HT Receptor	Neuronal Signaling	-0.0331789	2036
D	4	3	10uM	Dimethyl Fumarate	1.11861	0.852178	0.761817	-0.392483	Others	Others	-0.266434	197
D	4	3	2uM	Dimethyl Fumarate	1.07074	1.18875	1.11021	0.150838	Others	Others	0.118011	3144
D	4	4	10uM	Homatropine Methylbromide	1.021	0.924685	0.905665	-0.142951	AChR	Neuronal Signaling	-0.0963163	1332
D	4	4	2uM	Homatropine Methylbromide	1.06913	1.04687	0.979185	-0.0303471	AChR	Neuronal Signaling	-0.0222542	2115
D	4	5	10uM	RKI-1447	0.914037	1.10506	1.20898	0.273795	ROCK	Cell Cycle	0.191019	3515
D	4	5	2uM	RKI-1447	1.08401	1.1431	1.05451	0.0765792	ROCK	Cell Cycle	0.0590942	2749
D	4	6	10uM	DEL-22379	0.795085	0.92379	1.16188	0.216455	ERK	MAPK	0.128705	3373
D	4	6	2uM	DEL-22379	0.928747	0.937664	1.0096	0.0137858	ERK	MAPK	0.00891729	2389
D	5	1	10uM	Posaconazole	1.04566	0.871871	0.833801	-0.262225	Others	Others	-0.173788	656
D	5	1	2uM	Posaconazole	1.13468	1.1807	1.04055	0.05735	Others	Others	0.0460144	2653
D	5	2	10uM	Diethylstilbestrol	0.951534	0.84994	0.893231	-0.162894	Others	Others	-0.101594	1193
D	5	2	2uM	Diethylstilbestrol	1.13562	1.01733	0.895841	-0.158686	Others	Others	-0.118285	1221
D	5	3	10uM	Famciclovir	1.09166	0.781014	0.715438	-0.483101	Purine Metabolism	Others	-0.310644	89
D	5	3	2uM	Famciclovir	1.12006	0.979736	0.87472	-0.193107	Purine Metabolism	Others	-0.140321	1010
D	5	4	10uM	Caspofungin Acetate	1.00978	1.02002	1.01014	0.0145567	Others	Others	0.0102401	2394
D	5	4	2uM	Caspofungin Acetate	1.1658	1.00659	0.863432	-0.211845	Others	Others	-0.159211	898
D	5	5	10uM	LY2090314	0.670946	0.679863	1.01329	0.0190466	GSK-3	PI3K/Akt/mTOR	0.00891661	2414
D	5	5	2uM	LY2090314	0.753252	0.580054	0.770066	-0.376945	GSK-3	PI3K/Akt/mTOR	-0.173198	236
D	5	6	10uM	LY2409881	0.719411	0.763559	1.06137	0.0859223	I__B/IKK	NF_KB	0.0441474	2802
D	5	6	2uM	LY2409881	1.05433	0.826666	0.784067	-0.350952	I__B/IKK	NF_KB	-0.227665	315
D	6	1	10uM	Tigecycline	1.07924	0.751474	0.696297	-0.522226	Others	Others	-0.32777	58
D	6	1	2uM	Tigecycline	1.2771	1.09879	0.860378	-0.216957	Others	Others	-0.178311	861
D	6	2	10uM	Aspartame	0.985375	0.955567	0.96975	-0.0443153	Others	Others	-0.0298076	2033
D	6	2	2uM	Aspartame	1.15211	1.06298	0.92264	-0.116161	Others	Others	-0.0891276	1521
D	6	3	10uM	Acemetacin	1.07482	1.01151	0.941098	-0.0875831	Others	Neuronal Signaling	-0.0633092	1743
D	6	3	2uM	Acemetacin	1.07448	0.992716	0.923901	-0.11419	Others	Neuronal Signaling	-0.0817671	1537
D	6	4	10uM	Dibucaine HCl	0.943287	0.957805	1.01539	0.0220359	Sodium Channel	Transmembrane Transporters	0.0145185	2431
D	6	4	2uM	Dibucaine HCl	1.09412	1.00928	0.922451	-0.116456	Sodium Channel	Transmembrane Transporters	-0.0848481	1520
D	6	5	10uM	Thiamet G	1.09234	0.817267	0.748181	-0.41854	Others	Others	-0.275071	159
D	6	5	2uM	Thiamet G	1.1607	0.892907	0.769283	-0.378413	Others	Others	-0.267793	231
D	6	6	10uM	P7C3	0.625031	0.631972	1.0111	0.0159324	Others	Metabolism	0.00694079	2401
D	6	6	2uM	P7C3	1.0295	0.783699	0.76124	-0.393577	Others	Metabolism	-0.245804	195
D	7	1	10uM	Vemurafenib (PLX4032, RG7204)	0.973811	1.0039	1.0309	0.0439088	Raf	MAPK	0.0300938	2557
D	7	1	2uM	Vemurafenib (PLX4032, RG7204)	1.26146	1.12788	0.894111	-0.161474	Raf	MAPK	-0.133574	1204
D	7	2	10uM	Idoxuridine	0.885979	0.934979	1.05531	0.077662	Others	Others	0.0490003	2760
D	7	2	2uM	Idoxuridine	1.0687	0.873661	0.817498	-0.290712	Others	Others	-0.19504	519
D	7	3	10uM	Manidipine	0.561942	0.583187	1.03781	0.0535379	Calcium Channel	Transmembrane Transporters	0.0212452	2626
D	7	3	2uM	Manidipine	1.12907	1.12833	0.999345	-0.000945637	Calcium Channel	Transmembrane Transporters	-0.000739824	2307
D	7	4	10uM	2-Thiouracil	1.1312	1.04508	0.923873	-0.114233	Others	Others	-0.086114	1536
D	7	4	2uM	2-Thiouracil	1.16954	0.926923	0.792551	-0.335424	Others	Others	-0.24262	360
D	7	5	10uM	RN486	0.182212	0.21573	1.18395	0.243606	BTK	Angiogenesis	0.0335176	3443
D	7	5	2uM	RN486	0.970325	0.945273	0.974182	-0.0377371	BTK	Angiogenesis	-0.025052	2079
D	7	6	10uM	CCG-1423	0.687101	0.645847	0.939959	-0.0893297	Rho	Cell Cycle	-0.041254	1730
D	7	6	2uM	CCG-1423	1.00178	0.833827	0.832342	-0.264752	Rho	Cell Cycle	-0.167957	644
D	8	1	10uM	Droxinostat	1.00629	0.964519	0.958488	-0.0611671	HDAC	Cytoskeletal Signaling	-0.0417727	1913
D	8	1	2uM	Droxinostat	1.1346	1.06657	0.940039	-0.0892075	HDAC	Cytoskeletal Signaling	-0.0680316	1731
D	8	2	10uM	Doxifluridine	1.06113	1.24022	1.16877	0.224994	Others	Others	0.17909	3399
D	8	2	2uM	Doxifluridine	1.13137	1.50295	1.32844	0.40973	Others	Others	0.371583	3709
D	8	3	10uM	Clorsulon	1.17515	0.918419	0.78153	-0.355627	Others	Others	-0.256736	292
D	8	3	2uM	Clorsulon	1.1516	1.05672	0.917607	-0.124051	Others	Others	-0.0948835	1468
D	8	4	10uM	Estradiol Cypionate	0.804948	0.533059	0.662228	-0.594601	Estrogen/progestogen Receptor	Endocrinology & Hormones	-0.271889	29
D	8	4	2uM	Estradiol Cypionate	1.14463	1.03971	0.908338	-0.138699	Estrogen/progestogen Receptor	Endocrinology & Hormones	-0.104919	1360
D	8	5	10uM	GSK2801	1.10076	0.937217	0.85143	-0.23204	Epigenetic Reader Domain	Epigenetics	-0.163539	781
D	8	5	2uM	GSK2801	1.1221	0.83159	0.741103	-0.432255	Epigenetic Reader Domain	Epigenetics	-0.290508	139
D	8	6	10uM	GSK2636771	0.848652	0.943483	1.11174	0.152823	PI3K	PI3K/Akt/mTOR	0.0948309	3152
D	8	6	2uM	GSK2636771	0.989031	0.765349	0.773837	-0.369898	PI3K	PI3K/Akt/mTOR	-0.223682	258
D	9	1	10uM	Artemisinin	0.857325	0.733124	0.85513	-0.225785	Others	Others	-0.124201	818
D	9	1	2uM	Artemisinin	0.942436	0.982422	1.04243	0.0599471	Others	Others	0.0399852	2670
D	9	2	10uM	Dipyridamole	0.977892	0.94214	0.963439	-0.0537343	Others	Others	-0.0357524	1970
D	9	2	2uM	Dipyridamole	1.26707	1.09969	0.867898	-0.204403	Others	Others	-0.167383	942
D	9	3	10uM	Novobiocin Sodium	1.19352	0.985107	0.825379	-0.276871	Others	Others	-0.208413	577
D	9	3	2uM	Novobiocin Sodium	1.16657	0.927818	0.79534	-0.330356	Others	Others	-0.238749	374
D	9	4	10uM	Ornidazole	1.36629	1.6126	1.18028	0.239123	Others	Others	0.246309	3431
D	9	4	2uM	Ornidazole	1.23731	1.208	0.976311	-0.0345877	Others	Others	-0.029311	2099
D	9	5	10uM	SANT-1	1.23722	0.905439	0.731831	-0.450417	Smoothened	Stem Cells & Wnt	-0.331785	116
D	9	5	2uM	SANT-1	1.14999	0.945721	0.822375	-0.282131	Smoothened	Stem Cells & Wnt	-0.204266	551
D	9	6	10uM	LFM-A13	0.699175	0.714326	1.02167	0.0309287	BTK	Angiogenesis	0.0151508	2480
D	9	6	2uM	LFM-A13	0.915993	0.70985	0.774951	-0.367823	BTK	Angiogenesis	-0.206143	264
D	10	1	10uM	Topiramate	1.23076	1.0424	0.846952	-0.239648	Carbonic Anhydrase	Metabolism	-0.188366	739
D	10	1	2uM	Topiramate	1.27914	1.24157	0.970624	-0.0430157	Carbonic Anhydrase	Metabolism	-0.0375762	2041
D	10	2	10uM	Cyclophosphamide Monohydrate	0.956126	0.837408	0.875835	-0.191269	Others	Others	-0.118718	1022
D	10	2	2uM	Cyclophosphamide Monohydrate	1.16657	1.20621	1.03398	0.0482095	Others	Others	0.039641	2587
D	10	3	10uM	Omecamtiv mecarbil (CK-1827452)	1.15211	0.982422	0.852713	-0.229867	ATPase	Transmembrane Transporters	-0.169691	793
D	10	3	2uM	Omecamtiv mecarbil (CK-1827452)	1.17575	1.00838	0.857649	-0.22154	ATPase	Transmembrane Transporters	-0.167369	838
D	10	4	10uM	Retapamulin	0.465776	1.32526	2.84527	1.50857	Others	Others	0.859486	4394
D	10	4	2uM	Retapamulin	0.77842	1.3266	1.70423	0.769118	Others	Others	0.548185	3983
D	10	5	10uM	Ro3280	0.135278	0.277047	2.04799	1.03421	PLK	Cell Cycle	0.14177	4157
D	10	5	2uM	Ro3280	0.354561	0.788623	2.22422	1.1533	PLK	Cell Cycle	0.434061	4221
D	10	6	10uM	U73122	0.781056	0.737599	0.944362	-0.0825877	Phospholipase (e.g. PLA)	Metabolism	-0.0434562	1768
D	10	6	2uM	U73122	0.971941	0.746551	0.768103	-0.380628	Phospholipase (e.g. PLA)	Metabolism	-0.22539	223
D	11	1	10uM	Cetirizine DiHCl	1.29691	1.01599	0.783391	-0.352196	Histamine Receptor	Neuronal Signaling	-0.280923	309
D	11	1	2uM	Cetirizine DiHCl	1.20415	1.44297	1.19834	0.261031	Histamine Receptor	Neuronal Signaling	0.238825	3489
D	11	2	10uM	Amlodipine	0.842785	0.880375	1.0446	0.0629536	Calcium Channel	Transmembrane Transporters	0.03759	2680
D	11	2	2uM	Amlodipine	1.07916	1.12878	1.04598	0.0648536	Calcium Channel	Transmembrane Transporters	0.0496184	2688
D	11	3	10uM	Racecadotril	1.13332	0.98824	0.871986	-0.197624	Opioid Receptor	Neuronal Signaling	-0.145081	986
D	11	3	2uM	Racecadotril	1.15951	1.11983	0.965776	-0.0502398	Opioid Receptor	Neuronal Signaling	-0.0396833	1997
D	11	4	10uM	Methenamine	1.0869	0.861577	0.792694	-0.335163	Others	Others	-0.22532	362
D	11	4	2uM	Methenamine	1.27846	1.11177	0.869615	-0.201551	Others	Others	-0.166692	962
D	11	5	10uM	GDC-0032	1.16402	0.935874	0.804004	-0.314725	PI3K	PI3K/Akt/mTOR	-0.228142	430
D	11	5	2uM	GDC-0032	1.2771	0.978393	0.766105	-0.384387	PI3K	PI3K/Akt/mTOR	-0.298708	214
D	11	6	10uM	6-Thio-dG	0.246578	0.763111	3.09481	1.62985	DNA/RNA Synthesis	DNA Damage	0.516533	4439
D	11	6	2uM	6-Thio-dG	0.571975	1.02584	1.7935	0.842777	DNA/RNA Synthesis	DNA Damage	0.453861	4024
D	12	1	10uM	Ispinesib (SB-715992)	0.105178	0.309273	2.94047	1.55604	Kinesin	Cytoskeletal Signaling	0.204094	4417
D	12	1	2uM	Ispinesib (SB-715992)	0.436952	0.710297	1.62557	0.700947	Kinesin	Cytoskeletal Signaling	0.273345	3939
D	12	2	10uM	Moxonidine	1.10458	0.918419	0.831462	-0.266277	Others	Others	-0.186164	637
D	12	2	2uM	Moxonidine	1.08494	1.03882	0.957486	-0.0626771	Others	Others	-0.0461254	1908
D	12	3	10uM	NPS-2143	0.0353711	0.0653456	1.84743	0.885518	CaSR	GPCR & G Protein	0.0299745	4056
D	12	3	2uM	NPS-2143	1.09761	1.06075	0.966415	-0.0492854	CaSR	GPCR & G Protein	-0.0368634	2005
D	12	4	10uM	Escitalopram Oxalate	1.04821	0.875004	0.834761	-0.260565	5-HT Receptor	Neuronal Signaling	-0.173205	661
D	12	4	2uM	Escitalopram Oxalate	1.16147	0.99003	0.852398	-0.230401	5-HT Receptor	Neuronal Signaling	-0.171435	788
D	12	5	10uM	Beta-Lapachone	0.0230422	0.0483378	2.09779	1.06887	Topoisomerase	DNA Damage	0.0252956	4177
D	12	5	2uM	Beta-Lapachone	0.0912337	0.202303	2.21741	1.14888	Topoisomerase	DNA Damage	0.111069	4218
D	12	6	10uM	Empagliflozin (BI 10773)	0.818637	0.736257	0.899369	-0.153016	SGLT	GPCR & G Protein	-0.0823807	1263
D	12	6	2uM	Empagliflozin (BI 10773)	1.06045	0.78728	0.742399	-0.429733	SGLT	GPCR & G Protein	-0.273173	144
D	13	1	10uM	Mercaptopurine (6-MP)	0.664569	1.03344	1.55506	0.636971	Purine Metabolism	DNA Damage	0.368876	3894
D	13	1	2uM	Mercaptopurine (6-MP)	0.546297	1.2259	2.24402	1.16609	Purine Metabolism	DNA Damage	0.679604	4227
D	13	2	10uM	Sulfisoxazole	1.03052	1.06164	1.0302	0.0429191	Others	Others	0.0311179	2550
D	13	2	2uM	Sulfisoxazole	1.0971	1.1422	1.04111	0.0581265	Others	Others	0.045105	2660
D	13	3	10uM	Vardenafil HCl Trihydrate	1.05314	0.914838	0.868676	-0.20311	PDE	Metabolism	-0.138303	952
D	13	3	2uM	Vardenafil HCl Trihydrate	1.09574	1.02405	0.93457	-0.0976247	PDE	Metabolism	-0.0716937	1669
D	13	4	10uM	Butenafine HCl	1.10373	0.817267	0.740458	-0.43351	Others	Others	-0.286465	137
D	13	4	2uM	Butenafine HCl	1.19497	1.01107	0.846105	-0.241092	Others	Others	-0.1839	733
D	13	5	10uM	AMG-517	1.12967	1.15832	1.02536	0.0361355	TRPV	Others	0.0286523	2508
D	13	5	2uM	AMG-517	1.18519	0.976603	0.824007	-0.279271	TRPV	Others	-0.208585	565
D	13	6	10uM	Smoothened Agonist (SAG) HCl	0.128305	0.258697	2.01626	1.01168	Hedgehog/Smoothened	Stem Cells & Wnt	0.130392	4145
D	13	6	2uM	Smoothened Agonist (SAG) HCl	0.916928	0.918419	1.00163	0.00234308	Hedgehog/Smoothened	Stem Cells & Wnt	0.00149039	2328
D	14	1	10uM	SP600125	1.16801	1.26618	1.08405	0.11643	JNK	MAPK	0.0981702	2989
D	14	1	2uM	SP600125	1.20534	1.67705	1.39135	0.47649	JNK	MAPK	0.471715	3777
D	14	2	10uM	Clevidipine Butyrate	0.981974	1.08178	1.10164	0.139654	Calcium Channel	Transmembrane Transporters	0.0998089	3102
D	14	2	2uM	Clevidipine Butyrate	1.0227	1.0321	1.00919	0.0132005	Calcium Channel	Transmembrane Transporters	0.00940054	2387
D	14	3	10uM	GSK2126458 (GSK458)	0.0352011	0.0635553	1.80549	0.852393	PI3K, mTOR	PI3K/Akt/mTOR	0.0283542	4032
D	14	3	2uM	GSK2126458 (GSK458)	0.184423	0.353582	1.91724	0.939027	PI3K, mTOR	PI3K/Akt/mTOR	0.169159	4089
D	14	4	10uM	Zinc Pyrithione	0.012754	0.0335679	2.63195	1.39613	Proton Pump	Transmembrane Transporters	0.0208139	4334
D	14	4	2uM	Zinc Pyrithione	0.0207465	0.0671359	3.23601	1.69421	Proton Pump	Transmembrane Transporters	0.0463893	4461
D	14	5	10uM	4_8C	1.14761	0.913495	0.796001	-0.329158	Others	Others	-0.23411	381
D	14	5	2uM	4_8C	1.2169	1.08268	0.8897	-0.16861	Others	Others	-0.134225	1153
D	14	6	10uM	Apremilast (CC-10004)	0.863191	0.899173	1.04168	0.0589183	PDE	Metabolism	0.0359817	2662
D	14	6	2uM	Apremilast (CC-10004)	0.999744	0.858892	0.859111	-0.219083	PDE	Metabolism	-0.140853	853
D	15	1	10uM	Etomidate	1.30533	0.909915	0.697076	-0.520612	GABA Receptor	Neuronal Signaling	-0.395416	60
D	15	1	2uM	Etomidate	1.15959	1.25231	1.07995	0.110969	GABA Receptor	Neuronal Signaling	0.0927131	2959
D	15	2	10uM	Isoniazid	1.06402	1.08134	1.01627	0.0232822	Angiogenesis	Others	0.0173105	2440
D	15	2	2uM	Isoniazid	1.13638	1.01241	0.890905	-0.166656	Angiogenesis	Others	-0.123973	1166
D	15	3	10uM	Alizarin	1.06088	0.838303	0.790197	-0.339715	Others	Metabolism	-0.222575	353
D	15	3	2uM	Alizarin	1.10118	1.18517	1.07627	0.106044	Others	Metabolism	0.0839906	2928
D	15	4	10uM	Anagrelide HCl	0.966839	0.917076	0.94853	-0.0762344	PDE	Metabolism	-0.049763	1813
D	15	4	2uM	Anagrelide HCl	1.1783	1.03703	0.880103	-0.184256	PDE	Metabolism	-0.141275	1066
D	15	5	10uM	PYR-41	1.02279	1.08581	1.06162	0.0862676	E1 Activating	Ubiquitin	0.0630242	2804
D	15	5	2uM	PYR-41	1.26418	0.853521	0.675159	-0.566701	E1 Activating	Ubiquitin	-0.410657	41
D	15	6	10uM	GNE-317	0.117252	0.324042	2.76364	1.46657	PI3K	PI3K/Akt/mTOR	0.206791	4375
D	15	6	2uM	GNE-317	0.182722	0.325833	1.78321	0.834478	PI3K	PI3K/Akt/mTOR	0.14311	4017
D	16	1	10uM	Safinamide Mesylate	1.25193	1.11087	0.887327	-0.172462	MAO	Metabolism	-0.141059	1130
D	16	1	2uM	Safinamide Mesylate	1.11266	1.12743	1.01328	0.0190317	MAO	Metabolism	0.0147752	2413
D	16	2	10uM	Almotriptan Malate	1.02066	1.10685	1.08444	0.116952	5-HT Receptor	Neuronal Signaling	0.0861858	2995
D	16	2	2uM	Almotriptan Malate	1.17992	0.967204	0.819723	-0.286792	5-HT Receptor	Neuronal Signaling	-0.212712	535
D	16	3	10uM	PF-3845	0.527081	0.983764	1.86644	0.900289	FAAH	Metabolism	0.456684	4060
D	16	3	2uM	PF-3845	1.09676	0.992716	0.905135	-0.143795	FAAH	Metabolism	-0.104044	1326
D	16	4	10uM	Lomerizine HCl	1.12652	0.905887	0.804147	-0.314469	Others	Others	-0.220633	431
D	16	4	2uM	Lomerizine HCl	1.11921	0.89604	0.800603	-0.320842	Others	Others	-0.223167	410
D	16	5	10uM	CO-1686 (AVL-301)	0.234929	0.431012	1.83465	0.875505	EGFR	Protein Tyrosine Kinase	0.196083	4048
D	16	5	2uM	CO-1686 (AVL-301)	0.856389	0.781014	0.911985	-0.132918	EGFR	Protein Tyrosine Kinase	-0.0753753	1410
D	16	6	10uM	GW2580	0.624776	0.832932	1.33317	0.414859	CSF-1R	Protein Tyrosine Kinase	0.208156	3711
D	16	6	2uM	GW2580	0.983079	0.810106	0.82405	-0.279197	CSF-1R	Protein Tyrosine Kinase	-0.172973	567
D	17	1	10uM	Genistein	1.00127	0.954672	0.953457	-0.0687609	Topoisomerase	Protein Tyrosine Kinase	-0.0466028	1879
D	17	1	2uM	Genistein	1.08128	1.18428	1.09525	0.131259	Topoisomerase	Protein Tyrosine Kinase	0.102992	3062
D	17	2	10uM	Tolfenamic Acid	1.0284	0.964071	0.937449	-0.0931878	Others	Neuronal Signaling	-0.0643273	1705
D	17	2	2uM	Tolfenamic Acid	1.03469	1.04598	1.01091	0.0156519	Others	Neuronal Signaling	0.0112865	2400
D	17	3	10uM	Econazole nitrate	0.918204	0.78907	0.859363	-0.21866	Others	Others	-0.129133	856
D	17	3	2uM	Econazole nitrate	1.01564	1.10819	1.09112	0.125809	Others	Others	0.0925451	3037
D	17	4	10uM	Adrenalone HCl	0.933338	0.780119	0.835837	-0.258707	Adrenergic Receptor	Neuronal Signaling	-0.15322	669
D	17	4	2uM	Adrenalone HCl	1.01097	1.05717	1.0457	0.064465	Adrenergic Receptor	Neuronal Signaling	0.0461983	2685
D	17	5	10uM	CFTRinh-172	0.960972	0.775643	0.807144	-0.309102	CFTR	Transmembrane Transporters	-0.185329	447
D	17	5	2uM	CFTRinh-172	1.12941	0.867843	0.768404	-0.380063	CFTR	Transmembrane Transporters	-0.261567	226
D	17	6	10uM	Licochalcone A	0.649859	0.906334	1.39466	0.479916	Estrogen/progestogen Receptor	Endocrinology & Hormones	0.256475	3783
D	17	6	2uM	Licochalcone A	0.990306	0.923342	0.93238	-0.10101	Estrogen/progestogen Receptor	Endocrinology & Hormones	-0.0669644	1639
D	18	1	10uM	Iloperidone	1.05365	1.01644	0.964681	-0.0518766	Others	Others	-0.0372142	1982
D	18	1	2uM	Iloperidone	1.13162	1.15429	1.02003	0.0286143	Others	Others	0.0226686	2468
D	18	2	10uM	Flunixin Meglumin	1.09004	1.04911	0.962448	-0.0552189	COX	Neuronal Signaling	-0.0409329	1960
D	18	2	2uM	Flunixin Meglumin	1.06147	1.23306	1.16165	0.216177	COX	Neuronal Signaling	0.171588	3372
D	18	3	10uM	Flavopiridol HCl	0.338661	0.813687	2.40266	1.26463	CDK	Cell Cycle	0.475025	4288
D	18	3	2uM	Flavopiridol HCl	0.334155	0.537982	1.60998	0.68704	CDK	Cell Cycle	0.203827	3925
D	18	4	10uM	Difluprednate	1.04617	0.934084	0.892861	-0.163492	Others	Others	-0.112085	1186
D	18	4	2uM	Difluprednate	1.09132	1.03434	0.94779	-0.0773613	Others	Others	-0.0569782	1804
D	18	5	10uM	ML324	0.54077	0.67673	1.25142	0.323564	Histone Demethylase	Epigenetics	0.13596	3601
D	18	5	2uM	ML324	0.89159	0.890669	0.998967	-0.00149127	Histone Demethylase	Epigenetics	-0.000921133	2304
D	18	6	10uM	Lomeguatrib	0.345804	0.313748	0.907302	-0.140346	DNA Methyltransferase	Epigenetics	-0.0320554	1346
D	18	6	2uM	Lomeguatrib	0.820253	0.687919	0.838667	-0.25383	DNA Methyltransferase	Epigenetics	-0.132334	687
D	19	1	10uM	Lidocaine	1.16929	0.993611	0.849757	-0.234877	Histamine Receptor	Neuronal Signaling	-0.175677	764
D	19	1	2uM	Lidocaine	1.17158	1.0594	0.90425	-0.145207	Histamine Receptor	Neuronal Signaling	-0.112179	1318
D	19	2	10uM	Cyclocytidine HCl	0.387467	0.812792	2.09771	1.06881	Pyrimidine Metabolism	Others	0.425325	4176
D	19	2	2uM	Cyclocytidine HCl	0.582433	0.826666	1.41933	0.505213	Pyrimidine Metabolism	Others	0.244233	3804
D	19	3	10uM	Tolterodine tartrate	1.05816	0.849492	0.802803	-0.316881	AChR	Neuronal Signaling	-0.208665	421
D	19	3	2uM	Tolterodine tartrate	1.0227	0.966309	0.944859	-0.0818288	AChR	Neuronal Signaling	-0.0563926	1771
D	19	4	10uM	Trifluoperazine 2HCl	0.706657	0.810106	1.14639	0.1971	Others	Ubiquitin	0.103449	3315
D	19	4	2uM	Trifluoperazine 2HCl	1.14659	1.08402	0.945434	-0.0809519	Others	Ubiquitin	-0.062565	1778
D	19	5	10uM	NSC 319726	0.167078	0.46458	2.78063	1.47541	p53	Apoptosis	0.297503	4379
D	19	5	2uM	NSC 319726	0.136723	0.768482	5.62072	2.49076	p53	Apoptosis	0.631759	4581
D	19	6	10uM	TP-0903	0.179661	0.420718	2.34173	1.22757	TAM Receptor	Protein Tyrosine Kinase	0.241057	4270
D	19	6	2uM	TP-0903	0.229317	0.451153	1.96738	0.976273	TAM Receptor	Protein Tyrosine Kinase	0.221836	4123
D	20	1	10uM	Fludarabine	0.152878	0.2766	1.80928	0.855419	STAT, DNA/RNA Synthesis	JAK/STAT	0.123722	4033
D	20	1	2uM	Fludarabine	0.289856	0.55499	1.91471	0.937124	STAT, DNA/RNA Synthesis	JAK/STAT	0.265134	4086
D	20	2	10uM	Dextrose	0.997619	0.94035	0.942594	-0.085291	Others	Others	-0.0572689	1754
D	20	2	2uM	Dextrose	1.05076	0.996744	0.948593	-0.076139	Others	Others	-0.0540165	1814
D	20	3	10uM	WAY-600	0.128305	0.372828	2.90579	1.53893	mTOR	PI3K/Akt/mTOR	0.244523	4412
D	20	3	2uM	WAY-600	0.496726	0.739837	1.48943	0.574757	mTOR	PI3K/Akt/mTOR	0.243111	3850
D	20	4	10uM	Diminazene Aceturate	1.06743	0.912153	0.854535	-0.226788	Others	Others	-0.155273	814
D	20	4	2uM	Diminazene Aceturate	1.09378	0.879032	0.803662	-0.31534	Others	Others	-0.214752	424
D	20	5	10uM	GSK2606414	0.477255	0.836065	1.75182	0.808855	PERK	Apoptosis	0.35881	4006
D	20	5	2uM	GSK2606414	1.03733	1.16906	1.12699	0.172479	PERK	Apoptosis	0.131733	3230
D	20	6	10uM	PluriSIn #1 (NSC 14613)	0.658532	0.792203	1.20298	0.266617	Dehydrogenase	Metabolism	0.133671	3504
D	20	6	2uM	PluriSIn #1 (NSC 14613)	0.931043	0.769377	0.826361	-0.275157	Dehydrogenase	Metabolism	-0.161666	584
D	21	1	10uM	BMS-707035	1.14327	1.0227	0.894542	-0.160778	Integrase	Microbiology	-0.120566	1207
D	21	1	2uM	BMS-707035	1.20083	1.05314	0.877007	-0.189341	Integrase	Microbiology	-0.147695	1035
D	21	2	10uM	Fluticasone propionate	0.852733	0.822191	0.964183	-0.0526214	Others	Others	-0.0305425	1979
D	21	2	2uM	Fluticasone propionate	1.08299	1.0688	0.986904	-0.0190179	Others	Others	-0.0141825	2189
D	21	3	10uM	Clomifene citrate	0.47853	0.564389	1.17942	0.238079	Estrogen/progestogen Receptor	Endocrinology & Hormones	0.0858584	3427
D	21	3	2uM	Clomifene citrate	1.0812	0.951539	0.880077	-0.184299	Estrogen/progestogen Receptor	Endocrinology & Hormones	-0.129661	1065
D	21	4	10uM	Lithocholic acid	1.05918	0.904991	0.854428	-0.226969	Others	Others	-0.154187	811
D	21	4	2uM	Lithocholic acid	1.1414	1.10685	0.969728	-0.0443476	Others	Others	-0.0345522	2032
D	21	5	10uM	UNC1999	0.113341	0.233633	2.06133	1.04358	Histone Methyltransferase	Epigenetics	0.120292	4161
D	21	5	2uM	UNC1999	1.02772	0.97526	0.948957	-0.0755853	Histone Methyltransferase	Epigenetics	-0.0524577	1820
D	21	6	10uM	Oleuropein	0.774423	0.896488	1.15762	0.211161	Others	Others	0.122064	3357
D	21	6	2uM	Oleuropein	0.978148	0.903201	0.923379	-0.115005	Others	Others	-0.0749463	1527
D	22	1	10uM	Alprostadil	1.07397	0.988688	0.920589	-0.119371	Others	Others	-0.0852851	1493
D	22	1	2uM	Alprostadil	0.991242	1.09834	1.10805	0.14802	Others	Others	0.107101	3134
D	22	2	10uM	AZD8330	0.201258	0.42967	2.13492	1.09418	MEK	MAPK	0.228411	4187
D	22	2	2uM	AZD8330	0.222005	0.503967	2.27007	1.18274	MEK	MAPK	0.281962	4239
D	22	3	10uM	A-769662	0.984865	1.06701	1.08341	0.11558	AMPK	PI3K/Akt/mTOR	0.0821481	2982
D	22	3	2uM	A-769662	1.09336	1.06612	0.975085	-0.0364003	AMPK	PI3K/Akt/mTOR	-0.0272412	2091
D	22	4	10uM	Desvenlafaxine	1.1198	1.0142	0.905695	-0.142903	5-HT Receptor	Neuronal Signaling	-0.105603	1333
D	22	4	2uM	Desvenlafaxine	1.19777	1.13683	0.949124	-0.0753312	5-HT Receptor	Neuronal Signaling	-0.0609375	1822
D	22	5	10uM	TMP269	0.909106	0.87769	0.965443	-0.0507375	HDAC	Epigenetics	-0.0314162	1992
D	22	5	2uM	TMP269	1.0477	0.94393	0.900955	-0.150473	HDAC	Epigenetics	-0.103769	1279
D	22	6	10uM	Empty	0.814981	0.983764	1.2071	0.271546	Neg_Control	Neg_Control	0.168783	3509
D	22	6	2uM	Empty	0.864212	0.869186	1.00576	0.00827967	Neg_Control	Neg_Control	0.004974	2355
D	23	1	10uM	Empty	1.17328	1.01554	0.865555	-0.208302	Neg_Control	Neg_Control	-0.157742	915
D	23	1	2uM	Empty	1.01411	0.974813	0.961246	-0.0570225	Neg_Control	Neg_Control	-0.039301	1944
D	23	2	10uM	Empty	0.991752	1.06746	1.07634	0.106131	Neg_Control	Neg_Control	0.0757085	2930
D	23	2	2uM	Empty	0.978233	0.891117	0.910946	-0.134563	Neg_Control	Neg_Control	-0.0871158	1392
D	23	3	10uM	Empty	1.01641	0.943483	0.928251	-0.107414	Neg_Control	Neg_Control	-0.0729268	1593
D	23	3	2uM	Empty	1.10535	1.01644	0.919563	-0.120979	Neg_Control	Neg_Control	-0.0889105	1486
D	23	4	10uM	Empty	1.03341	0.900963	0.871831	-0.197879	Neg_Control	Neg_Control	-0.132452	983
D	23	4	2uM	Empty	1.16087	1.07194	0.92339	-0.114988	Neg_Control	Neg_Control	-0.0889339	1528
D	23	5	10uM	Empty	1.04812	0.992268	0.946708	-0.0790082	Neg_Control	Neg_Control	-0.0558564	1792
D	23	5	2uM	Empty	1.01003	0.956462	0.946962	-0.0786217	Neg_Control	Neg_Control	-0.0535702	1799
D	23	6	10uM	Empty	0.809199	0.906782	1.12059	0.16426	Neg_Control	Neg_Control	0.0975824	3202
D	23	6	2uM	Empty	1.04277	0.865158	0.829674	-0.269383	Neg_Control	Neg_Control	-0.17761	615
D	24	1	10uM	Empty	1.13902	1.0518	0.923423	-0.114937	Neg_Control	Neg_Control	-0.0872228	1529
D	24	1	2uM	Empty	1.00918	1.07999	1.07017	0.0978343	Neg_Control	Neg_Control	0.07081	2870
D	24	2	10uM	Empty	0.919649	1.161	1.26244	0.336216	Neg_Control	Neg_Control	0.241354	3624
D	24	2	2uM	Empty	0.990221	1.22948	1.24162	0.312227	Neg_Control	Neg_Control	0.23926	3589
D	24	3	10uM	Empty	1.07814	1.04329	0.967678	-0.047401	Neg_Control	Neg_Control	-0.0348476	2013
D	24	3	2uM	Empty	1.10416	1.15518	1.04621	0.0651778	Neg_Control	Neg_Control	0.0510274	2690
D	24	4	10uM	Empty	1.07006	0.943483	0.881709	-0.181626	Neg_Control	Neg_Control	-0.126579	1081
D	24	4	2uM	Empty	1.09761	0.911257	0.83022	-0.268435	Neg_Control	Neg_Control	-0.186353	621
D	24	5	10uM	Empty	1.00059	0.904096	0.903559	-0.146309	Neg_Control	Neg_Control	-0.0964982	1304
D	24	5	2uM	Empty	1.04302	1.12833	1.08179	0.113418	Neg_Control	Neg_Control	0.0853072	2970
D	24	6	10uM	Empty	0.801207	1.00928	1.25969	0.333074	Neg_Control	Neg_Control	0.208069	3617
D	24	6	2uM	Empty	1.05323	0.913943	0.867756	-0.204639	Neg_Control	Neg_Control	-0.139283	939
E	1	1	10uM	Linifanib (ABT-869)	0.323612	0.920209	2.84356	1.5077	PDGFR, VEGFR	Protein Tyrosine Kinase	0.596597	4392
E	1	1	2uM	Linifanib (ABT-869)	1.08877	1.30915	1.20241	0.265934	PDGFR, VEGFR	Protein Tyrosine Kinase	0.220382	3502
E	1	2	10uM	MK-1775	0.0790749	0.582292	7.3638	2.88045	Wee1	Cell Cycle	0.503217	4599
E	1	2	2uM	MK-1775	0.121333	0.482483	3.97652	1.9915	Wee1	Cell Cycle	0.36115	4541
E	1	3	10uM	Almorexant HCl	1.01394	0.902754	0.890339	-0.167573	OX Receptor	GPCR & G Protein	-0.11119	1158
E	1	3	2uM	Almorexant HCl	1.12278	0.994506	0.885755	-0.175021	OX Receptor	GPCR & G Protein	-0.128272	1123
E	1	4	10uM	TAK-901	0.0865572	0.127111	1.46852	0.554358	Aurora Kinase	Cell Cycle	0.0405534	3835
E	1	4	2uM	TAK-901	0.275402	0.597957	2.17122	1.1185	Aurora Kinase	Cell Cycle	0.322555	4202
E	1	5	10uM	Sodium Phenylbutyrate	1.06283	0.793098	0.746211	-0.422345	HDAC	DNA Damage	-0.269736	151
E	1	5	2uM	Sodium Phenylbutyrate	1.12813	0.906334	0.803392	-0.315824	HDAC	DNA Damage	-0.2218	422
E	1	6	10uM	ERK5-IN-1	0.0743134	0.154412	2.07786	1.0551	ERK	MAPK	0.0800991	4171
E	1	6	2uM	ERK5-IN-1	0.535668	0.651218	1.21571	0.2818	ERK	MAPK	0.11555	3535
E	2	1	10uM	XL147	0.944647	0.743418	0.78698	-0.345602	PI3K	Others	-0.201229	330
E	2	1	2uM	XL147	1.08817	1.06254	0.976442	-0.0343937	PI3K	Others	-0.0256351	2100
E	2	2	10uM	_6-__-_Aminocaproic acid	1.15092	1.22948	1.06826	0.0952602	Others	Others	0.0785597	2854
E	2	2	2uM	_6-__-_Aminocaproic acid	1.09497	1.02002	0.931545	-0.102303	Others	Others	-0.0749566	1631
E	2	3	10uM	Gynostemma Extract	1.09072	1.14176	1.04679	0.0659714	Others	Others	0.0510344	2696
E	2	3	2uM	Gynostemma Extract	1.13944	0.928265	0.814666	-0.29572	Others	Others	-0.211178	494
E	2	4	10uM	MRS 2578	1.09387	1.03703	0.948034	-0.0769887	P2 Receptor	Neuronal Signaling	-0.0568435	1808
E	2	4	2uM	MRS 2578	1.14284	0.985107	0.861978	-0.214277	P2 Receptor	Neuronal Signaling	-0.157737	879
E	2	5	10uM	Doxylamine Succinate	1.092	0.882165	0.807845	-0.30785	Others	Others	-0.209833	451
E	2	5	2uM	Doxylamine Succinate	1.15058	1.06925	0.929313	-0.105763	Others	Others	-0.0813311	1604
E	2	6	10uM	Trelagliptin	0.870759	0.900068	1.03366	0.0477612	DPP-4	Proteases	0.0293094	2584
E	2	6	2uM	Trelagliptin	1.0988	1.11983	1.01914	0.0273455	DPP-4	Proteases	0.0210258	2464
E	3	1	10uM	BMS-536924	0.472494	0.446677	0.945362	-0.0810617	IGF-1R	Protein Tyrosine Kinase	-0.0258162	1777
E	3	1	2uM	BMS-536924	0.845421	0.813239	0.961934	-0.0559899	IGF-1R	Protein Tyrosine Kinase	-0.0321817	1956
E	3	2	10uM	Org 27569	0.991242	1.08894	1.09857	0.135621	Cannabinoid Receptor	GPCR & G Protein	0.0977021	3079
E	3	2	2uM	Org 27569	1.00587	0.832037	0.827185	-0.273719	Cannabinoid Receptor	GPCR & G Protein	-0.173829	594
E	3	3	10uM	Telotristat Etiprate (LX 1606 Hippurate)	0.120483	0.335232	2.7824	1.47633	Hydroxylase	Metabolism	0.214749	4380
E	3	3	2uM	Telotristat Etiprate (LX 1606 Hippurate)	1.10016	0.935426	0.850263	-0.234018	Hydroxylase	Metabolism	-0.164734	773
E	3	4	10uM	SB415286	1.13205	1.00838	0.89076	-0.166892	GSK-3	PI3K/Akt/mTOR	-0.123665	1163
E	3	4	2uM	SB415286	1.22328	1.03076	0.84262	-0.247047	GSK-3	PI3K/Akt/mTOR	-0.19252	713
E	3	5	10uM	Dinitolmide	1.17958	0.794441	0.673497	-0.570256	Others	Others	-0.385135	40
E	3	5	2uM	Dinitolmide	1.14191	1.04732	0.917165	-0.124746	Others	Others	-0.0945895	1463
E	3	6	10uM	ARQ 621	0.0114786	0.0443097	3.8602	1.94867	Kinesin	Cytoskeletal Signaling	0.0328311	4529
E	3	6	2uM	ARQ 621	0.250149	0.562151	2.24727	1.16817	Kinesin	Cytoskeletal Signaling	0.312002	4232
E	4	1	10uM	INO-1001	1.1726	0.999877	0.852698	-0.229893	PARP	Others	-0.172727	792
E	4	1	2uM	INO-1001	1.06521	0.964966	0.905889	-0.142594	PARP	Others	-0.100249	1335
E	4	2	10uM	Mesalamine	1.05731	1.00211	0.947799	-0.0773472	Others	Others	-0.0551927	1805
E	4	2	2uM	Mesalamine	1.01998	1.17712	1.15406	0.206714	Others	Others	0.157135	3338
E	4	3	10uM	Kinetin	0.431086	0.559913	1.29884	0.377229	Others	Others	0.128828	3677
E	4	3	2uM	Kinetin	1.01411	0.862025	0.850027	-0.234419	Others	Others	-0.152089	769
E	4	4	10uM	ML130 (Nodinitib-1)	1.16155	0.875452	0.753693	-0.407952	NOD1	NF_KB	-0.286098	175
E	4	4	2uM	ML130 (Nodinitib-1)	1.1323	1.2165	1.07436	0.103481	NOD1	NF_KB	0.0842009	2909
E	4	5	10uM	Flopropione	1.08324	0.91439	0.844125	-0.244471	Others	Others	-0.16885	725
E	4	5	2uM	Flopropione	1.08154	0.908572	0.840073	-0.251414	Others	Others	-0.172968	698
E	4	6	10uM	GS-9973	0.339682	0.150384	0.442721	-1.17553	Syk	Angiogenesis	-0.189297	2
E	4	6	2uM	GS-9973	0.976532	1.0594	1.08486	0.117514	Syk	Angiogenesis	0.082872	2996
E	5	1	10uM	Gefitinib (ZD1839)	0.554544	0.804288	1.45036	0.536409	EGFR	Protein Tyrosine Kinase	0.249743	3820
E	5	1	2uM	Gefitinib (ZD1839)	1.10696	1.14623	1.03548	0.0502934	EGFR	Protein Tyrosine Kinase	0.03927	2600
E	5	2	10uM	Febuxostat	1.10033	0.929608	0.844844	-0.243243	Others	Others	-0.170723	727
E	5	2	2uM	Febuxostat	1.21792	1.19949	0.984869	-0.0219967	Others	Others	-0.0184287	2166
E	5	3	10uM	AZD8931 (Sapitinib)	1.07423	1.17712	1.09578	0.131956	EGFR, HER2	Protein Tyrosine Kinase	0.102888	3070
E	5	3	2uM	AZD8931 (Sapitinib)	1.19811	0.981526	0.819228	-0.287663	EGFR, HER2	Protein Tyrosine Kinase	-0.216585	533
E	5	4	10uM	CCT137690	0.0745684	0.127111	1.70462	0.769447	Aurora Kinase	Cell Cycle	0.0525421	3984
E	5	4	2uM	CCT137690	0.787092	0.875452	1.11226	0.153494	Aurora Kinase	Cell Cycle	0.0883593	3153
E	5	5	10uM	Ethamsylate	1.01709	0.925132	0.909588	-0.136715	Others	Others	-0.0919575	1375
E	5	5	2uM	Ethamsylate	1.19752	0.911257	0.760956	-0.394115	Others	Others	-0.286259	194
E	5	6	10uM	AdipoRon	0.596122	0.827561	1.38824	0.473258	Others	Others	0.231439	3773
E	5	6	2uM	AdipoRon	0.948643	0.857549	0.903974	-0.145647	Others	Others	-0.0910944	1314
E	6	1	10uM	17-DMAG (Alvespimycin) HCl	0.172689	0.743865	4.30754	2.10686	HSP	Others	0.571176	4552
E	6	1	2uM	17-DMAG (Alvespimycin) HCl	0.238925	0.930056	3.89267	1.96076	HSP	Others	0.69113	4533
E	6	2	10uM	Desonide	1.1641	1.07596	0.924288	-0.113586	Others	Others	-0.0881368	1542
E	6	2	2uM	Desonide	1.19241	0.976603	0.819013	-0.288042	Others	Others	-0.215812	530
E	6	3	10uM	Myricitrin	1.07253	0.856206	0.798307	-0.324984	Others	Others	-0.216321	394
E	6	3	2uM	Myricitrin	1.29479	0.86471	0.66784	-0.582427	Others	Others	-0.430077	34
E	6	4	10uM	GW5074	0.925771	0.798022	0.862008	-0.214228	Raf	MAPK	-0.127749	880
E	6	4	2uM	GW5074	1.07406	1.04329	0.971355	-0.0419293	Raf	MAPK	-0.0307663	2047
E	6	5	10uM	Luliconazole	1.06972	0.818162	0.764837	-0.386776	Others	Others	-0.251559	209
E	6	5	2uM	Luliconazole	1.05705	0.988688	0.935325	-0.0964602	Others	Others	-0.0683648	1677
E	6	6	10uM	BAPTA-AM	0.0638551	0.117712	1.84342	0.882383	Others	Others	0.0538565	4052
E	6	6	2uM	BAPTA-AM	0.569424	0.61944	1.08784	0.121462	Others	Others	0.0500162	3013
E	7	1	10uM	PD0325901	0.231953	0.452943	1.95274	0.965498	MEK	DNA Damage	0.22099	4111
E	7	1	2uM	PD0325901	0.348695	0.527688	1.51332	0.597721	MEK	DNA Damage	0.178993	3867
E	7	2	10uM	BMS-777607	0.920669	1.08089	1.17402	0.231461	c-Met	Protein Tyrosine Kinase	0.160218	3414
E	7	2	2uM	BMS-777607	1.08545	1.0321	0.950851	-0.0727093	c-Met	Protein Tyrosine Kinase	-0.0533492	1845
E	7	3	10uM	NVP-BHG712	0.207125	0.407291	1.9664	0.975557	VEGFR, Src, Raf, Bcr-Abl	Protein Tyrosine Kinase	0.200166	4119
E	7	3	2uM	NVP-BHG712	0.928067	1.07373	1.15695	0.210326	VEGFR, Src, Raf, Bcr-Abl	Protein Tyrosine Kinase	0.14566	3353
E	7	4	10uM	Varlitinib	0.344868	0.649428	1.88312	0.913123	EGFR	Protein Tyrosine Kinase	0.304559	4070
E	7	4	2uM	Varlitinib	1.16181	1.53204	1.31867	0.399086	EGFR	Protein Tyrosine Kinase	0.370235	3699
E	7	5	10uM	Benzydamine HCl	0.996343	0.917971	0.92134	-0.118194	Others	Others	-0.0783721	1506
E	7	5	2uM	Benzydamine HCl	1.16095	0.962281	0.82887	-0.270782	Others	Others	-0.198674	611
E	7	6	10uM	AEBSF HCl	0.777825	0.853073	1.09674	0.133225	Serine Protease	Proteases	0.0752485	3073
E	7	6	2uM	AEBSF HCl	1.10373	0.870081	0.788308	-0.343169	Serine Protease	Proteases	-0.233651	337
E	8	1	10uM	Roscovitine (Seliciclib,CYC202)	1.00867	0.9126	0.904754	-0.144402	CDK	Others	-0.0960719	1322
E	8	1	2uM	Roscovitine (Seliciclib,CYC202)	1.15033	1.1431	0.993718	-0.00909193	CDK	Others	-0.00722662	2251
E	8	2	10uM	Deferasirox	0.432616	0.790861	1.82809	0.870336	Others	Others	0.358245	4044
E	8	2	2uM	Deferasirox	0.963608	1.3651	1.41665	0.502484	Others	Others	0.401488	3801
E	8	3	10uM	Oxymatrine	1.10382	0.936769	0.848663	-0.236736	Others	Others	-0.167048	755
E	8	3	2uM	Oxymatrine	1.14965	0.991373	0.862329	-0.21369	Others	Others	-0.158273	885
E	8	4	10uM	PF-562271	0.261967	0.60467	2.30819	1.20676	FAK	Angiogenesis	0.342703	4251
E	8	4	2uM	PF-562271	0.977977	0.837408	0.856265	-0.22387	FAK	Angiogenesis	-0.140569	827
E	8	5	10uM	Flufenamic acid	1.16393	0.90902	0.780991	-0.356622	Others	Others	-0.254911	290
E	8	5	2uM	Flufenamic acid	1.17907	0.888879	0.753884	-0.407585	Others	Others	-0.290187	177
E	8	6	10uM	GDC-0623	0.113851	0.314196	2.75972	1.46452	MEK	MAPK	0.200345	4372
E	8	6	2uM	GDC-0623	0.201938	0.613622	3.03866	1.60343	MEK	MAPK	0.411683	4432
E	9	1	10uM	Vorinostat (SAHA, MK0683)	0.179661	0.233185	1.29791	0.376195	HDAC	Endocrinology & Hormones	0.0535238	3675
E	9	1	2uM	Vorinostat (SAHA, MK0683)	0.615168	0.588558	0.956743	-0.0637974	HDAC	Endocrinology & Hormones	-0.0266106	1902
E	9	2	10uM	BIRB 796 (Doramapimod)	0.992347	1.06701	1.07524	0.104661	p38 MAPK	MAPK	0.0746657	2918
E	9	2	2uM	BIRB 796 (Doramapimod)	1.12176	1.25678	1.12037	0.163975	p38 MAPK	MAPK	0.135026	3199
E	9	3	10uM	Irinotecan HCl Trihydrate	0.375648	0.461895	1.22959	0.298182	Topoisomerase	DNA Damage	0.0862467	3567
E	9	3	2uM	Irinotecan HCl Trihydrate	0.913272	0.900963	0.986522	-0.0195764	Topoisomerase	DNA Damage	-0.0123088	2186
E	9	4	10uM	Dinaciclib (SCH727965)	0.310348	0.509785	1.64263	0.716004	CDK	Cell Cycle	0.199437	3949
E	9	4	2uM	Dinaciclib (SCH727965)	0.294533	0.571998	1.94205	0.957582	CDK	Cell Cycle	0.277465	4102
E	9	5	10uM	Sulfaguanidine	1.16453	0.959595	0.824022	-0.279245	Purine Metabolism	Others	-0.204931	566
E	9	5	2uM	Sulfaguanidine	1.11878	0.965861	0.863315	-0.212041	Purine Metabolism	Others	-0.15292	895
E	9	6	10uM	Calpeptin	0.716435	0.92558	1.29192	0.369521	Cysteine Protease	Proteases	0.209145	3669
E	9	6	2uM	Calpeptin	1.00587	0.705822	0.701705	-0.511063	Cysteine Protease	Proteases	-0.300044	67
E	10	1	10uM	Lenvatinib (E7080)	1.05867	0.967204	0.913605	-0.130358	VEGFR	Protein Tyrosine Kinase	-0.0914638	1421
E	10	1	2uM	Lenvatinib (E7080)	1.03784	1.18204	1.13895	0.187699	VEGFR	Protein Tyrosine Kinase	0.144203	3286
E	10	2	10uM	Indomethacin	1.17703	0.964966	0.819835	-0.286595	Others	Others	-0.212059	536
E	10	2	2uM	Indomethacin	1.18281	1.02763	0.868803	-0.202899	Others	Others	-0.155181	955
E	10	3	10uM	Rutaecarpine	1.01386	1.13191	1.11644	0.158904	Others	Others	0.118052	3173
E	10	3	2uM	Rutaecarpine	1.29683	1.43716	1.10821	0.148229	Others	Others	0.140327	3135
E	10	4	10uM	GNF-2	1.03665	1.27334	1.22833	0.296699	Bcr-Abl	Angiogenesis	0.236698	3562
E	10	4	2uM	GNF-2	1.35618	1.17846	0.868956	-0.202644	Bcr-Abl	Angiogenesis	-0.177718	958
E	10	5	10uM	Meclofenoxate (Centrophenoxine) HCl	1.25253	0.981079	0.783278	-0.352403	Others	Others	-0.27145	308
E	10	5	2uM	Meclofenoxate (Centrophenoxine) HCl	1.22626	0.946168	0.771591	-0.374091	Others	Others	-0.280087	244
E	10	6	10uM	LMK-235	0.0800952	0.187533	2.34138	1.22736	HDAC	DNA Damage	0.107438	4268
E	10	6	2uM	LMK-235	0.312388	0.355373	1.1376	0.185992	HDAC	DNA Damage	0.0429843	3281
E	11	1	10uM	Olaparib (AZD2281, Ku-0059436)	1.01649	0.935874	0.920688	-0.119216	PARP	Protein Tyrosine Kinase	-0.0806206	1494
E	11	1	2uM	Olaparib (AZD2281, Ku-0059436)	1.06079	1.03076	0.971687	-0.0414363	PARP	Protein Tyrosine Kinase	-0.0300342	2053
E	11	2	10uM	Semagacestat (LY450139)	1.15058	1.033	0.897804	-0.155527	Gamma-secretase	Proteases	-0.117585	1243
E	11	2	2uM	Semagacestat (LY450139)	1.25091	1.29706	1.03689	0.052269	Gamma-secretase	Proteases	0.0461517	2615
E	11	3	10uM	PIK-294	1.00391	1.05538	1.05126	0.072126	PI3K	PI3K/Akt/mTOR	0.0514652	2723
E	11	3	2uM	PIK-294	1.11274	1.07194	0.963326	-0.053904	PI3K	PI3K/Akt/mTOR	-0.0408088	1969
E	11	4	10uM	M344	0.119633	0.191561	1.60124	0.679193	HDAC	Cytoskeletal Signaling	0.0719284	3920
E	11	4	2uM	M344	0.405322	0.435936	1.07553	0.105045	HDAC	Cytoskeletal Signaling	0.0306131	2923
E	11	5	10uM	Tiratricol	0.98563	0.797574	0.809202	-0.305427	Others	Others	-0.188056	468
E	11	5	2uM	Tiratricol	1.24148	1.02405	0.824862	-0.277775	Others	Others	-0.21743	572
E	11	6	10uM	KN-62	0.520789	0.676282	1.29857	0.376927	Others	Others	0.155493	3676
E	11	6	2uM	KN-62	0.868208	0.832485	0.958854	-0.0606168	Others	Others	-0.0357232	1919
E	12	1	10uM	WZ4002	0.491625	0.765796	1.55769	0.639404	EGFR	Protein Tyrosine Kinase	0.274172	3895
E	12	1	2uM	WZ4002	0.962673	0.964071	1.00145	0.00209417	EGFR	Protein Tyrosine Kinase	0.0013984	2326
E	12	2	10uM	Mesna	1.34402	1.04911	0.780577	-0.357386	Others	Others	-0.294908	286
E	12	2	2uM	Mesna	1.15254	1.26842	1.10055	0.138219	Others	Others	0.115883	3095
E	12	3	10uM	Sinomenine	1.2016	0.890669	0.741237	-0.431992	Others	Others	-0.310929	140
E	12	3	2uM	Sinomenine	1.2646	0.994954	0.786772	-0.345983	Others	Others	-0.269649	329
E	12	4	10uM	Pirfenidone	1.0931	0.853521	0.780823	-0.356932	TGF-beta/Smad	TGF-beta/Smad	-0.239583	288
E	12	4	2uM	Pirfenidone	1.16529	0.942588	0.808886	-0.305992	TGF-beta/Smad	TGF-beta/Smad	-0.222704	465
E	12	5	10uM	Digoxin	0.0309497	0.0738495	2.38611	1.25466	Sodium Channel	Transmembrane Transporters	0.0428997	4284
E	12	5	2uM	Digoxin	0.0452342	0.140538	3.10689	1.63547	Sodium Channel	Transmembrane Transporters	0.0953035	4444
E	12	6	10uM	Anacardic Acid	0.808859	0.758635	0.937908	-0.0924823	Histone Acetyltransferase	Epigenetics	-0.050224	1716
E	12	6	2uM	Anacardic Acid	1.05493	0.855311	0.810778	-0.302622	Histone Acetyltransferase	Epigenetics	-0.199616	478
E	13	1	10uM	PHA-665752	0.0166652	0.117712	7.0633	2.82034	c-Met	Others	0.101046	4596
E	13	1	2uM	PHA-665752	0.279228	0.5071	1.81608	0.860827	c-Met	Others	0.227872	4037
E	13	2	10uM	Metolazone	1.12762	0.992268	0.879963	-0.184485	Others	Others	-0.135356	1064
E	13	2	2uM	Metolazone	1.23646	1.16458	0.94187	-0.0864	Others	Others	-0.0718752	1749
E	13	3	10uM	Tubacin	0.316469	0.627944	1.98422	0.98857	HDAC	Cytoskeletal Signaling	0.311475	4129
E	13	3	2uM	Tubacin	1.16249	1.05851	0.910557	-0.135179	HDAC	Cytoskeletal Signaling	-0.103977	1387
E	13	4	10uM	Istradefylline	1.21095	1.27424	1.05226	0.0734955	Others	Others	0.0632881	2729
E	13	4	2uM	Istradefylline	1.33143	1.39374	1.0468	0.0659816	Others	Others	0.062307	2697
E	13	5	10uM	Azaguanine-8	0.753592	0.998982	1.32563	0.406675	Purine Metabolism	Others	0.24539	3705
E	13	5	2uM	Azaguanine-8	1.30601	1.50966	1.15593	0.209059	Purine Metabolism	Others	0.203651	3345
E	13	6	10uM	Sal003	0.256526	0.336127	1.31031	0.389903	Others	Others	0.0796013	3686
E	13	6	2uM	Sal003	1.02389	0.890669	0.869886	-0.201102	Others	Others	-0.133223	968
E	14	1	10uM	ENMD-2076	0.28722	0.56976	1.9837	0.988196	Flt, Aurora Kinase, VEGFR	Angiogenesis	0.282539	4127
E	14	1	2uM	ENMD-2076	0.471983	0.844122	1.78846	0.838715	Flt, Aurora Kinase, VEGFR	Angiogenesis	0.372138	4020
E	14	2	10uM	Esomeprazole Magnesium	1.16988	1.33914	1.14468	0.194939	5-alpha Reductase	Transmembrane Transporters	0.169254	3308
E	14	2	2uM	Esomeprazole Magnesium	1.21265	1.319	1.0877	0.121276	5-alpha Reductase	Transmembrane Transporters	0.106345	3010
E	14	3	10uM	Vanillylacetone	1.12295	0.894697	0.79674	-0.32782	Others	Others	-0.228251	386
E	14	3	2uM	Vanillylacetone	1.30184	1.01867	0.782486	-0.353863	Others	Others	-0.283169	300
E	14	4	10uM	HC-030031	1.06547	0.89783	0.842661	-0.246975	Others	Others	-0.16764	715
E	14	4	2uM	HC-030031	1.17031	0.962281	0.822246	-0.282358	Others	Others	-0.208027	549
E	14	5	10uM	Dicoumarol	1.13468	0.877242	0.773117	-0.371241	Others	Others	-0.25744	254
E	14	5	2uM	Dicoumarol	1.12397	0.961386	0.855349	-0.225414	Others	Others	-0.162583	822
E	14	6	10uM	Abscisic Acid (Dormin_	0.812941	0.809211	0.995412	-0.006634	Others	Others	-0.00372959	2269
E	14	6	2uM	Abscisic Acid (Dormin_	0.988351	0.753712	0.762596	-0.39101	Others	Others	-0.234639	200
E	15	1	10uM	Vismodegib (GDC-0449)	1.1692	1.10774	0.947434	-0.0779033	Hedgehog, P-gp	Neuronal Signaling	-0.0614608	1800
E	15	1	2uM	Vismodegib (GDC-0449)	1.10858	1.12609	1.0158	0.0226141	Hedgehog, P-gp	Neuronal Signaling	0.0175138	2432
E	15	2	10uM	Prednisone	1.17498	1.09476	0.931725	-0.102024	Others	Others	-0.0802222	1633
E	15	2	2uM	Prednisone	1.16436	1.09387	0.939461	-0.0900949	Others	Others	-0.070489	1726
E	15	3	10uM	4-Methylumbelliferone (4-MU)	1.10433	0.917076	0.830439	-0.268055	Others	Others	-0.187251	624
E	15	3	2uM	4-Methylumbelliferone (4-MU)	1.19973	1.09297	0.911017	-0.13445	Others	Others	-0.106755	1395
E	15	4	10uM	Galeterone	1.00366	0.864262	0.861115	-0.215723	Androgen Receptor, P450	Endocrinology & Hormones	-0.139393	874
E	15	4	2uM	Galeterone	1.20279	0.858444	0.713712	-0.486587	Androgen Receptor, P450	Endocrinology & Hormones	-0.344344	86
E	15	5	10uM	Verapamil HCl	0.951874	0.965414	1.01422	0.0203764	Others	Others	0.0135395	2422
E	15	5	2uM	Verapamil HCl	1.15194	1.04061	0.903349	-0.146644	Others	Others	-0.111336	1301
E	15	6	10uM	CRT0044876	0.801632	0.819058	1.02174	0.0310247	DNA/RNA Synthesis	DNA Damage	0.0174256	2481
E	15	6	2uM	CRT0044876	1.09344	0.883508	0.808005	-0.307564	DNA/RNA Synthesis	DNA Damage	-0.209936	453
E	16	1	10uM	Raltitrexed	0.391208	0.721934	1.8454	0.883932	DNA/RNA Synthesis	DNA Damage	0.330726	4055
E	16	1	2uM	Raltitrexed	0.362299	0.761768	2.1026	1.07217	DNA/RNA Synthesis	DNA Damage	0.399469	4179
E	16	2	10uM	Suprofen	1.07763	0.868291	0.805742	-0.311611	Others	Others	-0.209338	440
E	16	2	2uM	Suprofen	1.12125	1.11177	0.991547	-0.0122465	Others	Others	-0.00947755	2230
E	16	3	10uM	D-Mannitol	1.14344	0.800707	0.700262	-0.514033	Others	Others	-0.342732	65
E	16	3	2uM	D-Mannitol	1.2919	0.994058	0.769457	-0.378088	Others	Others	-0.297838	232
E	16	4	10uM	TAK-715	1.07797	0.806526	0.74819	-0.418523	p38 MAPK	MAPK	-0.271443	160
E	16	4	2uM	TAK-715	1.1709	1.05359	0.899806	-0.152314	p38 MAPK	MAPK	-0.117318	1267
E	16	5	10uM	JNK-IN-8	0.264943	0.488749	1.84473	0.88341	Free Base	MAPK	0.223806	4054
E	16	5	2uM	JNK-IN-8	1.03061	1.15608	1.12174	0.165744	Free Base	MAPK	0.125471	3208
E	16	6	10uM	UNC0631	0.00884278	0.0322252	3.64424	1.86562	Histone Methyltransferase	Epigenetics	0.0233824	4512
E	16	6	2uM	UNC0631	0.722557	0.785937	1.08772	0.121302	Histone Methyltransferase	Epigenetics	0.0633801	3011
E	17	1	10uM	KU-55933 (ATM Kinase Inhibitor)	1.02678	1.19591	1.16472	0.219982	ATM	Others	0.169131	3382
E	17	1	2uM	KU-55933 (ATM Kinase Inhibitor)	1.06504	1.25096	1.17457	0.232127	ATM	Others	0.18592	3416
E	17	2	10uM	Allopurinol Sodium	1.13154	1.01733	0.899072	-0.153491	Others	Others	-0.114204	1258
E	17	2	2uM	Allopurinol Sodium	1.12159	1.12967	1.00721	0.0103627	Others	Others	0.00808525	2366
E	17	3	10uM	Artesunate	0.284244	0.48114	1.6927	0.759326	Others	Others	0.196896	3976
E	17	3	2uM	Artesunate	0.483632	0.674492	1.39464	0.479891	Others	Others	0.19086	3782
E	17	4	10uM	Ciproxifan	1.12057	0.985555	0.879514	-0.185222	Histamine Receptor	Neuronal Signaling	-0.135013	1057
E	17	4	2uM	Ciproxifan	1.22081	1.10103	0.901881	-0.148992	Histamine Receptor	Neuronal Signaling	-0.119786	1286
E	17	5	10uM	Benzocaine	1.08766	0.931846	0.856742	-0.223067	Others	Others	-0.155816	832
E	17	5	2uM	Benzocaine	1.12227	0.957357	0.853056	-0.229287	Others	Others	-0.16491	802
E	17	6	10uM	LDC000067	0.190545	0.201408	1.05701	0.0799871	CDK	Cell Cycle	0.0108627	2777
E	17	6	2uM	LDC000067	1.0772	0.951539	0.883342	-0.178956	CDK	Cell Cycle	-0.125665	1101
E	18	1	10uM	Decitabine	0.772383	1.45148	1.87922	0.910134	DNA/RNA Synthesis	Epigenetics	0.679095	4067
E	18	1	2uM	Decitabine	0.993707	1.42194	1.43094	0.516965	DNA/RNA Synthesis	Epigenetics	0.42823	3810
E	18	2	10uM	Toremifene Citrate	1.01862	0.874557	0.85857	-0.219993	Others	Endocrinology & Hormones	-0.144064	847
E	18	2	2uM	Toremifene Citrate	1.12133	1.22366	1.09126	0.125992	Others	Endocrinology & Hormones	0.102331	3038
E	18	3	10uM	Quercetin	1.06649	0.92737	0.869553	-0.201654	PI3K, PKC, Src, Sirtuin	Epigenetics	-0.13912	961
E	18	3	2uM	Quercetin	1.17192	0.873214	0.745112	-0.424471	PI3K, PKC, Src, Sirtuin	Epigenetics	-0.29871	150
E	18	4	10uM	Amoxicillin	1.16606	0.882165	0.756537	-0.402517	Others	Others	-0.283891	182
E	18	4	2uM	Amoxicillin	1.16155	0.956015	0.823051	-0.280947	Others	Others	-0.205535	558
E	18	5	10uM	Tofacitinib (CP-690550) Citrate	1.10254	1.06791	0.968587	-0.0460459	JAK	JAK/STAT	-0.0346338	2020
E	18	5	2uM	Tofacitinib (CP-690550) Citrate	1.15186	0.866948	0.752652	-0.409945	JAK	JAK/STAT	-0.284909	172
E	18	6	10uM	PI-3065	0.711249	0.549619	0.772752	-0.371922	PI3K	PI3K/Akt/mTOR	-0.16163	252
E	18	6	2uM	PI-3065	0.946518	0.878137	0.927756	-0.108183	PI3K	PI3K/Akt/mTOR	-0.0683804	1588
E	19	1	10uM	Vatalanib (PTK787) 2HCl	1.04693	0.880823	0.841335	-0.249247	VEGFR, c-Kit, Flt	Others	-0.166112	707
E	19	1	2uM	Vatalanib (PTK787) 2HCl	1.07618	1.16324	1.08089	0.112226	VEGFR, c-Kit, Flt	Others	0.0870575	2965
E	19	2	10uM	Nitrofural	1.19922	1.47072	1.2264	0.294433	Others	Others	0.271506	3558
E	19	2	2uM	Nitrofural	1.13043	1.55442	1.37507	0.459503	Others	Others	0.423989	3763
E	19	3	10uM	Caffeic Acid	1.10654	0.889326	0.803702	-0.315268	Others	Others	-0.217211	425
E	19	3	2uM	Caffeic Acid	1.14863	0.956462	0.832701	-0.264129	Others	Others	-0.192164	647
E	19	4	10uM	OC000459	1.10101	0.914838	0.830907	-0.267241	GPR	Endocrinology & Hormones	-0.186173	630
E	19	4	2uM	OC000459	1.05008	1.04777	0.997797	-0.00318136	GPR	Endocrinology & Hormones	-0.00231303	2295
E	19	5	10uM	Bosentan	0.960887	0.973022	1.01263	0.0181063	Others	GPCR & G Protein	0.0121354	2409
E	19	5	2uM	Bosentan	1.23476	0.97526	0.789839	-0.340369	Others	GPCR & G Protein	-0.259498	348
E	19	6	10uM	FH535	0.590426	0.47577	0.805808	-0.311493	Wnt/beta-catenin	Stem Cells & Wnt	-0.114656	441
E	19	6	2uM	FH535	0.925346	0.655694	0.708593	-0.496971	Wnt/beta-catenin	Stem Cells & Wnt	-0.269652	77
E	20	1	10uM	Methotrexate	0.359663	0.651218	1.81063	0.856494	DHFR	Metabolism	0.291555	4034
E	20	1	2uM	Methotrexate	0.368081	0.660169	1.79355	0.842814	DHFR	Metabolism	0.292089	4025
E	20	2	10uM	Ramipril	1.05892	0.889774	0.840263	-0.251087	RAAS	Endocrinology & Hormones	-0.169149	702
E	20	2	2uM	Ramipril	1.15458	1.04463	0.904776	-0.144368	RAAS	Endocrinology & Hormones	-0.109944	1323
E	20	3	10uM	Chrysophanic Acid	1.17694	0.951539	0.808486	-0.306706	EGFR, mTOR	Protein Tyrosine Kinase	-0.225401	461
E	20	3	2uM	Chrysophanic Acid	1.19003	0.921552	0.774391	-0.368866	EGFR, mTOR	Protein Tyrosine Kinase	-0.268482	261
E	20	4	10uM	Lamotrigine	1.13145	0.882613	0.780072	-0.358321	Sodium Channel	Transmembrane Transporters	-0.248838	285
E	20	4	2uM	Lamotrigine	1.2777	1.10237	0.86278	-0.212936	Sodium Channel	Transmembrane Transporters	-0.175326	889
E	20	5	10uM	AZD2932	1.0789	0.941692	0.872823	-0.196239	PDGFR	Protein Tyrosine Kinase	-0.137212	991
E	20	5	2uM	AZD2932	1.11827	0.948854	0.8485	-0.237013	PDGFR	Protein Tyrosine Kinase	-0.169418	753
E	20	6	10uM	LDC1267	0.827395	0.77251	0.933665	-0.0990228	Axl	Protein Tyrosine Kinase	-0.0548851	1656
E	20	6	2uM	LDC1267	1.01973	0.918866	0.901092	-0.150254	Axl	Protein Tyrosine Kinase	-0.100859	1280
E	21	1	10uM	Varespladib (LY315920)	0.972876	0.899621	0.924702	-0.112939	Phospholipase	Others	-0.0732552	1548
E	21	1	2uM	Varespladib (LY315920)	1.01922	1.10058	1.07983	0.110806	Phospholipase	Others	0.0813652	2957
E	21	2	10uM	Phenylbutazone	1.10246	1.36017	1.23377	0.303068	Others	Others	0.257716	3572
E	21	2	2uM	Phenylbutazone	1.11564	0.962728	0.862941	-0.212665	Others	Others	-0.152907	891
E	21	3	10uM	DL-Carnitine HCl	1.1073	0.946168	0.85448	-0.226882	Others	Others	-0.161135	813
E	21	3	2uM	DL-Carnitine HCl	1.06879	1.02718	0.961071	-0.0572857	Others	Others	-0.0416072	1940
E	21	4	10uM	BI-D1870	0.53941	0.734466	1.36161	0.445315	S6 Kinase	PI3K/Akt/mTOR	0.195057	3751
E	21	4	2uM	BI-D1870	1.03784	1.07507	1.03588	0.0508504	S6 Kinase	PI3K/Akt/mTOR	0.0372327	2601
E	21	5	10uM	Oxybuprocaine HCl	1.06819	0.764901	0.716072	-0.481824	Others	Others	-0.30329	90
E	21	5	2uM	Oxybuprocaine HCl	1.07916	1.02449	0.949344	-0.0749972	Others	Others	-0.0546659	1825
E	21	6	10uM	DDR1-IN-1	0.756228	0.462342	0.61138	-0.709859	Others	Others	-0.293885	11
E	21	6	2uM	DDR1-IN-1	0.758353	0.782357	1.03165	0.0449561	Others	Others	0.0240032	2564
E	22	1	10uM	Dacarbazine	1.19548	1.47654	1.23511	0.304637	DNA/RNA Synthesis	DNA Damage	0.281066	3576
E	22	1	2uM	Dacarbazine	0.999574	1.16145	1.16195	0.216542	DNA/RNA Synthesis	DNA Damage	0.161876	3374
E	22	2	10uM	Nifedipine	0.947028	1.15653	1.22122	0.288321	Others	Others	0.209499	3548
E	22	2	2uM	Nifedipine	0.976702	0.946168	0.968738	-0.0458219	Others	Others	-0.0305339	2021
E	22	3	10uM	(S)-10-Hydroxycamptothecin	0.073038	0.157098	2.15091	1.10495	Topoisomerase	DNA Damage	0.08406	4194
E	22	3	2uM	(S)-10-Hydroxycamptothecin	0.101182	0.179029	1.76938	0.823243	Topoisomerase	DNA Damage	0.0778472	4010
E	22	4	10uM	Pravastatin sodium	1.02678	0.986002	0.960283	-0.0584684	HMG-CoA Reductase	Metabolism	-0.0407807	1931
E	22	4	2uM	Pravastatin sodium	1.17711	1.04195	0.885175	-0.175965	HMG-CoA Reductase	Metabolism	-0.135161	1117
E	22	5	10uM	Z-VAD-FMK	1.09667	1.01465	0.925203	-0.112158	Caspase	Apoptosis	-0.082028	1560
E	22	5	2uM	Z-VAD-FMK	1.13749	1.03121	0.906565	-0.141517	Caspase	Apoptosis	-0.106281	1342
E	22	6	10uM	PND-1186 (VS-4718)	0.328288	0.465475	1.41789	0.503742	FAK	Angiogenesis	0.137187	3802
E	22	6	2uM	PND-1186 (VS-4718)	0.724428	0.696423	0.961342	-0.0568785	FAK	Angiogenesis	-0.028005	1946
E	23	1	10uM	Empty	1.04651	1.1431	1.0923	0.127367	Neg_Control	Neg_Control	0.096591	3046
E	23	1	2uM	Empty	1.04676	0.882165	0.842755	-0.246815	Neg_Control	Neg_Control	-0.164599	716
E	23	2	10uM	Empty	1.04532	1.2344	1.18089	0.239873	Neg_Control	Neg_Control	0.189086	3433
E	23	2	2uM	Empty	1.00357	1.23261	1.22823	0.29658	Neg_Control	Neg_Control	0.229044	3561
E	23	3	10uM	Empty	1.08035	0.826666	0.765184	-0.386121	Neg_Control	Neg_Control	-0.253683	210
E	23	3	2uM	Empty	1.06122	1.05448	0.993651	-0.00918924	Neg_Control	Neg_Control	-0.00673795	2250
E	23	4	10uM	Empty	1.14191	0.923342	0.808595	-0.306511	Neg_Control	Neg_Control	-0.218567	463
E	23	4	2uM	Empty	1.16759	1.08089	0.925745	-0.111314	Neg_Control	Neg_Control	-0.0866996	1563
E	23	5	10uM	Empty	1.01811	1.06343	1.04452	0.0628344	Neg_Control	Neg_Control	0.0453221	2678
E	23	5	2uM	Empty	1.0477	0.996744	0.951364	-0.0719301	Neg_Control	Neg_Control	-0.0509555	1852
E	23	6	10uM	Empty	0.817277	0.930503	1.13854	0.187186	Neg_Control	Neg_Control	0.113226	3285
E	23	6	2uM	Empty	1.02797	0.921999	0.89691	-0.156965	Neg_Control	Neg_Control	-0.105974	1230
E	24	1	10uM	Empty	1.07482	1.13549	1.05645	0.0792177	Neg_Control	Neg_Control	0.0606684	2774
E	24	1	2uM	Empty	0.943372	1.09029	1.15573	0.208809	Neg_Control	Neg_Control	0.146915	3344
E	24	2	10uM	Empty	0.994473	1.14176	1.1481	0.199252	Neg_Control	Neg_Control	0.147285	3319
E	24	2	2uM	Empty	1.10509	1.03479	0.936381	-0.0948325	Neg_Control	Neg_Control	-0.0703049	1691
E	24	3	10uM	Empty	1.13239	0.921552	0.813814	-0.297229	Neg_Control	Neg_Control	-0.210834	489
E	24	3	2uM	Empty	1.09574	1.12341	1.02525	0.0359757	Neg_Control	Neg_Control	0.0276674	2506
E	24	4	10uM	Empty	1.12099	0.883252	0.787919	-0.34388	Neg_Control	Neg_Control	-0.237741	335
E	24	4	2uM	Empty	1.17252	0.966756	0.824513	-0.278386	Neg_Control	Neg_Control	-0.205762	569
E	24	5	10uM	Empty	1.11062	1.0415	0.937766	-0.0926999	Neg_Control	Neg_Control	-0.0691181	1712
E	24	5	2uM	Empty	1.07695	0.92737	0.861109	-0.215732	Neg_Control	Neg_Control	-0.149578	873
E	24	6	10uM	Empty	0.825184	0.833827	1.01047	0.0150323	Neg_Control	Neg_Control	0.00864304	2397
E	24	6	2uM	Empty	0.974236	0.723725	0.742864	-0.428831	Neg_Control	Neg_Control	-0.250512	147
F	1	1	10uM	Flavopiridol (Alvocidib)	0.323782	0.742075	2.2919	1.19654	CDK	Cell Cycle	0.418293	4244
F	1	1	2uM	Flavopiridol (Alvocidib)	0.297083	0.601985	2.02632	1.01886	CDK	Cell Cycle	0.304902	4149
F	1	2	10uM	Carvedilol	0.738882	0.674492	0.912854	-0.131544	Adrenergic Receptor	Neuronal Signaling	-0.0643906	1416
F	1	2	2uM	Carvedilol	1.00076	0.984659	0.983907	-0.023406	Adrenergic Receptor	Neuronal Signaling	-0.0161052	2157
F	1	3	10uM	Gambogic Acid	0.00875775	0.0281971	3.21967	1.68691	Others	Apoptosis	0.0194393	4459
F	1	3	2uM	Gambogic Acid	0.0361364	0.0971232	2.68769	1.42637	Others	Apoptosis	0.0609869	4348
F	1	4	10uM	Solifenacin succinate	1.03333	0.892907	0.864106	-0.210719	AChR	Neuronal Signaling	-0.140423	903
F	1	4	2uM	Solifenacin succinate	1.07117	0.872766	0.814781	-0.295516	AChR	Neuronal Signaling	-0.1984	495
F	1	5	10uM	XL019	0.923475	1.07015	1.15882	0.212662	JAK	JAK/STAT	0.14667	3361
F	1	5	2uM	XL019	1.14097	0.97168	0.851623	-0.231713	JAK	JAK/STAT	-0.169294	782
F	1	6	10uM	SU5402	0.784117	0.845912	1.07881	0.109439	VEGFR	Protein Tyrosine Kinase	0.0617954	2951
F	1	6	2uM	SU5402	0.935889	0.792651	0.846949	-0.239652	VEGFR	Protein Tyrosine Kinase	-0.143238	738
F	2	1	10uM	Lopinavir	0.905025	1.01375	1.12014	0.163675	HIV Protease	Proteases	0.108727	3198
F	2	1	2uM	Lopinavir	1.01105	1.12967	1.11732	0.160047	HIV Protease	Proteases	0.11862	3180
F	2	2	10uM	BMS-265246	0.572655	0.402815	0.703417	-0.507548	CDK	Cell Cycle	-0.16984	69
F	2	2	2uM	BMS-265246	1.05289	1.24694	1.1843	0.244039	CDK	Cell Cycle	0.194051	3444
F	2	3	10uM	Xylometazoline HCl	1.02984	0.893355	0.867466	-0.205121	Others	Others	-0.136489	936
F	2	3	2uM	Xylometazoline HCl	1.13927	1.02852	0.902787	-0.147542	Others	Others	-0.110752	1295
F	2	4	10uM	Ouabain	0.0311198	0.126215	4.05579	2.01998	Sodium Channel	Transmembrane Transporters	0.0950956	4544
F	2	4	2uM	Ouabain	0.0369016	0.136062	3.68716	1.88251	Sodium Channel	Transmembrane Transporters	0.0991604	4515
F	2	5	10uM	BAF312 (Siponimod)	0.808009	0.671359	0.83088	-0.267288	S1P Receptor	GPCR & G Protein	-0.13665	629
F	2	5	2uM	BAF312 (Siponimod)	1.02874	0.867395	0.843164	-0.246114	S1P Receptor	GPCR & G Protein	-0.161343	718
F	2	6	10uM	PFI-4	0.77808	1.14265	1.46855	0.554397	Epigenetic Reader Domain	Epigenetics	0.364573	3836
F	2	6	2uM	PFI-4	1.06768	0.874109	0.818699	-0.288595	Epigenetic Reader Domain	Epigenetics	-0.193572	528
F	3	1	10uM	Leflunomide	0.768217	0.684786	0.891397	-0.16586	Others	Others	-0.0834307	1172
F	3	1	2uM	Leflunomide	1.08324	0.905439	0.835861	-0.258664	Others	Others	-0.177801	671
F	3	2	10uM	Cimetidine	1.0386	0.81682	0.786461	-0.346553	NULL	Neuronal Signaling	-0.221782	327
F	3	2	2uM	Cimetidine	1.11802	1.18562	1.06047	0.0846995	NULL	Neuronal Signaling	0.0676029	2794
F	3	3	10uM	Chlorpromazine HCl	0.818722	0.754607	0.921689	-0.117649	Dopamine Receptor, Potassium Channel	Neuronal Signaling	-0.0641152	1509
F	3	3	2uM	Chlorpromazine HCl	1.10943	1.10506	0.996059	-0.0056971	Dopamine Receptor, Potassium Channel	Neuronal Signaling	-0.00437242	2273
F	3	4	10uM	Diclofenac Potassium	1.07057	0.95691	0.893831	-0.161926	Others	Others	-0.113662	1199
F	3	4	2uM	Diclofenac Potassium	1.12813	0.939902	0.833147	-0.263357	Others	Others	-0.188233	650
F	3	5	10uM	AZ20	0.106709	0.331204	3.10382	1.63404	ATM/ATR	PI3K/Akt/mTOR	0.224495	4442
F	3	5	2uM	AZ20	0.150242	0.467713	3.11306	1.63833	ATM/ATR	PI3K/Akt/mTOR	0.317471	4447
F	3	6	10uM	SP2509	0.135958	0.526793	3.87468	1.95408	Histone Demethylase	Epigenetics	0.390835	4531
F	3	6	2uM	SP2509	0.355837	0.715221	2.00997	1.00717	Histone Demethylase	Epigenetics	0.359384	4143
F	4	1	10uM	Oxcarbazepine	0.929767	0.688814	0.740846	-0.432755	Sodium Channel	Transmembrane Transporters	-0.240953	138
F	4	1	2uM	Oxcarbazepine	1.03188	1.03792	1.00585	0.00841458	Sodium Channel	Transmembrane Transporters	0.0060361	2357
F	4	2	10uM	Ginkgolide A	1.15713	1.10282	0.953065	-0.0693541	GABA Receptor	Neuronal Signaling	-0.0543103	1876
F	4	2	2uM	Ginkgolide A	1.13196	1.09342	0.965952	-0.0499771	GABA Receptor	Neuronal Signaling	-0.0385414	2000
F	4	3	10uM	Miglitol	0.983419	0.920209	0.935724	-0.095845	Others	Others	-0.0632102	1683
F	4	3	2uM	Miglitol	1.14897	1.31542	1.14487	0.195182	Others	Others	0.166449	3311
F	4	4	10uM	Homatropine Bromide	1.12779	0.857549	0.760377	-0.395214	AChR	Neuronal Signaling	-0.270246	192
F	4	4	2uM	Homatropine Bromide	1.18587	1.10774	0.934119	-0.0983216	AChR	Neuronal Signaling	-0.078126	1661
F	4	5	10uM	BIO	0.282969	0.415795	1.4694	0.555228	GSK-3	PI3K/Akt/mTOR	0.132826	3837
F	4	5	2uM	BIO	1.01871	0.868738	0.852787	-0.229743	GSK-3	PI3K/Akt/mTOR	-0.149967	795
F	4	6	10uM	Tiplaxtinin (PAI-039)	0.741178	0.666435	0.899157	-0.153355	Others	Others	-0.0747426	1261
F	4	6	2uM	Tiplaxtinin (PAI-039)	1.00425	0.830247	0.826733	-0.274507	Others	Others	-0.174004	589
F	5	1	10uM	Prasugrel	1.08052	0.982869	0.909626	-0.136654	P2 Receptor	Neuronal Signaling	-0.0976506	1376
F	5	1	2uM	Prasugrel	1.20874	1.02718	0.849793	-0.234817	P2 Receptor	Neuronal Signaling	-0.181561	765
F	5	2	10uM	Diltiazem HCl	1.12941	1.10103	0.97487	-0.036718	Others	Others	-0.0283819	2088
F	5	2	2uM	Diltiazem HCl	1.14871	1.2362	1.07616	0.10589	Others	Others	0.087484	2927
F	5	3	10uM	Fluocinolone Acetonide	1.06147	1.10237	1.03853	0.0545411	Others	Others	0.0408972	2633
F	5	3	2uM	Fluocinolone Acetonide	1.13018	1.0321	0.913223	-0.130961	Others	Others	-0.0980732	1419
F	5	4	10uM	Dexmedetomidine	1.05238	0.83159	0.790202	-0.339706	Adrenergic Receptor	Neuronal Signaling	-0.220786	354
F	5	4	2uM	Dexmedetomidine	1.22923	0.951091	0.773729	-0.370101	Adrenergic Receptor	Neuronal Signaling	-0.27814	257
F	5	5	10uM	MK-8745	0.74594	0.767139	1.02842	0.0404297	Aurora Kinase	Cell Cycle	0.0211997	2534
F	5	5	2uM	MK-8745	0.909531	0.726858	0.799157	-0.32345	Aurora Kinase	Cell Cycle	-0.182673	399
F	5	6	10uM	Liproxstatin-1	0.650625	0.728648	1.11992	0.163397	Ferroptosis	Metabolism	0.0780234	3197
F	5	6	2uM	Liproxstatin-1	0.957401	0.816372	0.852696	-0.229896	Ferroptosis	Metabolism	-0.141029	791
F	6	1	10uM	Trilostane	1.05646	1.13594	1.07523	0.104651	Dehydrogenase	Metabolism	0.0794817	2917
F	6	1	2uM	Trilostane	1.21376	1.01599	0.837062	-0.256594	Dehydrogenase	Metabolism	-0.197767	678
F	6	2	10uM	Candesartan Cilexetil	1.10254	1.02136	0.926369	-0.110341	Others	Endocrinology & Hormones	-0.0811813	1576
F	6	2	2uM	Candesartan Cilexetil	1.21563	1.26305	1.03901	0.0552103	Others	Endocrinology & Hormones	0.0474223	2641
F	6	3	10uM	Tioxolone	1.16368	0.872766	0.750008	-0.415022	Carbonic Anhydrase	Metabolism	-0.29091	167
F	6	3	2uM	Tioxolone	1.25491	1.00525	0.801052	-0.320032	Carbonic Anhydrase	Metabolism	-0.249662	412
F	6	4	10uM	Methazolamide	1.10322	0.876794	0.794758	-0.331412	Carbonic Anhydrase	Metabolism	-0.226427	369
F	6	4	2uM	Methazolamide	1.16249	1.05761	0.909787	-0.1364	Carbonic Anhydrase	Metabolism	-0.104872	1379
F	6	5	10uM	Skepinone-L	0.640846	0.679415	1.06018	0.0843142	p38 MAPK	MAPK	0.0385685	2792
F	6	5	2uM	Skepinone-L	1.06003	1.18875	1.12143	0.165346	p38 MAPK	MAPK	0.128724	3206
F	6	6	10uM	Favipiravir (T-705)	0.754527	0.765349	1.01434	0.0205446	DNA/RNA Synthesis	DNA Damage	0.0108217	2423
F	6	6	2uM	Favipiravir (T-705)	1.01964	0.744313	0.729976	-0.454079	DNA/RNA Synthesis	DNA Damage	-0.275328	112
F	7	1	10uM	Acarbose	1.22166	0.947511	0.77559	-0.366633	Others	Others	-0.274153	268
F	7	1	2uM	Acarbose	1.16793	1.2344	1.05692	0.0798653	Others	Others	0.0664776	2776
F	7	2	10uM	Sparfloxacin	1.13902	1.05448	0.92578	-0.111258	Others	Others	-0.0845374	1566
F	7	2	2uM	Sparfloxacin	1.18799	0.953329	0.80247	-0.31748	Others	Others	-0.234664	418
F	7	3	10uM	Manidipine 2HCl	0.87552	0.669121	0.764255	-0.387874	Calcium Channel	Transmembrane Transporters	-0.206399	206
F	7	3	2uM	Manidipine 2HCl	1.13315	1.05314	0.929389	-0.105646	Calcium Channel	Transmembrane Transporters	-0.0800133	1605
F	7	4	10uM	Moguisteine	1.09923	0.797574	0.725578	-0.462797	Others	Others	-0.301651	103
F	7	4	2uM	Moguisteine	1.22643	1.06254	0.866369	-0.206947	Others	Others	-0.163889	926
F	7	5	10uM	LDK378	0.012754	0.0286446	2.24593	1.16731	ALK	Protein Tyrosine Kinase	0.0158906	4229
F	7	5	2uM	LDK378	0.402687	0.375513	0.93252	-0.100794	ALK	Protein Tyrosine Kinase	-0.0271733	1640
F	7	6	10uM	SBE 13 HCl	0.806564	0.913943	1.13313	0.180316	PLK	Cell Cycle	0.107379	3255
F	7	6	2uM	SBE 13 HCl	0.972791	1.04195	1.07109	0.0990827	PLK	Cell Cycle	0.0691578	2883
F	8	1	10uM	Ranolazine 2HCl	1.15942	1.02986	0.888255	-0.170955	Calcium Channel	Transmembrane Transporters	-0.12956	1138
F	8	1	2uM	Ranolazine 2HCl	1.13766	1.13236	0.995342	-0.00673598	Calcium Channel	Transmembrane Transporters	-0.00529937	2268
F	8	2	10uM	Pioglitazone HCl	1.13732	0.996296	0.876005	-0.190988	Others	Metabolism	-0.141021	1025
F	8	2	2uM	Pioglitazone HCl	1.21996	0.939007	0.769701	-0.37763	Others	Metabolism	-0.280957	233
F	8	3	10uM	Arecoline	1.05841	0.781461	0.738333	-0.437656	AChR	Neuronal Signaling	-0.276951	126
F	8	3	2uM	Arecoline	1.25772	1.03747	0.824887	-0.277732	AChR	Neuronal Signaling	-0.220242	573
F	8	4	10uM	Bisacodyl	1.12184	0.840541	0.74925	-0.41648	Others	Others	-0.281302	164
F	8	4	2uM	Bisacodyl	1.22957	0.972575	0.790987	-0.338274	Others	Others	-0.256997	357
F	8	5	10uM	Bromosporine	0.196922	0.534401	2.71377	1.4403	Epigenetic Reader Domain	Epigenetics	0.33748	4355
F	8	5	2uM	Bromosporine	0.98461	0.919761	0.934138	-0.0982921	Epigenetic Reader Domain	Epigenetics	-0.0648482	1663
F	8	6	10uM	PQ 401	0.250064	0.491882	1.96703	0.976017	IGF-1R	Protein Tyrosine Kinase	0.241818	4121
F	8	6	2uM	PQ 401	1.0102	1.4385	1.42397	0.509918	IGF-1R	Protein Tyrosine Kinase	0.428295	3806
F	9	1	10uM	Asenapine	1.01471	0.901858	0.888785	-0.170093	Adrenergic Receptor, 5-HT Receptor	Neuronal Signaling	-0.112851	1144
F	9	1	2uM	Asenapine	1.15832	1.09655	0.946676	-0.0790579	Adrenergic Receptor, 5-HT Receptor	Neuronal Signaling	-0.0617667	1789
F	9	2	10uM	Hydroxyurea	1.16113	1.09924	0.946701	-0.0790197	Others	Others	-0.0618871	1790
F	9	2	2uM	Hydroxyurea	1.13791	1.24917	1.09778	0.134585	Others	Others	0.111262	3076
F	9	3	10uM	Olanzapine	1.04124	0.806973	0.775014	-0.367706	5-HT Receptor, Dopamine Receptor	Neuronal Signaling	-0.234264	265
F	9	3	2uM	Olanzapine	1.11419	1.07059	0.960871	-0.0575851	5-HT Receptor, Dopamine Receptor	Neuronal Signaling	-0.043597	1936
F	9	4	10uM	Dexamethasone Acetate	1.1408	1.02852	0.901576	-0.149479	Others	Others	-0.112282	1282
F	9	4	2uM	Dexamethasone Acetate	1.18349	1.20352	1.01693	0.0242189	Others	Others	0.0200352	2447
F	9	5	10uM	IPA-3	0.192415	0.382227	1.98647	0.990204	PAK	Cytoskeletal Signaling	0.189811	4131
F	9	5	2uM	IPA-3	0.886319	0.956015	1.07864	0.109207	PAK	Cytoskeletal Signaling	0.0696961	2949
F	9	6	10uM	SB239063	0.676813	0.785937	1.16123	0.215657	p38 MAPK	MAPK	0.109124	3370
F	9	6	2uM	SB239063	0.962503	0.998534	1.03744	0.0530213	p38 MAPK	MAPK	0.0360315	2619
F	10	1	10uM	Tranilast	1.27625	1.09163	0.85534	-0.225429	Others	Others	-0.184622	821
F	10	1	2uM	Tranilast	1.13103	1.1243	0.994055	-0.00860196	Others	Others	-0.00672359	2255
F	10	2	10uM	Tolnaftate	1.06573	1.12475	1.05538	0.0777685	Others	Others	0.0590245	2763
F	10	2	2uM	Tolnaftate	1.16138	1.05672	0.909882	-0.136249	Others	Others	-0.104662	1381
F	10	3	10uM	OSI-027	0.233483	0.360296	1.54313	0.625862	mTOR	PI3K/Akt/mTOR	0.126812	3884
F	10	3	2uM	OSI-027	0.518578	0.597062	1.15134	0.203319	mTOR	PI3K/Akt/mTOR	0.0784836	3333
F	10	4	10uM	Methyclothiazide	1.12779	0.9126	0.80919	-0.305449	Others	Others	-0.215194	467
F	10	4	2uM	Methyclothiazide	1.22073	0.815925	0.668391	-0.581235	Others	Others	-0.404804	35
F	10	5	10uM	KPT-276	0.0882577	0.148594	1.68364	0.751582	CRM1	Transmembrane Transporters	0.0603363	3973
F	10	5	2uM	KPT-276	0.124904	0.204541	1.63758	0.711565	CRM1	Transmembrane Transporters	0.0796363	3945
F	10	6	10uM	GW9508	0.780035	0.884403	1.1338	0.181165	GPR	Endocrinology & Hormones	0.104368	3257
F	10	6	2uM	GW9508	0.920669	0.800707	0.869701	-0.201409	GPR	Endocrinology & Hormones	-0.119962	965
F	11	1	10uM	Cilnidipine	1.01488	0.851283	0.838802	-0.253597	Calcium Channel	Transmembrane Transporters	-0.163596	689
F	11	1	2uM	Cilnidipine	1.1329	1.09252	0.964364	-0.0523502	Calcium Channel	Transmembrane Transporters	-0.0403718	1980
F	11	2	10uM	Metronidazole	1.18085	1.88204	1.5938	0.672472	Others	Others	0.701191	3915
F	11	2	2uM	Metronidazole	1.16861	1.25096	1.07047	0.0982511	Others	Others	0.0823576	2876
F	11	3	10uM	Ribavirin	1.32735	0.80384	0.605597	-0.723571	Purine Metabolism	Others	-0.523512	9
F	11	3	2uM	Ribavirin	1.27821	1.05851	0.82812	-0.272088	Purine Metabolism	Others	-0.219698	601
F	11	4	10uM	Milnacipran HCl	1.1363	0.898278	0.790531	-0.339107	Others	Others	-0.238019	355
F	11	4	2uM	Milnacipran HCl	1.29657	1.09252	0.842625	-0.247038	Others	Others	-0.204048	714
F	11	5	10uM	AZD1208	1.05442	0.940797	0.892244	-0.164489	Pim	JAK/STAT	-0.113619	1177
F	11	5	2uM	AZD1208	1.15645	1.05806	0.914923	-0.128278	Pim	JAK/STAT	-0.0983873	1429
F	11	6	10uM	Dovitinib (TKI258) Lactate	0.0251679	0.0801155	3.18324	1.6705	FLT3	Angiogenesis	0.0549476	4455
F	11	6	2uM	Dovitinib (TKI258) Lactate	0.423348	0.815477	1.92626	0.9458	FLT3	Angiogenesis	0.392129	4094
F	12	1	10uM	Tipifarnib	0.365615	0.666883	1.824	0.867109	Farnesyltransferase, Ras	Metabolism	0.301268	4042
F	12	1	2uM	Tipifarnib	0.639911	0.74297	1.16105	0.215433	Farnesyltransferase, Ras	Metabolism	0.103059	3369
F	12	2	10uM	Ozagrel HCl	1.10339	1.01286	0.917948	-0.123516	Others	Others	-0.0905354	1471
F	12	2	2uM	Ozagrel HCl	1.22166	1.13639	0.930196	-0.104394	Others	Others	-0.0852776	1612
F	12	3	10uM	DCC-2036 (Rebastinib)	0.195902	0.406396	2.07449	1.05276	Bcr-Abl	Angiogenesis	0.210494	4168
F	12	3	2uM	DCC-2036 (Rebastinib)	1.04804	1.15295	1.1001	0.137633	Bcr-Abl	Angiogenesis	0.104907	3092
F	12	4	10uM	Guanabenz Acetate	1.04846	0.799812	0.762841	-0.390545	Adrenergic Receptor	Neuronal Signaling	-0.248653	201
F	12	4	2uM	Guanabenz Acetate	1.13953	0.968994	0.850347	-0.233877	Adrenergic Receptor	Neuronal Signaling	-0.170534	775
F	12	5	10uM	Vidofludimus	0.467987	0.543353	1.16104	0.215421	Dehydrogenase	Metabolism	0.0753658	3368
F	12	5	2uM	Vidofludimus	1.0897	0.834723	0.76601	-0.384566	Dehydrogenase	Metabolism	-0.25498	213
F	12	6	10uM	TCS 359	0.817362	0.731333	0.894748	-0.160446	FLT3	Angiogenesis	-0.0860286	1209
F	12	6	2uM	TCS 359	1.01981	0.717011	0.703083	-0.508234	FLT3	Angiogenesis	-0.3028	68
F	13	1	10uM	Streptozotocin (STZ)	1.19743	1.01599	0.848474	-0.237058	Others	Others	-0.181442	752
F	13	1	2uM	Streptozotocin (STZ)	1.20321	0.956462	0.794923	-0.331112	Others	Others	-0.246751	370
F	13	2	10uM	Crystal Violet	0.0133492	0.0953329	7.14147	2.83622	Others	Others	0.0819837	4597
F	13	2	2uM	Crystal Violet	0.121078	0.323147	2.66892	1.41625	Others	Others	0.202069	4347
F	13	3	10uM	Xylazine HCl	1.10577	0.789518	0.713997	-0.486011	Adrenergic Receptor	Neuronal Signaling	-0.316255	87
F	13	3	2uM	Xylazine HCl	1.2459	0.822638	0.660278	-0.598855	Adrenergic Receptor	Neuronal Signaling	-0.423259	27
F	13	4	10uM	Mepivacaine HCl	1.07771	0.962281	0.892891	-0.163444	Others	Others	-0.115433	1187
F	13	4	2uM	Mepivacaine HCl	1.27804	0.998087	0.780953	-0.356693	Others	Others	-0.27995	289
F	13	5	10uM	Go6976	0.789558	0.69508	0.88034	-0.183867	PKC	TGF-beta/Smad	-0.0944782	1070
F	13	5	2uM	Go6976	1.01386	0.875004	0.863043	-0.212495	PKC	TGF-beta/Smad	-0.138855	892
F	13	6	10uM	Sunitinib	0.0438738	0.147699	3.36645	1.75123	PDGFR	Protein Tyrosine Kinase	0.103825	4477
F	13	6	2uM	Sunitinib	0.669926	0.71343	1.06494	0.0907719	PDGFR	Protein Tyrosine Kinase	0.0435049	2823
F	14	1	10uM	AZD6482	0.926366	1.16324	1.2557	0.328495	PI3K	PI3K/Akt/mTOR	0.236875	3610
F	14	1	2uM	AZD6482	1.02653	1.11983	1.09089	0.125502	PI3K	PI3K/Akt/mTOR	0.0932985	3035
F	14	2	10uM	Adiphenine HCl	1.17958	0.931846	0.789984	-0.340105	Others	Others	-0.24773	351
F	14	2	2uM	Adiphenine HCl	1.15245	0.994058	0.862559	-0.213305	Others	Others	-0.158394	888
F	14	3	10uM	5-hydroxymethyl Tolterodine (PNU 200577, 5-HMT, 5-HM)	1.10756	1.01241	0.914091	-0.12959	AChR	Neuronal Signaling	-0.0951493	1425
F	14	3	2uM	5-hydroxymethyl Tolterodine (PNU 200577, 5-HMT, 5-HM)	1.18706	0.904096	0.761628	-0.392842	AChR	Neuronal Signaling	-0.282962	196
F	14	4	10uM	Propranolol HCl	1.09701	1.12072	1.02161	0.0308446	Adrenergic Receptor	GPCR & G Protein	0.0237065	2478
F	14	4	2uM	Propranolol HCl	1.12006	0.808763	0.722073	-0.469783	Adrenergic Receptor	GPCR & G Protein	-0.311294	95
F	14	5	10uM	SC75741	0.327608	0.98824	3.01653	1.59289	NF-__B	NF_KB	0.660632	4426
F	14	5	2uM	SC75741	1.14948	0.979736	0.852333	-0.230512	NF-__B	NF_KB	-0.16974	787
F	14	6	10uM	VU 0364439	0.770767	0.714326	0.926772	-0.109714	GluR	Neuronal Signaling	-0.0564417	1582
F	14	6	2uM	VU 0364439	0.925431	0.907229	0.980332	-0.028658	GluR	Neuronal Signaling	-0.0182016	2127
F	15	1	10uM	Felbamate	1.20542	0.929608	0.771188	-0.374846	Others	Others	-0.275816	241
F	15	1	2uM	Felbamate	1.22787	1.06164	0.86462	-0.209862	Others	Others	-0.166229	906
F	15	2	10uM	Levofloxacin	1.21554	1.05538	0.868235	-0.203843	Others	Others	-0.160166	944
F	15	2	2uM	Levofloxacin	1.21639	1.10774	0.910678	-0.134987	Others	Others	-0.108651	1390
F	15	3	10uM	Methacycline HCl	0.611427	1.17577	1.923	0.943357	Others	Others	0.564346	4091
F	15	3	2uM	Methacycline HCl	1.29904	1.52712	1.17558	0.233367	Others	Others	0.228079	3418
F	15	4	10uM	Antipyrine	1.06845	0.925132	0.865867	-0.207782	Others	Others	-0.143314	919
F	15	4	2uM	Antipyrine	1.15823	0.794889	0.686294	-0.543102	Others	Others	-0.363345	50
F	15	5	10uM	PR-619	0.066916	0.239899	3.58507	1.842	DUB	Ubiquitin	0.172983	4507
F	15	5	2uM	PR-619	1.0085	0.75416	0.747802	-0.419272	DUB	Ubiquitin	-0.254342	157
F	15	6	10uM	Pexmetinib (ARRY-614)	0.312473	0.758635	2.42784	1.27967	p38 MAPK	MAPK	0.446162	4291
F	15	6	2uM	Pexmetinib (ARRY-614)	0.74798	0.721934	0.965178	-0.0511323	p38 MAPK	MAPK	-0.0260458	1987
F	16	1	10uM	GSK429286A	1.27038	1.15653	0.910376	-0.135466	ROCK	Cell Cycle	-0.113857	1384
F	16	1	2uM	GSK429286A	1.1613	1.08626	0.935385	-0.0963674	ROCK	Cell Cycle	-0.0750368	1678
F	16	2	10uM	Ambrisentan	1.14267	1.09029	0.954153	-0.0677069	Others	Others	-0.0523878	1886
F	16	2	2uM	Ambrisentan	1.15934	1.35793	1.1713	0.228111	Others	Others	0.198595	3407
F	16	3	10uM	Dolutegravir (GSK1349572)	0.994473	0.963623	0.968979	-0.0454621	Integrase	Microbiology	-0.0308492	2024
F	16	3	2uM	Dolutegravir (GSK1349572)	1.1232	0.951987	0.847564	-0.238606	Integrase	Microbiology	-0.171217	743
F	16	4	10uM	Levobetaxolol HCl	1.2663	0.970337	0.766276	-0.384065	Others	Others	-0.295966	215
F	16	4	2uM	Levobetaxolol HCl	1.20636	1.0415	0.863342	-0.211995	Others	Others	-0.164858	896
F	16	5	10uM	NMS-873	0.092169	0.201408	2.1852	1.12776	p97	Ubiquitin	0.109239	4205
F	16	5	2uM	NMS-873	0.459825	0.69329	1.50773	0.592375	p97	Ubiquitin	0.233465	3864
F	16	6	10uM	Scriptaid	0.109089	0.229157	2.10064	1.07083	HDAC	DNA Damage	0.120068	4178
F	16	6	2uM	Scriptaid	0.509905	0.537982	1.05506	0.0773288	HDAC	DNA Damage	0.0280768	2756
F	17	1	10uM	Ginkgolide B	1.17924	1.11893	0.948861	-0.0757309	PAFR	Others	-0.0603046	1818
F	17	1	2uM	Ginkgolide B	1.12227	0.989583	0.881771	-0.181525	PAFR	Others	-0.132685	1082
F	17	2	10uM	Pranoprofen	1.15084	0.961833	0.835769	-0.258825	Others	Others	-0.189004	667
F	17	2	2uM	Pranoprofen	1.11147	0.950196	0.854901	-0.226171	Others	Others	-0.161273	815
F	17	3	10uM	Miconazole	0.770342	0.594824	0.772155	-0.373037	Others	Others	-0.175518	248
F	17	3	2uM	Miconazole	1.09225	0.977498	0.894937	-0.160142	Others	Others	-0.114755	1212
F	17	4	10uM	Azatadine dimaleate	0.224471	0.356268	1.58715	0.666435	Histamine Receptor	Neuronal Signaling	0.131797	3913
F	17	4	2uM	Azatadine dimaleate	0.24003	0.476217	1.98399	0.988402	Histamine Receptor	Neuronal Signaling	0.236187	4128
F	17	5	10uM	TCID	1.09906	0.91081	0.828721	-0.271042	DUB	Ubiquitin	-0.188246	607
F	17	5	2uM	TCID	1.19233	0.919761	0.771398	-0.374452	DUB	Ubiquitin	-0.272568	242
F	17	6	10uM	Cyclo (-RGDfK)	0.724258	0.86471	1.19393	0.255713	Integrin	Cytoskeletal Signaling	0.140452	3476
F	17	6	2uM	Cyclo (-RGDfK)	0.92254	0.832932	0.902868	-0.147412	Integrin	Cytoskeletal Signaling	-0.0896077	1296
F	18	1	10uM	MC1568	0.869653	0.705374	0.811098	-0.302052	HDAC	Cytoskeletal Signaling	-0.164279	480
F	18	1	2uM	MC1568	1.13621	1.0782	0.948944	-0.0756048	HDAC	Cytoskeletal Signaling	-0.0580102	1819
F	18	2	10uM	Imidapril HCl	1.16742	1.25857	1.07808	0.10847	RAAS	Endocrinology & Hormones	0.0911567	2945
F	18	2	2uM	Imidapril HCl	1.10331	0.917524	0.831612	-0.266017	RAAS	Endocrinology & Hormones	-0.185783	638
F	18	3	10uM	Ibrutinib (PCI-32765)	1.19531	0.918419	0.768355	-0.380156	Src	Angiogenesis	-0.276887	225
F	18	3	2uM	Ibrutinib (PCI-32765)	1.17668	0.902754	0.767201	-0.382324	Src	Angiogenesis	-0.273931	219
F	18	4	10uM	Droperidol	1.11521	0.969442	0.86929	-0.20209	Others	Others	-0.145769	960
F	18	4	2uM	Droperidol	1.14378	1.02942	0.900013	-0.151982	Others	Others	-0.114363	1269
F	18	5	10uM	AZD9291	0.0511861	0.0725067	1.41653	0.502363	EGFR	Protein Tyrosine Kinase	0.0213206	3800
F	18	5	2uM	AZD9291	0.895502	0.765796	0.855159	-0.225735	EGFR	Protein Tyrosine Kinase	-0.129705	819
F	18	6	10uM	Pacritinib (SB1518)	0.0289941	0.0734019	2.53161	1.34006	JAK	JAK/STAT	0.0444078	4311
F	18	6	2uM	Pacritinib (SB1518)	0.169203	0.317776	1.87808	0.909255	JAK	JAK/STAT	0.148573	4066
F	19	1	10uM	Loratadine	1.07627	0.790413	0.734401	-0.445359	Histamine Receptor	Neuronal Signaling	-0.285855	122
F	19	1	2uM	Loratadine	1.09616	0.976603	0.890927	-0.16662	Histamine Receptor	Neuronal Signaling	-0.119562	1167
F	19	2	10uM	Meglumine	1.14999	1.06836	0.929016	-0.106225	Others	Others	-0.0816311	1601
F	19	2	2uM	Meglumine	1.14046	1.1977	1.05019	0.0706509	Others	Others	0.0572403	2714
F	19	3	10uM	Sulbactam sodium	1.22906	0.998982	0.8128	-0.299027	Others	Others	-0.23008	486
F	19	3	2uM	Sulbactam sodium	1.155	1.10282	0.954819	-0.0667014	Others	Others	-0.0521846	1891
F	19	4	10uM	Fexofenadine HCl	0.989796	0.866948	0.875885	-0.191186	Histamine Receptor	Neuronal Signaling	-0.122848	1024
F	19	4	2uM	Fexofenadine HCl	1.1868	1.00704	0.84853	-0.236962	Histamine Receptor	Neuronal Signaling	-0.179765	754
F	19	5	10uM	C646	0.371142	0.611832	1.64851	0.721164	Histone Acetyltransferase	Epigenetics	0.24069	3955
F	19	5	2uM	C646	0.89193	0.683891	0.766753	-0.383165	Histone Acetyltransferase	Epigenetics	-0.20804	216
F	19	6	10uM	AZD3264	0.755718	0.777881	1.02933	0.0417021	I__B/IKK	NF_KB	0.0221633	2540
F	19	6	2uM	AZD3264	0.966584	0.846807	0.876082	-0.190862	I__B/IKK	NF_KB	-0.119777	1028
F	20	1	10uM	LY2228820	0.878666	0.96049	1.09312	0.128456	p38 MAPK	MAPK	0.0818242	3049
F	20	1	2uM	LY2228820	0.920074	1.03524	1.12516	0.170136	p38 MAPK	MAPK	0.115161	3224
F	20	2	10uM	Xylose	1.04158	1.08402	1.04075	0.0576219	Others	Others	0.042443	2654
F	20	2	2uM	Xylose	1.17303	1.16145	0.99013	-0.0143107	Others	Others	-0.0115783	2220
F	20	3	10uM	ADX-47273	1.05586	0.823533	0.779963	-0.358522	GluR	Neuronal Signaling	-0.232329	284
F	20	3	2uM	ADX-47273	1.13604	1.05269	0.92663	-0.109935	GluR	Neuronal Signaling	-0.0833518	1580
F	20	4	10uM	Closantel Sodium	0.970325	1.04105	1.07289	0.101504	Others	Others	0.0707285	2897
F	20	4	2uM	Closantel Sodium	1.19378	0.918866	0.769715	-0.377605	Others	Others	-0.274909	234
F	20	5	10uM	SF1670	0.012669	0.0604223	4.76931	2.25378	Others	Others	0.0477533	4563
F	20	5	2uM	SF1670	0.0967604	0.180819	1.86873	0.902059	Others	Others	0.0840588	4061
F	20	6	10uM	RI-1	0.700705	0.737152	1.05201	0.073154	Others	Others	0.0364465	2726
F	20	6	2uM	RI-1	0.990306	0.943035	0.952266	-0.0705633	Others	Others	-0.0472712	1864
F	21	1	10uM	Amonafide	0.260012	0.627497	2.41334	1.27103	Topoisomerase	DNA Damage	0.367485	4289
F	21	1	2uM	Amonafide	0.838108	0.909467	1.08514	0.117885	Topoisomerase	DNA Damage	0.0713587	2997
F	21	2	10uM	Lacidipine	0.858005	0.852626	0.993731	-0.0090734	Calcium Channel	Transmembrane Transporters	-0.00537923	2252
F	21	2	2uM	Lacidipine	1.0988	1.03971	0.946223	-0.0797471	Calcium Channel	Transmembrane Transporters	-0.0590897	1782
F	21	3	10uM	Cloxacillin Sodium	1.08962	1.00346	0.920926	-0.118842	Others	Others	-0.0861601	1498
F	21	3	2uM	Cloxacillin Sodium	1.1448	0.960938	0.839394	-0.25258	Others	Others	-0.183862	690
F	21	4	10uM	Ethambutol HCl	1.10271	0.932293	0.845455	-0.2422	Others	Others	-0.170418	729
F	21	4	2uM	Ethambutol HCl	1.09531	0.969442	0.885081	-0.176119	Others	Others	-0.125872	1115
F	21	5	10uM	SSR128129E	1.08316	1.04105	0.96113	-0.0571962	FGFR	Angiogenesis	-0.042102	1941
F	21	5	2uM	SSR128129E	1.13579	0.888879	0.78261	-0.353634	FGFR	Angiogenesis	-0.246908	302
F	21	6	10uM	ONO-4059	0.818552	0.850835	1.03944	0.0558051	BTK	Angiogenesis	0.0322829	2646
F	21	6	2uM	ONO-4059	0.918884	0.767139	0.83486	-0.260394	BTK	Angiogenesis	-0.151745	662
F	22	1	10uM	Lactulose	1.17498	0.934084	0.794975	-0.331018	Others	Others	-0.240901	371
F	22	1	2uM	Lactulose	1.00663	1.0791	1.07199	0.100289	Others	Others	0.0724657	2886
F	22	2	10uM	GSK1292263	1.06632	1.00256	0.940207	-0.0889489	GPR	Endocrinology & Hormones	-0.063758	1733
F	22	2	2uM	GSK1292263	1.08001	1.00749	0.932849	-0.100285	GPR	Endocrinology & Hormones	-0.072524	1645
F	22	3	10uM	RS-127445	1.20619	0.904544	0.749919	-0.415194	5-HT Receptor	Neuronal Signaling	-0.301645	166
F	22	3	2uM	RS-127445	1.06607	1.04553	0.980737	-0.0280622	5-HT Receptor	Neuronal Signaling	-0.0205359	2128
F	22	4	10uM	Triclabendazole	0.932828	0.871424	0.934174	-0.0982374	Others	Others	-0.0614047	1664
F	22	4	2uM	Triclabendazole	1.10713	1.04508	0.943953	-0.0832129	Others	Others	-0.0620514	1763
F	22	5	10uM	UNC2881	0.324377	0.33747	1.04036	0.0570862	Others	Others	0.0130926	2652
F	22	5	2uM	UNC2881	1.05552	1.36107	1.28947	0.366783	Others	Others	0.305546	3666
F	22	6	10uM	Empty	0.918544	0.854416	0.930185	-0.10441	Neg_Control	Neg_Control	-0.064128	1611
F	22	6	2uM	Empty	0.92339	0.840093	0.909792	-0.136391	Neg_Control	Neg_Control	-0.0832968	1380
F	23	1	10uM	Empty	1.09302	1.02091	0.934031	-0.0984584	Neg_Control	Neg_Control	-0.0721059	1659
F	23	1	2uM	Empty	0.948388	1.05806	1.11564	0.157874	Neg_Control	Neg_Control	0.109673	3167
F	23	2	10uM	Empty	1.03478	1.0782	1.04197	0.05931	Neg_Control	Neg_Control	0.0434267	2667
F	23	2	2uM	Empty	1.0693	1.10819	1.03637	0.0515429	Neg_Control	Neg_Control	0.0388932	2607
F	23	3	10uM	Empty	1.11028	1.14847	1.0344	0.048792	Neg_Control	Neg_Control	0.0381918	2589
F	23	3	2uM	Empty	1.0852	1.04061	0.95891	-0.060532	Neg_Control	Neg_Control	-0.0445902	1921
F	23	4	10uM	Empty	1.06521	1.04061	0.976898	-0.0337206	Neg_Control	Neg_Control	-0.0246089	2104
F	23	4	2uM	Empty	1.19828	0.934275	0.779679	-0.359048	Neg_Control	Neg_Control	-0.264007	282
F	23	5	10uM	Empty	1.05017	0.870528	0.828944	-0.270653	Neg_Control	Neg_Control	-0.179637	612
F	23	5	2uM	Empty	1.17209	1.29304	1.10319	0.141676	Neg_Control	Neg_Control	0.120943	3107
F	23	6	10uM	Empty	0.814046	0.927818	1.13976	0.188731	Neg_Control	Neg_Control	0.113772	3292
F	23	6	2uM	Empty	0.963523	1.04374	1.08325	0.11537	Neg_Control	Neg_Control	0.080216	2981
F	24	1	10uM	Empty	1.11291	1.12654	1.01224	0.0175551	Neg_Control	Neg_Control	0.013625	2405
F	24	1	2uM	Empty	1.02585	1.08984	1.06238	0.0872986	Neg_Control	Neg_Control	0.0639914	2808
F	24	2	10uM	Empty	1.05493	1.06522	1.00976	0.014012	Neg_Control	Neg_Control	0.0102958	2392
F	24	2	2uM	Empty	1.05646	1.12251	1.06252	0.0874962	Neg_Control	Neg_Control	0.0660546	2809
F	24	3	10uM	Empty	1.16087	1.10685	0.953463	-0.068751	Neg_Control	Neg_Control	-0.0540233	1880
F	24	3	2uM	Empty	1.05773	1.01912	0.963497	-0.0536474	Neg_Control	Neg_Control	-0.0386101	1971
F	24	4	10uM	Empty	1.10985	0.97526	0.878729	-0.18651	Neg_Control	Neg_Control	-0.134594	1051
F	24	4	2uM	Empty	1.13732	1.02226	0.89883	-0.153879	Neg_Control	Neg_Control	-0.115062	1255
F	24	5	10uM	Empty	1.06105	0.954672	0.899744	-0.152414	Neg_Control	Neg_Control	-0.106377	1266
F	24	5	2uM	Empty	1.1255	0.895592	0.795729	-0.32965	Neg_Control	Neg_Control	-0.229906	380
F	24	6	10uM	Empty	0.851968	0.749684	0.879944	-0.184517	Neg_Control	Neg_Control	-0.102284	1063
F	24	6	2uM	Empty	1.04302	0.931398	0.89298	-0.163301	Neg_Control	Neg_Control	-0.111625	1189
G	1	1	10uM	Veliparib (ABT-888)	1.05714	1.12475	1.06396	0.089441	PARP	DNA Damage	0.0676122	2817
G	1	1	2uM	Veliparib (ABT-888)	0.993367	1.1158	1.12325	0.167677	PARP	DNA Damage	0.122431	3214
G	1	2	10uM	Quizartinib (AC220)	0.751721	0.746103	0.992526	-0.0108226	Flt	Angiogenesis	-0.00561806	2239
G	1	2	2uM	Quizartinib (AC220)	1.04064	0.84994	0.816746	-0.292041	Flt	Angiogenesis	-0.190702	509
G	1	3	10uM	RAF265 (CHIR-265)	0.27149	0.446677	1.64528	0.718332	Raf, VEGFR	MAPK	0.175187	3953
G	1	3	2uM	RAF265 (CHIR-265)	0.324972	0.580501	1.78631	0.836984	Raf, VEGFR	MAPK	0.255529	4019
G	1	4	10uM	AMG-900	0.495111	0.952882	1.92458	0.944546	Aurora Kinase	Cell Cycle	0.457771	4093
G	1	4	2uM	AMG-900	0.498087	0.776538	1.55904	0.64066	Aurora Kinase	Cell Cycle	0.278452	3902
G	1	5	10uM	Troxipide	1.00808	0.919761	0.912392	-0.132274	Others	Others	-0.0883155	1411
G	1	5	2uM	Troxipide	1.08307	0.843226	0.778552	-0.361135	Others	Others	-0.239844	279
G	1	6	10uM	CW069	0.807074	0.822191	1.01873	0.0267724	Microtubule Associated	Cytoskeletal Signaling	0.0151169	2461
G	1	6	2uM	CW069	0.951959	0.884851	0.929505	-0.105466	Microtubule Associated	Cytoskeletal Signaling	-0.0671086	1608
G	2	1	10uM	Cabozantinib (XL184, BMS-907351)	0.640336	1.0142	1.58385	0.663439	VEGFR, c-Met, Flt, Tie-2, c-Kit	Others	0.373863	3909
G	2	1	2uM	Cabozantinib (XL184, BMS-907351)	1.16767	1.43357	1.22772	0.295982	VEGFR, c-Met, Flt, Tie-2, c-Kit	Others	0.265902	3559
G	2	2	10uM	Aminoglutethimide	0.967944	1.04061	1.07507	0.104428	Aromatase	Endocrinology & Hormones	0.0726616	2914
G	2	2	2uM	Aminoglutethimide	1.10305	1.03792	0.940954	-0.0878046	Aromatase	Endocrinology & Hormones	-0.0651313	1740
G	2	3	10uM	Hesperetin	1.12796	1.11938	0.992388	-0.0110236	Histamine Receptor	TGF-beta/Smad	-0.00858592	2238
G	2	3	2uM	Hesperetin	1.01871	0.92379	0.906827	-0.141101	Histamine Receptor	TGF-beta/Smad	-0.0949157	1343
G	2	4	10uM	SB271046	0.896352	0.938559	1.04709	0.066383	5-HT Receptor	Neuronal Signaling	0.0422076	2699
G	2	4	2uM	SB271046	1.07899	0.964519	0.893909	-0.161799	5-HT Receptor	Neuronal Signaling	-0.114471	1201
G	2	5	10uM	Cetrimonium Bromide (CTAB)	0.0170904	0.197827	11.5753	3.53298	Others	Others	0.180737	4605
G	2	5	2uM	Cetrimonium Bromide (CTAB)	0.295213	0.515156	1.74503	0.803254	Others	Others	0.219943	4003
G	2	6	10uM	VGX-1027	0.786072	0.72641	0.924101	-0.113877	Others	Others	-0.059662	1539
G	2	6	2uM	VGX-1027	0.982059	0.824876	0.839946	-0.251632	Others	Others	-0.157183	694
G	3	1	10uM	Bortezomib (PS-341)	0.076184	0.256907	3.37219	1.75368	Proteasome	Proteases	0.180723	4479
G	3	1	2uM	Bortezomib (PS-341)	0.0837513	0.323595	3.86376	1.95	Proteasome	Proteases	0.239844	4530
G	3	2	10uM	CP-673451	0.139444	0.3227	2.31419	1.21051	Others	Protein Tyrosine Kinase	0.183256	4257
G	3	2	2uM	CP-673451	0.893121	0.873214	0.977711	-0.0325203	Others	Protein Tyrosine Kinase	-0.0199069	2110
G	3	3	10uM	AG-14361	0.884958	0.847255	0.957395	-0.0628137	PARP	DNA Damage	-0.0377036	1907
G	3	3	2uM	AG-14361	1.08239	0.996744	0.920873	-0.118926	PARP	DNA Damage	-0.0856464	1497
G	3	4	10uM	Crenolanib (CP-868596)	0.0682765	0.135167	1.9797	0.985281	PDGFR	Protein Tyrosine Kinase	0.0668904	4125
G	3	4	2uM	Crenolanib (CP-868596)	0.855114	1.11983	1.30956	0.389087	PDGFR	Protein Tyrosine Kinase	0.264712	3685
G	3	5	10uM	Clopidol	1.07652	1.03479	0.961231	-0.0570452	Others	Others	-0.0417359	1942
G	3	5	2uM	Clopidol	1.16198	0.759978	0.65404	-0.61255	Others	Others	-0.401997	21
G	3	6	10uM	HS-173	0.107814	0.370142	3.43316	1.77954	PI3K	PI3K/Akt/mTOR	0.262329	4485
G	3	6	2uM	HS-173	0.170564	0.529478	3.10429	1.63426	PI3K	PI3K/Akt/mTOR	0.358915	4443
G	4	1	10uM	Alisertib (MLN8237)	0.527251	0.769825	1.46007	0.546041	Aurora Kinase	Others	0.242574	3827
G	4	1	2uM	Alisertib (MLN8237)	0.516452	0.8665	1.67779	0.746565	Aurora Kinase	Others	0.350048	3968
G	4	2	10uM	Ipratropium Bromide	1.01862	0.954224	0.936781	-0.0942157	Others	Others	-0.0643958	1700
G	4	2	2uM	Ipratropium Bromide	1.15262	1.19726	1.03872	0.0548121	Others	Others	0.0446339	2637
G	4	3	10uM	L-(+)-Rhamnose Monohydrate	1.04727	0.790413	0.754733	-0.405961	Others	Others	-0.256861	180
G	4	3	2uM	L-(+)-Rhamnose Monohydrate	1.0159	1.14713	1.12917	0.175269	Others	Others	0.131229	3243
G	4	4	10uM	IMD 0354	0.125584	0.308377	2.45554	1.29604	IKK	NF_KB	0.182793	4296
G	4	4	2uM	IMD 0354	0.232378	0.396549	1.70648	0.771026	IKK	NF_KB	0.164171	3985
G	4	5	10uM	Sulfamethoxypyridazine	1.05068	0.859339	0.817892	-0.290017	Others	Others	-0.191336	525
G	4	5	2uM	Sulfamethoxypyridazine	1.2436	0.990478	0.79646	-0.328327	Others	Others	-0.253123	385
G	4	6	10uM	FR 180204	0.887084	1.07328	1.2099	0.274882	ERK	MAPK	0.186195	3517
G	4	6	2uM	FR 180204	1.01309	0.889326	0.877833	-0.187982	ERK	MAPK	-0.123767	1042
G	5	1	10uM	Imatinib Mesylate (STI571)	0.612192	0.828009	1.35253	0.435661	PDGFR, c-Kit, Bcr-Abl	Protein Tyrosine Kinase	0.215817	3744
G	5	1	2uM	Imatinib Mesylate (STI571)	1.12167	1.1422	1.01831	0.0261698	PDGFR, c-Kit, Bcr-Abl	Protein Tyrosine Kinase	0.0205322	2459
G	5	2	10uM	Dapagliflozin	1.00986	0.974365	0.964849	-0.0516243	SGLT	GPCR & G Protein	-0.0354973	1983
G	5	2	2uM	Dapagliflozin	1.01224	1.01465	1.00237	0.00342152	SGLT	GPCR & G Protein	0.0024035	2332
G	5	3	10uM	GSK461364	0.152708	0.363876	2.38282	1.25267	PLK	Cell Cycle	0.211168	4283
G	5	3	2uM	GSK461364	0.283904	0.797127	2.80773	1.4894	PLK	Cell Cycle	0.513222	4386
G	5	4	10uM	CHIR-98014	0.127965	0.285551	2.23148	1.158	GSK-3	PI3K/Akt/mTOR	0.157586	4223
G	5	4	2uM	CHIR-98014	1.03911	0.681653	0.655996	-0.608242	GSK-3	PI3K/Akt/mTOR	-0.357459	24
G	5	5	10uM	Chlorzoxazone	1.02007	0.94393	0.925362	-0.11191	Others	Others	-0.0761354	1561
G	5	5	2uM	Chlorzoxazone	1.03435	0.891117	0.861523	-0.215038	Others	Others	-0.143233	876
G	5	6	10uM	LY2119620	0.737012	0.81861	1.11072	0.151489	AChR	Neuronal Signaling	0.0815983	3147
G	5	6	2uM	LY2119620	1.00034	0.772958	0.772695	-0.372028	AChR	Neuronal Signaling	-0.227382	251
G	6	1	10uM	AG-490 (Tyrphostin B42)	0.990306	1.08268	1.09328	0.128657	JAK, EGFR	Others	0.0923714	3050
G	6	1	2uM	AG-490 (Tyrphostin B42)	1.0142	1.0321	1.01765	0.0252451	JAK, EGFR	Others	0.0179032	2455
G	6	2	10uM	Didanosine	0.984695	0.934979	0.949512	-0.0747426	NULL	Microbiology	-0.0497157	1828
G	6	2	2uM	Didanosine	1.12346	1.08134	0.962506	-0.0551329	NULL	Microbiology	-0.0421232	1961
G	6	3	10uM	Nalidixic acid	1.09778	0.800707	0.729388	-0.455243	Others	Others	-0.297073	110
G	6	3	2uM	Nalidixic acid	1.11011	1.04598	0.942229	-0.0858505	Others	Others	-0.0641322	1752
G	6	4	10uM	Camostat Mesilate	1.06326	0.993611	0.934495	-0.0977406	HCV Protease	Others	-0.0696484	1667
G	6	4	2uM	Camostat Mesilate	1.15322	1.03389	0.896528	-0.157579	HCV Protease	Others	-0.119325	1229
G	6	5	10uM	Tamibarotene	1.01377	0.734914	0.724929	-0.464088	Others	Others	-0.27886	102
G	6	5	2uM	Tamibarotene	1.00927	0.873214	0.865196	-0.208901	Others	Others	-0.136053	910
G	6	6	10uM	PF-06463922	0.556245	0.631525	1.13534	0.183119	ALK	Protein Tyrosine Kinase	0.0752798	3270
G	6	6	2uM	PF-06463922	0.812856	0.778328	0.957524	-0.0626198	ALK	Protein Tyrosine Kinase	-0.0345271	1909
G	7	1	10uM	PI-103	0.2226	0.451153	2.02674	1.01916	DNA-PK, PI3K, mTOR	Neuronal Signaling	0.228553	4150
G	7	1	2uM	PI-103	0.288156	0.470399	1.63245	0.707036	DNA-PK, PI3K, mTOR	Neuronal Signaling	0.182243	3943
G	7	2	10uM	VX-809 (Lumacaftor)	1.05867	1.03344	0.976175	-0.0347887	Others	Transmembrane Transporters	-0.025223	2097
G	7	2	2uM	VX-809 (Lumacaftor)	1.12499	0.996296	0.885606	-0.175264	Others	Transmembrane Transporters	-0.128692	1122
G	7	3	10uM	OSI-420	0.545191	0.83338	1.5286	0.612211	EGFR	Protein Tyrosine Kinase	0.288188	3876
G	7	3	2uM	OSI-420	1.09455	1.1346	1.03659	0.0518422	EGFR	Protein Tyrosine Kinase	0.040047	2610
G	7	4	10uM	TH-302	1.27277	1.11714	0.877727	-0.188155	Others	Others	-0.155624	1040
G	7	4	2uM	TH-302	1.27294	1.39195	1.0935	0.128949	Others	Others	0.119015	3053
G	7	5	10uM	Chlorpropamide	0.999914	0.883956	0.884031	-0.177831	Others	Others	-0.115959	1104
G	7	5	2uM	Chlorpropamide	1.17175	1.01241	0.864012	-0.210877	Others	Others	-0.159345	902
G	7	6	10uM	E-64	0.800952	0.776091	0.96896	-0.0454903	Cysteine Protease	Proteases	-0.0248612	2023
G	7	6	2uM	E-64	0.939035	0.887984	0.945634	-0.080646	Cysteine Protease	Proteases	-0.0510515	1779
G	8	1	10uM	SNS-314 Mesylate	0.403537	1.09297	2.70848	1.43748	Aurora Kinase	Others	0.689435	4354
G	8	1	2uM	SNS-314 Mesylate	0.722132	1.20666	1.67096	0.740679	Aurora Kinase	Others	0.484523	3964
G	8	2	10uM	Piroxicam	0.993282	1.26887	1.27745	0.353266	COX	Neuronal Signaling	0.275586	3651
G	8	2	2uM	Piroxicam	1.12244	1.05045	0.935867	-0.0956246	COX	Neuronal Signaling	-0.0719853	1686
G	8	3	10uM	Paeonol	1.10773	0.933189	0.842435	-0.247363	Others	Others	-0.17454	711
G	8	3	2uM	Paeonol	1.07601	1.19144	1.10727	0.147008	Others	Others	0.115425	3126
G	8	4	10uM	GW441756	0.936314	1.14086	1.21846	0.28506	Others	Protein Tyrosine Kinase	0.204548	3543
G	8	4	2uM	GW441756	1.27021	1.20979	0.952428	-0.0703173	Others	Protein Tyrosine Kinase	-0.060426	1868
G	8	5	10uM	Vinorelbine Tartrate	0.118527	0.302559	2.55265	1.352	Microtubule Associated	Cytoskeletal Signaling	0.184032	4313
G	8	5	2uM	Vinorelbine Tartrate	0.133662	0.363429	2.71901	1.44308	Microtubule Associated	Cytoskeletal Signaling	0.229767	4357
G	8	6	10uM	GDC-0994	0.214352	0.426537	1.98988	0.992685	ERK	MAPK	0.212184	4133
G	8	6	2uM	GDC-0994	0.689397	0.635105	0.921248	-0.118339	ERK	MAPK	-0.0542914	1503
G	9	1	10uM	VX-680 (Tozasertib, MK-0457)	0.55531	0.879927	1.58457	0.664092	Aurora Kinase	Endocrinology & Hormones	0.324618	3910
G	9	1	2uM	VX-680 (Tozasertib, MK-0457)	0.542981	0.817267	1.50515	0.589907	Aurora Kinase	Endocrinology & Hormones	0.274287	3862
G	9	2	10uM	RO4929097	1.0789	1.00793	0.934219	-0.0981668	Y-Secretase	Proteases	-0.070971	1666
G	9	2	2uM	RO4929097	1.16512	0.938559	0.805547	-0.31196	Y-Secretase	Proteases	-0.226562	438
G	9	3	10uM	PP242	0.117422	0.336574	2.86637	1.51922	mTOR	PI3K/Akt/mTOR	0.219153	4400
G	9	3	2uM	PP242	0.417396	0.678072	1.62453	0.700021	mTOR	PI3K/Akt/mTOR	0.260676	3938
G	9	4	10uM	MK-5108 (VX-689)	0.417141	0.622573	1.49248	0.577708	Aurora Kinase	Cell Cycle	0.205432	3852
G	9	4	2uM	MK-5108 (VX-689)	0.712439	0.726858	1.02024	0.0289064	Aurora Kinase	Cell Cycle	0.0144187	2470
G	9	5	10uM	Trometamol	1.11053	0.842331	0.758492	-0.398794	Others	Others	-0.268203	186
G	9	5	2uM	Trometamol	1.09625	0.882613	0.80512	-0.312724	Others	Others	-0.213637	436
G	9	6	10uM	Sorafenib	0.196837	0.542905	2.75815	1.4637	Raf	MAPK	0.346068	4371
G	9	6	2uM	Sorafenib	0.795425	0.783699	0.985259	-0.0214257	Raf	MAPK	-0.0117257	2170
G	10	1	10uM	ABT-751 (E7010)	0.162231	0.436383	2.68989	1.42755	Microtubule Associated	Cytoskeletal Signaling	0.274152	4349
G	10	1	2uM	ABT-751 (E7010)	0.874925	0.790861	0.903918	-0.145736	Microtubule Associated	Cytoskeletal Signaling	-0.0840645	1313
G	10	2	10uM	Terbinafine	0.997364	1.03076	1.03348	0.0475161	Others	Others	0.0333958	2581
G	10	2	2uM	Terbinafine	1.16104	1.12251	0.966816	-0.0486872	Others	Others	-0.0385283	2008
G	10	3	10uM	Rutin	1.09506	1.09118	0.996459	-0.0051177	NULL	Others	-0.00387764	2280
G	10	3	2uM	Rutin	1.18969	1.05672	0.888227	-0.170999	NULL	Others	-0.132975	1137
G	10	4	10uM	Cobicistat (GS-9350)	0.933508	0.895592	0.959383	-0.0598207	P450 (e.g. CYP17)	Metabolism	-0.037916	1927
G	10	4	2uM	Cobicistat (GS-9350)	1.11895	1.0133	0.905583	-0.143081	P450 (e.g. CYP17)	Metabolism	-0.105648	1331
G	10	5	10uM	Nelfinavir Mesylate	0.741008	0.780566	1.05338	0.0750322	HIV Protease	Proteases	0.0395584	2742
G	10	5	2uM	Nelfinavir Mesylate	1.10934	1.07059	0.965069	-0.051296	HIV Protease	Proteases	-0.0387505	1986
G	10	6	10uM	UNC0379	0.0156449	0.0948854	6.06493	2.60049	Histone Methyltransferase	Epigenetics	0.0792404	4586
G	10	6	2uM	UNC0379	0.542556	0.679415	1.25225	0.324522	Histone Methyltransferase	Epigenetics	0.136859	3603
G	11	1	10uM	Nutlin-3	0.386361	0.623021	1.61253	0.689329	Mdm2	Neuronal Signaling	0.236659	3930
G	11	1	2uM	Nutlin-3	0.850862	0.858444	1.00891	0.0127979	Mdm2	Neuronal Signaling	0.00758145	2384
G	11	2	10uM	Reserpine	0.485418	0.244375	0.503432	-0.990132	Others	Others	-0.241043	4
G	11	2	2uM	Reserpine	1.10084	1.12027	1.01765	0.0252452	Others	Others	0.0194327	2456
G	11	3	10uM	VX-765	1.08545	0.919314	0.846942	-0.239666	Caspase	Apoptosis	-0.166137	737
G	11	3	2uM	VX-765	1.17881	0.969442	0.82239	-0.282106	Caspase	Apoptosis	-0.209369	552
G	11	4	10uM	RITA (NSC 652287)	0.247768	0.407291	1.64384	0.71707	p53	Apoptosis	0.159523	3951
G	11	4	2uM	RITA (NSC 652287)	0.659807	0.599299	0.908295	-0.138768	p53	Apoptosis	-0.0605079	1357
G	11	5	10uM	Domiphen Bromide	0.082646	0.193799	2.34493	1.22954	Others	Others	0.111153	4273
G	11	5	2uM	Domiphen Bromide	0.882492	0.653008	0.739959	-0.434483	Others	Others	-0.229484	136
G	11	6	10uM	KN-93 Phosphate	0.333135	0.52366	1.57192	0.652524	CaMK	Others	0.190525	3906
G	11	6	2uM	KN-93 Phosphate	0.888104	0.760426	0.856235	-0.223922	CaMK	Others	-0.127679	826
G	12	1	10uM	MK-2866 (GTx-024)	1.03427	0.868738	0.839957	-0.251613	Androgen Receptor	Endocrinology & Hormones	-0.165527	695
G	12	1	2uM	MK-2866 (GTx-024)	1.12898	0.943483	0.835691	-0.258958	Androgen Receptor	Endocrinology & Hormones	-0.185502	666
G	12	2	10uM	Methocarbamol	1.00025	0.983764	0.983514	-0.0239826	Others	Others	-0.0164902	2152
G	12	2	2uM	Methocarbamol	1.16044	0.972575	0.838105	-0.254797	Others	Others	-0.18787	684
G	12	3	10uM	Synephrine	0.905365	0.926027	1.02282	0.0325559	Androgen Receptor	GPCR & G Protein	0.0206628	2490
G	12	3	2uM	Synephrine	0.983929	1.11669	1.13493	0.182606	Androgen Receptor	GPCR & G Protein	0.132764	3264
G	12	4	10uM	Tempol	1.16912	1.05627	0.903477	-0.14644	Others	Others	-0.112847	1302
G	12	4	2uM	Tempol	1.15262	0.981974	0.851948	-0.231163	Others	Others	-0.170648	784
G	12	5	10uM	Labetalol HCl	1.02109	0.882613	0.864386	-0.210252	Adrenergic Receptor	GPCR & G Protein	-0.138473	905
G	12	5	2uM	Labetalol HCl	1.15228	1.02628	0.890653	-0.167065	Adrenergic Receptor	GPCR & G Protein	-0.125999	1159
G	12	6	10uM	LRRK2-IN-1	0.389082	0.649428	1.66913	0.739093	LRRK2	Autophagy	0.260345	3962
G	12	6	2uM	LRRK2-IN-1	0.825525	0.766692	0.928733	-0.106665	LRRK2	Autophagy	-0.0588329	1597
G	13	1	10uM	HA14-1	0.934614	0.720144	0.770526	-0.376085	Bcl-2	Neuronal Signaling	-0.21447	238
G	13	1	2uM	HA14-1	1.03512	1.13281	1.09438	0.130109	Bcl-2	Neuronal Signaling	0.0976904	3059
G	13	2	10uM	Cefoperazone	0.991157	0.921552	0.929774	-0.105048	Others	Others	-0.0696049	1610
G	13	2	2uM	Cefoperazone	1.09565	1.19636	1.09191	0.12686	Others	Others	0.100707	3041
G	13	3	10uM	Fesoterodine Fumarate	0.995068	0.864262	0.868546	-0.203325	AChR	Neuronal Signaling	-0.130805	947
G	13	3	2uM	Fesoterodine Fumarate	1.15245	0.935426	0.811683	-0.301011	AChR	Neuronal Signaling	-0.217026	483
G	13	4	10uM	Sotrastaurin	0.919139	0.803393	0.874071	-0.194178	PKC	TGF-beta/Smad	-0.115746	1004
G	13	4	2uM	Sotrastaurin	1.06266	1.05224	0.990193	-0.014218	PKC	TGF-beta/Smad	-0.0104213	2221
G	13	5	10uM	Broxyquinoline	0.240115	0.486959	2.02802	1.02007	Others	Others	0.246843	4151
G	13	5	2uM	Broxyquinoline	1.08367	0.900963	0.831403	-0.266379	Others	Others	-0.182702	636
G	13	6	10uM	ME0328	0.801292	0.876347	1.09367	0.129174	PARP	Epigenetics	0.0750549	3054
G	13	6	2uM	ME0328	1.03673	0.860682	0.830188	-0.26849	PARP	Epigenetics	-0.176049	620
G	14	1	10uM	Danoprevir (ITMN-191)	1.13324	1.07596	0.949461	-0.0748187	Proteasome, HCV Protease	Proteases	-0.0572721	1827
G	14	1	2uM	Danoprevir (ITMN-191)	1.05433	1.22322	1.16018	0.21435	Proteasome, HCV Protease	Proteases	0.168884	3365
G	14	2	10uM	Nicotinic Acid	1.05178	1.02942	0.978737	-0.0310069	Others	Others	-0.022364	2112
G	14	2	2uM	Nicotinic Acid	1.11274	1.14892	1.03251	0.0461536	Others	Others	0.0361736	2574
G	14	3	10uM	Xanthone	1.10356	0.92916	0.841965	-0.248168	Others	Others	-0.174402	710
G	14	3	2uM	Xanthone	1.15424	1.02807	0.890695	-0.166997	Others	Others	-0.126164	1160
G	14	4	10uM	IOX2	1.00272	0.798917	0.796749	-0.327802	HIF	Angiogenesis	-0.203803	387
G	14	4	2uM	IOX2	1.16648	1.18338	1.01449	0.0207516	HIF	Angiogenesis	0.0168998	2424
G	14	5	10uM	Mefloquine HCl	0.0618995	0.200065	3.23209	1.69247	Others	Others	0.138165	4460
G	14	5	2uM	Mefloquine HCl	0.956211	1.17488	1.22868	0.29711	Others	Others	0.218667	3564
G	14	6	10uM	Santacruzamate A (CAY10683)	0.778335	0.962281	1.23633	0.306067	HDAC	DNA Damage	0.183946	3581
G	14	6	2uM	Santacruzamate A (CAY10683)	0.966839	0.877242	0.90733	-0.140301	HDAC	DNA Damage	-0.089597	1347
G	15	1	10uM	Brivanib (BMS-540215)	0.468667	0.730438	1.55854	0.640198	VEGFR, FGFR	GPCR & G Protein	0.261771	3900
G	15	1	2uM	Brivanib (BMS-540215)	0.9557	1.02673	1.07432	0.103428	VEGFR, FGFR	GPCR & G Protein	0.0710307	2908
G	15	2	10uM	Acetylcysteine	1.01156	1.17801	1.16455	0.219766	AChR	Others	0.166448	3380
G	15	2	2uM	Acetylcysteine	1.15322	1.02405	0.88799	-0.171385	AChR	Others	-0.129172	1135
G	15	3	10uM	Esculin	1.04481	0.780119	0.746662	-0.421473	Others	Others	-0.26469	153
G	15	3	2uM	Esculin	1.20661	1.2438	1.03082	0.0437943	Others	Others	0.0371895	2556
G	15	4	10uM	Sirtinol	1.08443	0.987345	0.910473	-0.135312	Sirtuin	Epigenetics	-0.0970861	1385
G	15	4	2uM	Sirtinol	1.1607	0.894697	0.770826	-0.375523	Sirtuin	Epigenetics	-0.266003	240
G	15	5	10uM	Furaltadone HCl	1.27225	1.15563	0.908334	-0.138706	Others	Others	-0.116623	1359
G	15	5	2uM	Furaltadone HCl	1.31443	1.20487	0.916646	-0.125564	Others	Others	-0.109563	1455
G	15	6	10uM	FH1(BRD-K4477)	0.791004	0.738495	0.933617	-0.0990972	Others	Others	-0.0525091	1655
G	15	6	2uM	FH1(BRD-K4477)	0.989796	0.776986	0.784996	-0.349243	Others	Others	-0.21281	321
G	16	1	10uM	Thalidomide	1.21019	1.02673	0.848408	-0.23717	Others	Apoptosis	-0.183454	751
G	16	1	2uM	Thalidomide	1.03716	1.06925	1.03094	0.043967	Others	Apoptosis	0.0320945	2559
G	16	2	10uM	Pyrazinamide	1.05527	1.02539	0.971687	-0.0414372	Others	Others	-0.0298783	2052
G	16	2	2uM	Pyrazinamide	1.01173	1.0509	1.03871	0.0547968	Others	Others	0.039167	2636
G	16	3	10uM	Gastrodin	1.0551	1.00749	0.954875	-0.066616	Others	Others	-0.0476111	1892
G	16	3	2uM	Gastrodin	1.16257	1.11983	0.963233	-0.0540433	Others	Others	-0.0427442	1968
G	16	4	10uM	Pifithrin-_ (PFT_)	1.11121	0.889326	0.800319	-0.321352	p53	Apoptosis	-0.221888	407
G	16	4	2uM	Pifithrin-_ (PFT_)	1.10246	0.900963	0.817232	-0.291182	p53	Apoptosis	-0.201493	517
G	16	5	10uM	QNZ (EVP4593)	0.429725	0.964071	2.24346	1.16573	NF-__B	NF_KB	0.534346	4226
G	16	5	2uM	QNZ (EVP4593)	0.44384	1.02628	2.31229	1.20932	NF-__B	NF_KB	0.582444	4255
G	16	6	10uM	EI1	0.827565	0.819953	0.990801	-0.0133322	Histone Methyltransferase	Epigenetics	-0.00761245	2225
G	16	6	2uM	EI1	0.960802	0.783699	0.815672	-0.293939	Histone Methyltransferase	Epigenetics	-0.177103	502
G	17	1	10uM	GSK1904529A	0.914548	0.97526	1.06639	0.0927293	IGF-1R	Others	0.0607128	2841
G	17	1	2uM	GSK1904529A	1.04013	1.15205	1.1076	0.147439	IGF-1R	Others	0.111919	3129
G	17	2	10uM	Zafirlukast	1.02882	1.10416	1.07323	0.101955	Others	Others	0.0753378	2899
G	17	2	2uM	Zafirlukast	1.08783	1.09969	1.0109	0.0156352	Others	Others	0.0118535	2399
G	17	3	10uM	Asiatic Acid	1.08579	0.887984	0.817822	-0.290142	p38 MAPK	MAPK	-0.197808	523
G	17	3	2uM	Asiatic Acid	1.05926	1.09879	1.03732	0.0528553	p38 MAPK	MAPK	0.0395273	2617
G	17	4	10uM	BYL719	0.708018	0.631077	0.89133	-0.165969	PI3K	PI3K/Akt/mTOR	-0.0769404	1171
G	17	4	2uM	BYL719	0.902559	0.865605	0.959057	-0.0603118	PI3K	PI3K/Akt/mTOR	-0.0369536	1924
G	17	5	10uM	Montelukast Sodium	1.05382	0.946616	0.89827	-0.154779	Others	Others	-0.107206	1248
G	17	5	2uM	Montelukast Sodium	1.12975	0.963623	0.852953	-0.229462	Others	Others	-0.166127	800
G	17	6	10uM	PI-1840	0.772043	0.721039	0.933937	-0.098603	Proteasome	Proteases	-0.0510035	1658
G	17	6	2uM	PI-1840	0.884618	0.790861	0.894013	-0.161632	Proteasome	Proteases	-0.0937576	1203
G	18	1	10uM	Dimesna	1.10654	1.15339	1.04234	0.0598328	Others	Others	0.0468563	2668
G	18	1	2uM	Dimesna	1.09344	1.08939	0.996294	-0.00535672	Others	Others	-0.00405243	2277
G	18	2	10uM	Ethionamide	1.02568	1.05269	1.02634	0.0375041	Others	Others	0.0270129	2518
G	18	2	2uM	Ethionamide	1.17439	1.12296	0.956207	-0.064605	Others	Others	-0.0514299	1898
G	18	3	10uM	Sesamin	1.08367	0.89425	0.825208	-0.27717	Others	Others	-0.189416	576
G	18	3	2uM	Sesamin	0.976447	1.06254	1.08817	0.121899	Others	Others	0.08609	3016
G	18	4	10uM	Aspirin	1.05399	1.09252	1.03656	0.0518024	Others	Proteases	0.038533	2609
G	18	4	2uM	Aspirin	1.08673	0.916628	0.843476	-0.24558	Others	Proteases	-0.170098	722
G	18	5	10uM	Fingolimod (FTY720) HCl	0.0418332	0.0751922	1.79743	0.845936	S1P Receptor, Bcr-Abl, PKC	GPCR & G Protein	0.033359	4028
G	18	5	2uM	Fingolimod (FTY720) HCl	1.01973	1.08402	1.06305	0.088211	S1P Receptor, Bcr-Abl, PKC	GPCR & G Protein	0.0642949	2812
G	18	6	10uM	SD-208	0.701726	1.20889	1.72274	0.784708	TGF-beta/Smad	TGF-beta/Smad	0.507168	3992
G	18	6	2uM	SD-208	1.00485	1.31318	1.30684	0.386088	TGF-beta/Smad	TGF-beta/Smad	0.308332	3684
G	19	1	10uM	U0126-EtOH	1.00561	1.24738	1.24042	0.310834	MEK	Others	0.241773	3586
G	19	1	2uM	U0126-EtOH	1.01896	1.35525	1.33003	0.41146	MEK	Others	0.336289	3710
G	19	2	10uM	Ketoprofen	0.981889	0.961386	0.979119	-0.0304443	COX	Neuronal Signaling	-0.0205031	2114
G	19	2	2uM	Ketoprofen	1.08945	0.94035	0.863144	-0.212327	COX	Neuronal Signaling	-0.149098	893
G	19	3	10uM	Chlorogenic Acid	1.08707	0.750579	0.690463	-0.534365	Others	Others	-0.336488	52
G	19	3	2uM	Chlorogenic Acid	0.955956	0.981974	1.02722	0.0387412	Others	Others	0.0260184	2525
G	19	4	10uM	TPCA-1	0.294022	0.609146	2.07177	1.05086	IKK	NF_KB	0.315124	4165
G	19	4	2uM	TPCA-1	0.882748	0.789965	0.894894	-0.160211	IKK	NF_KB	-0.0927822	1211
G	19	5	10uM	Benzbromarone	1.0375	0.937664	0.903776	-0.145963	Others	Others	-0.0998319	1310
G	19	5	2uM	Benzbromarone	1.10271	0.978393	0.887261	-0.172569	Others	Others	-0.124318	1128
G	19	6	10uM	MPI-0479605	0.382365	0.744313	1.9466	0.960958	Kinesin	Cytoskeletal Signaling	0.361948	4105
G	19	6	2uM	MPI-0479605	0.469348	0.606461	1.29214	0.369757	Kinesin	Cytoskeletal Signaling	0.137113	3670
G	20	1	10uM	Bendamustine HCl	1.02262	1.10729	1.0828	0.114773	Others	Others	0.0846777	2978
G	20	1	2uM	Bendamustine HCl	1.092	1.10282	1.00991	0.0142248	Others	Others	0.0108202	2393
G	20	2	10uM	Fenofibrate	0.921605	1.144	1.24131	0.311861	NULL	Others	0.22239	3588
G	20	2	2uM	Fenofibrate	1.00451	1.15921	1.15401	0.206659	NULL	Others	0.154707	3337
G	20	3	10uM	Curcumol	1.09404	1.09521	1.00107	0.00154313	Others	Others	0.00117083	2321
G	20	3	2uM	Curcumol	1.02704	1.12251	1.09296	0.128241	Others	Others	0.0954738	3047
G	20	4	10uM	PMSF	1.0727	0.887089	0.82697	-0.274093	Others	Others	-0.185609	591
G	20	4	2uM	PMSF	1.16147	0.950196	0.818101	-0.289648	Others	Others	-0.211269	526
G	20	5	10uM	MEK162 (ARRY-162, ARRY-438162)	0.228552	0.428327	1.87409	0.906191	MEK	MAPK	0.199775	4065
G	20	5	2uM	MEK162 (ARRY-162, ARRY-438162)	0.437122	0.63063	1.44268	0.528755	MEK	MAPK	0.193507	3819
G	20	6	10uM	Remodelin	0.576481	1.03165	1.78957	0.839614	Histone Acetyltransferase	Epigenetics	0.455173	4022
G	20	6	2uM	Remodelin	0.980613	0.881718	0.899149	-0.153367	Histone Acetyltransferase	Epigenetics	-0.0988956	1260
G	21	1	10uM	Foretinib (GSK1363089)	0.0418332	0.160679	3.84094	1.94146	c-Met, VEGFR	Others	0.118845	4528
G	21	1	2uM	Foretinib (GSK1363089)	0.631408	1.05135	1.66508	0.735594	c-Met, VEGFR	Others	0.419939	3960
G	21	2	10uM	Ezetimibe	0.868463	1.02181	1.17657	0.234588	Others	Others	0.153345	3419
G	21	2	2uM	Ezetimibe	1.05612	0.948406	0.898012	-0.155193	Others	Others	-0.107711	1245
G	21	3	10uM	Emodin	0.990051	0.917076	0.926291	-0.110462	Others	Others	-0.0729753	1574
G	21	3	2uM	Emodin	1.12703	0.898278	0.797032	-0.327291	Others	Others	-0.228751	390
G	21	4	10uM	Semaxanib (SU5416)	1.01811	0.98824	0.970661	-0.0429603	VEGFR	Protein Tyrosine Kinase	-0.0298701	2042
G	21	4	2uM	Semaxanib (SU5416)	1.14488	0.956462	0.835422	-0.259423	VEGFR	Protein Tyrosine Kinase	-0.188423	664
G	21	5	10uM	Oxaprozin	1.02542	0.922894	0.900014	-0.151981	Others	Others	-0.102528	1270
G	21	5	2uM	Oxaprozin	1.12558	1.00256	0.890704	-0.166982	Others	Others	-0.123022	1161
G	21	6	10uM	ESI-09	0.583453	0.57155	0.979598	-0.0297378	Others	Others	-0.0119034	2121
G	21	6	2uM	ESI-09	0.936229	0.706269	0.754376	-0.406644	Others	Others	-0.22996	178
G	22	1	10uM	Dexrazoxane HCl (ICRF-187, ADR-529)	1.08613	1.10237	1.01495	0.021411	Others	Others	0.0162395	2428
G	22	1	2uM	Dexrazoxane HCl (ICRF-187, ADR-529)	1.00442	1.02718	1.02266	0.0323235	Others	Others	0.022758	2489
G	22	2	10uM	Amiloride HCl	0.968795	0.973022	1.00436	0.00628238	Others	Others	0.00422793	2349
G	22	2	2uM	Amiloride HCl	0.976447	1.0057	1.02995	0.0425796	Others	Others	0.0292483	2547
G	22	3	10uM	Apocynin	0.881727	0.872766	0.989837	-0.014737	Others	Others	-0.00896093	2218
G	22	3	2uM	Apocynin	0.936995	1.01017	1.0781	0.108487	Others	Others	0.0731764	2946
G	22	4	10uM	Bepotastine Besilate	1.00434	0.922894	0.91891	-0.122004	Histamine Receptor	Neuronal Signaling	-0.0814414	1478
G	22	4	2uM	Bepotastine Besilate	1.10016	1.13997	1.03618	0.0512776	Histamine Receptor	Neuronal Signaling	0.0398061	2606
G	22	5	10uM	Stattic	0.022192	0.12353	5.56643	2.47675	STAT	JAK/STAT	0.101338	4579
G	22	5	2uM	Stattic	0.100757	0.330308	3.27828	1.71294	STAT	JAK/STAT	0.229552	4466
G	22	6	10uM	Defactinib (VS-6063, PF-04554878)	0.178811	0.591243	3.30652	1.72531	FAK	Angiogenesis	0.412432	4470
G	22	6	2uM	Defactinib (VS-6063, PF-04554878)	0.771958	0.707164	0.916066	-0.126476	FAK	Angiogenesis	-0.0647932	1445
G	23	1	10uM	Empty	1.09982	1.06791	0.970984	-0.0424813	Neg_Control	Neg_Control	-0.0319129	2045
G	23	1	2uM	Empty	1.0312	1.13325	1.09896	0.13614	Neg_Control	Neg_Control	0.102049	3083
G	23	2	10uM	Empty	0.87484	1.15026	1.31482	0.39487	Neg_Control	Neg_Control	0.275421	3695
G	23	2	2uM	Empty	1.0091	1.16727	1.15675	0.210072	Neg_Control	Neg_Control	0.158172	3351
G	23	3	10uM	Empty	1.01488	0.855311	0.842771	-0.246787	Neg_Control	Neg_Control	-0.159568	717
G	23	3	2uM	Empty	1.07363	1.11087	1.03469	0.049196	Neg_Control	Neg_Control	0.0372423	2591
G	23	4	10uM	Empty	1.14242	1.07731	0.943005	-0.0846628	Neg_Control	Neg_Control	-0.0651123	1755
[truncated: 2,609 more rows]
